# Supplementary material for: Mechanism of Action of Shenerjiangzhi Formulation on Hyperlipidemia Induced by Consumption of a High-Fat Diet in Rats Using Network Pharmacology and Analyses of the Gut Microbiota
Source: Front Pharmacol. 2022 Apr 5;13:745074. doi: 10.3389/fphar.2022.745074 (PMC9016632; doi:10.3389/fphar.2022.745074)
Supplement: Supplementary file 2 [file DataSheet1.zip]

Archive with 22 entries (19 files):
- supplementary material files (S1)/
- supplementary material files (S1)/16s/
- supplementary material files (S1)/16s/EC_path_abun_unstrat_norm_descrip.xls
- supplementary material files (S1)/16s/Phylum and genus level flora abundance.xls
- supplementary material files (S1)/16s/a┴ analyze.xls
- supplementary material files (S1)/16s/a┬ analyze-NMDS.xls
- supplementary material files (S1)/16s/a┬ analyze-PCOA.xls
- supplementary material files (S1)/network pharmcology/
- supplementary material files (S1)/network pharmcology/drug-disease.xlsx
- supplementary material files (S1)/network pharmcology/drugbank.xls
- supplementary material files (S1)/network pharmcology/GeneCards-SearchResults.csv
- supplementary material files (S1)/network pharmcology/KO_path_abun_unstrat_norm_descrip.xls
- supplementary material files (S1)/network pharmcology/network.xlsx
- supplementary material files (S1)/network pharmcology/OMIM-Entry-Retrieval1.xlsx
- supplementary material files (S1)/network pharmcology/OMIM-Gene-Map-Retrieval.xlsx
- supplementary material files (S1)/network pharmcology/Pathway - component - drug-TYPE.xlsx
- supplementary material files (S1)/network pharmcology/Pathway - component - drug.cys
- supplementary material files (S1)/network pharmcology/PPI.csv
- supplementary material files (S1)/network pharmcology/PPIstring_interactions.tsv
- supplementary material files (S1)/network pharmcology/SEJZ-PHARMCOLOGY.xlsx
- supplementary material files (S1)/network pharmcology/Six signaling pathways.csv
- supplementary material files (S1)/network pharmcology/uniprot-disease and drug-disease.xlsx
