# Supplementary material for: Mechanism of Action of Shenerjiangzhi Formulation on Hyperlipidemia Induced by Consumption of a High-Fat Diet in Rats Using Network Pharmacology and Analyses of the Gut Microbiota
Source: Front Pharmacol. 2022 Apr 5;13:745074. doi: 10.3389/fphar.2022.745074 (PMC9016632; doi:10.3389/fphar.2022.745074)
Supplement: Supplementary file 2 [file DataSheet1.zip › supplementary material files (S1)/16s/EC_path_abun_unstrat_norm_descrip.xls]

pathway	description	K1	K2	K3	K4	K5	K6	K7	K8	M1	M2	M3	M4	M5	M6	M7	M8	G1	G2	G3	G4	G5	G6	G7	G8	Z1	Z2	Z3	Z4	Z5	Z6	Z7	Z8	D1	D2	D3	D4	D5	D6	D7	D8
1CMET2-PWY	N10-formyl-tetrahydrofolate biosynthesis	1362.49	1279.98	1367.07	1406.97	1372.94	1363.11	1380.32	1344.02	1392.29	1408.81	1430.3	1345.58	1314.64	1387.44	1287.4	1422.3	1294.93	1359.24	1435.98	1382.2	1313.55	1357.28	1376.11	1377.54	1508.63	1352.43	1390.3	1409.37	1433.84	1421.79	1434.7	1323.65	1418.89	1356.93	1421.11	1395.36	1377.12	1474.99	1410.6	1429.24
3-HYDROXYPHENYLACETATE-DEGRADATION-PWY	4-hydroxyphenylacetate degradation	1.50672	0.0	0.0	0.0	0.0	0.0	0.0	0.111686	0.0	0.45604	0.885653	0.655602	0.0	0.0	0.0	0.0692972	0.0	0.0	0.204652	0.0	0.0599401	0.0	0.0	0.0	0.0	0.0	0.0	0.187214	0.0	0.0	0.0	0.029523700000000007	0.0	0.0	0.0	0.0	0.0406277	0.0	0.0	0.0
AEROBACTINSYN-PWY	aerobactin biosynthesis	0.0	0.0	0.0	0.0	0.0	0.0	0.120099	0.0	0.0	0.0	0.0400223	0.0	0.058178199999999985	0.0632406	0.0915256	0.0320969	0.0379505	0.0	0.122305	0.0	0.0359659	0.0	0.0756406	0.0585607	0.0	0.0	0.0	0.0249817	0.0532545	0.0	0.0	0.0	0.0	0.0	0.120846	0.0	0.0	0.0	0.0	0.0
ALL-CHORISMATE-PWY	superpathway of chorismate metabolism	11.5755	17.3715	5.2386599999999985	3.87943	8.20294	12.1437	2.28504	8.34135	9.2611	8.49595	17.089000000000002	6.46161	4.04014	6.5456400000000015	4.22555	6.32245	17.612000000000005	12.3188	6.26089	12.4536	13.397	7.4226	8.691089999999999	9.60432	6.01279	9.89193	8.4373	9.41566	10.2026	14.7528	21.1416	13.6185	7.92428	10.4301	3.3833	9.56584	3.73326	8.97279	9.31629	10.8374
ANAEROFRUCAT-PWY	homolactic fermentation	1071.02	1311.81	1312.14	1013.2	1265.68	1327.44	902.996	1138.91	864.8739999999998	785.195	952.802	753.007	1253.0	997.86	815.6239999999998	1090.44	1198.65	1423.42	1136.02	1238.23	1303.62	1223.09	1048.35	1161.72	1292.04	1023.47	1176.36	1077.06	890.546	1045.79	1174.15	1202.46	988.852	1133.92	935.304	1204.37	697.193	920.003	1103.38	1075.4
ANAGLYCOLYSIS-PWY	glycolysis III (from glucose)	1882.4	1839.39	1891.76	1885.39	1884.09	1890.2	1872.36	1855.83	1843.93	1810.53	1776.76	1827.7	1824.96	1866.49	1835.22	1691.88	1749.74	1705.0	1714.49	1683.22	1710.82	1704.85	1633.21	1749.36	1805.71	1679.82	1720.21	1726.37	1727.97	1784.52	1790.92	1702.7	1740.38	1725.93	1803.98	1764.33	1868.62	1798.08	1737.11	1775.98
ARG+POLYAMINE-SYN	superpathway of arginine and polyamine biosynthesis	279.744	340.249	372.272	317.597	367.284	353.69699999999995	314.753	283.994	322.156	273.334	511.338	228.517	258.467	244.448	335.654	581.692	352.542	373.307	372.965	499.93	460.176	424.67	563.755	349.57	265.017	665.613	492.008	495.609	520.685	388.253	285.878	335.3780000000001	494.417	449.731	372.206	333.981	327.152	287.901	429.86	361.327
ARGDEG-PWY	superpathway of L-arginine, putrescine, and 4-aminobutanoate degradation	0.157333	0.263953	0.282839	0.0	0.4703520000000001	0.0810346	0.33521100000000004	0.696388	0.714307	0.962133	0.798134	0.971877	0.38766	0.763288	0.679752	0.6323409999999999	0.519871	0.927296	0.607869	0.475021	0.804398	0.315486	0.438464	0.63315	0.491879	0.465879	0.34092	0.688122	0.5810529999999999	0.597749	0.6736979999999999	0.424134	0.489758	0.482679	0.253546	0.326985	0.449751	0.347065	0.387134	0.361833
ARGORNPROST-PWY	arginine, ornithine and proline interconversion	188.907	368.11	163.392	117.939	159.69	213.598	126.572	211.732	273.879	182.133	158.753	220.387	382.021	242.68	314.571	139.222	294.863	262.66900000000004	121.141	180.966	263.432	234.053	145.42600000000004	184.49	80.7898	106.283	266.243	172.02599999999995	144.226	203.396	178.845	137.342	113.01	268.745	222.539	245.336	156.13299999999995	122.979	164.465	213.794
ARGSYN-PWY	L-arginine biosynthesis I (via L-ornithine)	1358.92	1450.29	1361.02	1185.47	1344.06	1209.59	1317.31	1429.52	1337.06	1469.57	1262.06	1467.02	1225.28	1170.69	1400.36	1338.09	1464.75	1421.04	1286.77	1315.61	1398.0	1282.22	1193.76	1343.08	1477.94	1412.7	1342.25	1280.55	1334.2	1434.24	1418.05	1272.1	1182.48	1371.09	1310.0	1331.92	1308.19	1209.99	1215.01	1299.79
ARGSYNBSUB-PWY	L-arginine biosynthesis II (acetyl cycle)	1386.67	1471.16	1386.42	1190.62	1352.74	1214.11	1337.65	1447.28	1351.83	1527.27	1296.01	1510.41	1220.82	1165.88	1428.91	1397.53	1493.84	1444.39	1339.74	1374.61	1440.65	1294.16	1236.75	1370.37	1600.27	1462.59	1395.03	1313.38	1358.44	1469.97	1452.42	1278.38	1235.75	1409.78	1333.01	1348.08	1331.83	1227.51	1238.95	1336.36
ARO-PWY	chorismate biosynthesis I	1705.03	1660.61	1670.62	1659.03	1632.11	1600.52	1728.63	1670.18	1708.41	1782.12	1687.46	1685.38	1692.06	1665.44	1691.98	1724.32	1699.01	1734.69	1710.58	1627.94	1631.46	1574.88	1569.18	1655.51	1771.16	1733.9	1685.46	1640.44	1674.93	1704.51	1739.05	1557.61	1677.77	1687.58	1717.99	1671.92	1717.04	1657.99	1543.27	1673.33
ASPASN-PWY	superpathway of L-aspartate and L-asparagine biosynthesis	1602.87	1557.45	1612.36	1665.17	1592.49	1646.44	1656.09	1548.71	1629.62	1506.08	1483.63	1460.88	1677.03	1686.75	1530.2	1417.6	1493.43	1560.34	1469.54	1347.85	1396.29	1440.99	1457.87	1435.0	1092.78	1438.33	1358.31	1366.37	1376.04	1361.27	1369.73	1622.5	1498.16	1470.82	1503.47	1427.72	1578.74	1443.07	1372.98	1392.47
AST-PWY	L-arginine degradation II (AST pathway)	1.27423	1.12105	0.29156	0.31392600000000004	0.427267	0.75389	0.120099	0.5308069999999999	0.5374800000000001	0.773918	1.2658200000000002	0.917721	0.159888	0.461173	0.735097	0.531704	0.5866979999999999	0.555281	0.424642	0.501938	0.424235	0.256688	0.259047	0.387574	0.701868	0.46584	0.26879200000000003	0.340009	0.436339	0.357565	1.1298700000000002	0.910149	0.448357	0.497846	0.445242	0.398429	0.5226970000000001	0.412526	0.448464	0.22130300000000006
BIOTIN-BIOSYNTHESIS-PWY	biotin biosynthesis I	70.185	121.529	180.17	175.174	151.211	158.942	191.8	100.991	198.276	145.072	268.952	70.3037	304.6140000000001	297.172	125.416	326.144	517.931	648.535	628.0219999999998	818.7339999999998	807.793	906.517	856.324	793.775	483.083	466.166	629.496	722.3689999999998	574.476	498.685	520.515	949.619	628.179	688.466	470.654	693.097	245.356	637.183	838.632	641.759
BRANCHED-CHAIN-AA-SYN-PWY	superpathway of branched amino acid biosynthesis	1680.68	1659.02	1660.97	1605.73	1677.57	1511.86	1681.53	1693.72	1708.48	1822.03	1670.16	1756.38	1519.54	1605.83	1703.39	1629.52	1680.93	1670.97	1730.56	1617.15	1652.53	1605.23	1571.81	1692.56	1827.42	1698.0	1634.92	1631.17	1686.51	1736.19	1749.6	1648.38	1566.37	1660.86	1683.76	1650.94	1763.53	1711.02	1613.33	1636.88
CALVIN-PWY	Calvin-Benson-Bassham cycle	2042.69	1995.4	2046.78	2103.96	2055.21	2029.61	2050.59	2055.44	2188.21	2034.41	2144.76	1987.48	2113.41	2121.05	2055.55	2145.56	1924.21	1885.0	1995.74	1925.6	1873.92	1934.92	2072.39	1951.91	1719.77	1978.11	2013.56	2000.11	2061.22	2011.61	1995.89	1680.52	2030.59	2018.65	2097.94	1882.62	2063.05	2154.62	2109.63	2055.14
CATECHOL-ORTHO-CLEAVAGE-PWY	catechol degradation to &beta;-ketoadipate	1.32063	10.2045	0.511633	0.0860863	0.382245	2.47789	0.378372	1.52015	0.477571	0.756397	0.598917	0.302385	0.0	0.0844679	0.0966827	2.63229	0.248549	2.87989	2.9994400000000003	4.37838	0.203914	1.38448	5.04584	1.90519	0.500346	0.698446	3.32541	3.71809	1.41981	2.57444	2.1613	0.0	1.47265	0.242833	4.16342	3.1524400000000004	0.137653	3.14448	1.16623	3.76081
CENTFERM-PWY	pyruvate fermentation to butanoate	233.681	333.065	283.778	139.336	151.192	193.477	243.21400000000003	272.082	277.831	101.44	75.6624	188.782	173.063	144.442	216.123	89.1632	136.769	102.753	90.2783	115.305	104.772	122.639	98.1804	109.119	65.6077	63.4828	108.881	107.403	118.105	132.453	115.977	152.466	166.519	98.49	105.767	124.269	222.578	74.6721	87.9175	106.125
CHLOROPHYLL-SYN	chlorophyllide a biosynthesis I (aerobic, light-dependent)	0.219466	0.0	0.0	0.346723	0.0	0.0	0.269991	0.0	0.0	0.0	0.0	0.0	0.0	0.0	0.0	0.0	0.0	0.0	0.0	0.0	0.0	0.0	0.0	0.0827307	0.0	0.0	0.182637	0.0	0.0	0.0	0.0	0.0	0.134713	0.0	0.707255	0.941454	0.360757	1.34524	0.7147720000000001	1.20632
COA-PWY	coenzyme A biosynthesis I	1492.53	1427.41	1533.56	1615.03	1526.62	1565.1	1571.88	1431.98	1553.95	1450.69	1641.54	1330.58	1547.56	1554.85	1380.78	1605.58	1453.75	1509.11	1547.59	1537.96	1525.77	1489.95	1514.1	1541.05	1735.24	1638.67	1556.04	1578.96	1603.07	1549.59	1576.33	1420.32	1634.21	1490.93	1597.01	1582.14	1503.41	1650.08	1492.45	1561.54
COBALSYN-PWY	adenosylcobalamin salvage from cobinamide I	1051.9	1193.08	1183.01	1016.94	1066.58	1015.87	1079.61	1104.7	1231.31	1234.29	1286.93	1239.04	1200.82	1110.72	1276.11	1314.02	1307.51	1343.4	1370.46	1257.46	1247.05	1201.06	1281.85	1207.68	1402.7	1422.76	1262.74	1228.76	1296.92	1269.17	1280.95	1298.31	1104.59	1312.11	1278.26	1217.46	1382.4	1228.33	1200.1	1227.19
CODH-PWY	reductive acetyl coenzyme A pathway	10.29	15.5169	32.4562	13.632	19.2898	15.2019	15.2484	25.8428	8.50859	7.5763	26.6332	12.3594	45.7465	25.5157	12.9513	52.9809	65.7967	66.0774	36.5888	119.267	66.7856	111.141	100.253	42.6817	13.1071	28.397	74.7098	100.392	31.6428	42.9689	28.1216	40.2904	45.5454	40.5379	57.6411	65.8092	8.088280000000001	44.5478	73.482	72.5047
COLANSYN-PWY	colanic acid building blocks biosynthesis	780.819	617.883	746.745	921.134	800.966	891.1210000000002	899.426	770.742	860.2660000000002	506.942	940.559	494.826	925.18	961.271	607.023	854.6160000000001	567.316	598.035	718.5039999999998	915.995	860.617	872.6139999999998	902.627	853.4939999999998	987.446	852.957	800.1519999999998	911.655	891.515	716.153	712.72	903.837	975.551	693.4939999999998	830.5260000000002	859.867	767.462	895.3439999999998	891.993	846.873
COMPLETE-ARO-PWY	superpathway of aromatic amino acid biosynthesis	1777.48	1731.21	1741.23	1722.91	1699.01	1660.95	1800.94	1742.44	1777.2	1860.97	1750.86	1762.55	1750.23	1726.0	1764.43	1796.26	1760.61	1799.63	1773.09	1697.22	1688.76	1632.02	1642.75	1717.9	1876.58	1804.04	1747.38	1706.43	1749.22	1768.08	1807.7	1622.27	1738.25	1745.53	1777.79	1732.09	1795.26	1734.94	1613.45	1733.89
CRNFORCAT-PWY	creatinine degradation I	0.0	0.0	0.0	0.0	0.0	0.0	0.0	0.0	0.0	0.0	0.7393930000000001	0.322826	0.0	0.0	0.11716	0.12629500000000002	0.734993	0.208692	0.398529	0.641304	0.0569174	0.0	0.0	0.0	0.0	0.5262439999999999	0.290717	0.0	0.0	0.0	0.0	0.0	0.0	0.342428	0.260922	0.0	0.0	0.0	0.0	0.0
DAPLYSINESYN-PWY	L-lysine biosynthesis I	1504.29	1508.45	1483.11	1335.19	1449.61	1431.94	1399.65	1491.9	1360.51	1509.51	1299.43	1607.33	1337.84	1330.21	1536.98	1257.73	1507.71	1360.87	1296.05	1265.94	1365.31	1320.75	1204.28	1380.92	1089.43	1284.24	1369.52	1308.14	1297.74	1487.53	1417.87	1352.51	1168.75	1435.91	1403.31	1355.21	1458.12	1265.62	1357.08	1401.46
DENITRIFICATION-PWY	nitrate reduction I (denitrification)	0.0861658	0.373362	0.417796	0.0	0.240237	0.343009	0.166606	0.10823499999999997	0.274531	0.647205	0.265905	0.117484	0.497867	0.0	0.196341	0.0563082	0.0	0.0	0.08029069999999999	0.10851	0.0500457	0.0	0.0	0.0	0.0	0.061289	0.131626	0.11646	0.0	0.0	0.054574	0.072268	0.268379	0.397397	0.140404	0.412016	0.0	0.0	0.0	0.147222
DENOVOPURINE2-PWY	superpathway of purine nucleotides de novo biosynthesis II	847.444	678.414	657.2310000000001	1089.78	801.2710000000002	1115.98	1006.81	693.706	655.2080000000002	526.863	1045.27	298.351	799.78	951.839	379.914	1175.62	1010.84	1046.21	1038.83	1321.99	1289.99	1238.42	1318.96	1167.09	1423.93	1165.77	1189.27	1231.11	1138.42	983.823	1047.04	1235.78	1385.83	1095.49	992.266	1144.54	674.4810000000001	1087.59	1215.56	1148.45
DHGLUCONATE-PYR-CAT-PWY	glucose degradation (oxidative)	0.0	0.0	0.0	0.0	0.0	0.0	0.0	0.0	0.0	0.0	0.284553	0.0	0.0	0.0	0.0	1.16688	0.0	0.455367	1.37445	1.65483	0.0	0.765796	0.777261	0.962545	0.208112	0.73414	0.884942	0.100125	0.654736	0.470062	2.1744	0.0	0.4963520000000001	0.0	1.13302	0.35382	0.0	1.61637	0.57098	0.410053
DTDPRHAMSYN-PWY	dTDP-L-rhamnose biosynthesis I	1360.65	1174.81	1368.42	1455.53	1382.0	1324.57	1386.48	1295.92	1193.97	1432.61	1313.44	1246.67	1266.0	1341.65	1211.96	1227.21	1350.93	1315.18	1362.62	1319.43	1320.88	1309.75	1243.3	1398.14	1561.88	1323.59	1265.77	1336.21	1304.06	1361.61	1398.64	1496.39	1297.12	1256.19	1326.11	1309.55	1366.11	1450.9	1364.82	1350.13
ECASYN-PWY	enterobacterial common antigen biosynthesis	1.26689	2.08968	0.489797	0.39947	0.846308	1.69318	0.29275100000000004	1.07844	0.983184	1.3046	3.79436	0.97874	0.392874	1.1014	0.818369	1.22878	1.42228	1.31521	1.22291	1.22642	1.05334	0.517035	0.7555350000000001	0.955422	0.606297	1.16823	0.502923	0.730553	0.8998459999999999	0.881677	2.72357	2.2193	0.882396	0.695693	0.226799	0.503325	0.624161	0.692448	0.78279	0.547437
ENTBACSYN-PWY	enterobactin biosynthesis	3.45536	7.49154	2.00409	0.963003	3.02251	4.29586	0.448258	3.38975	3.37036	5.04924	6.24386	2.51676	1.47286	2.24486	1.41042	2.54543	3.17968	3.03395	1.00806	2.8464400000000003	2.62038	1.10817	2.0441700000000003	1.80772	1.34228	3.33762	1.39465	1.90411	2.67164	2.62454	5.99622	4.99284	2.32747	1.69085	0.468681	1.59341	1.33781	1.64733	1.63325	1.8266
FAO-PWY	fatty acid &beta;-oxidation I	155.83100000000005	225.277	203.035	93.8758	99.7007	133.137	168.634	194.649	195.324	62.8009	46.5516	131.719	119.953	106.118	159.655	53.1795	65.5686	56.0033	51.4284	60.6038	58.0924	67.178	55.4111	59.678	38.4572	34.1069	58.8788	64.3539	73.8553	79.7576	71.1061	94.7297	111.059	57.0153	64.0414	76.1473	150.38299999999995	44.5476	50.0566	64.2979
FASYN-ELONG-PWY	fatty acid elongation -- saturated	529.89	584.482	865.265	766.826	757.668	883.61	600.289	622.4580000000002	867.449	386.996	1097.8	213.73	988.849	969.168	391.793	1210.36	883.808	975.905	1465.5	1367.93	1310.04	1352.08	1648.53	1246.27	1583.19	1490.58	1163.93	1348.95	1478.69	1065.67	1050.29	1454.61	1254.55	1026.78	1210.66	1211.68	721.3919999999998	1663.17	1409.19	1179.99
FASYN-INITIAL-PWY	superpathway of fatty acid biosynthesis initiation (E. coli)	35.2754	77.0753	213.8	406.8	175.076	132.474	178.83	50.0922	587.356	135.379	822.1089999999998	59.356	433.262	544.9540000000002	157.458	915.92	458.224	719.2689999999999	1132.21	1045.49	877.216	1034.95	1260.49	867.061	828.113	1172.52	820.3810000000002	1039.71	1144.51	713.288	702.082	1151.76	843.079	745.716	926.38	778.2439999999998	365.524	1306.7	1074.35	849.4580000000002
FERMENTATION-PWY	mixed acid fermentation	824.8910000000002	545.015	827.7339999999998	1093.78	897.572	989.478	1028.62	810.2	973.457	501.413	774.3919999999998	302.308	1025.69	967.211	532.415	720.709	890.211	880.431	978.994	906.866	940.365	1015.4	886.58	1009.13	595.122	751.747	998.495	932.173	857.466	993.614	983.283	855.862	733.0269999999998	1043.61	1018.69	965.763	879.6080000000002	898.1080000000002	975.359	1023.0
FOLSYN-PWY	superpathway of tetrahydrofolate biosynthesis and salvage	975.894	884.712	938.157	1206.25	936.365	1121.32	1086.14	859.8989999999999	1143.2	855.9639999999998	1254.88	678.888	1216.84	1232.55	846.778	1267.65	1132.83	1085.4	1291.17	1305.81	1228.73	1285.08	1333.91	1266.38	1346.77	1223.83	1302.24	1307.64	1308.04	1191.98	1230.44	1038.3	1322.94	1243.37	1326.39	1246.87	997.283	1443.16	1288.14	1341.38
FUC-RHAMCAT-PWY	superpathway of fucose and rhamnose degradation	148.459	137.92700000000002	117.932	172.90099999999995	194.562	260.434	99.5455	138.078	155.687	215.673	204.382	349.276	114.794	192.438	227.18400000000003	255.192	365.706	287.6620000000001	437.957	442.004	385.078	369.718	375.611	350.951	368.63	189.198	344.682	263.133	252.082	307.432	298.928	213.789	174.93900000000005	351.951	248.331	221.888	116.075	274.123	444.522	332.218
FUCCAT-PWY	fucose degradation	135.457	123.904	148.403	156.039	160.162	226.22	122.268	123.871	118.454	182.908	140.401	318.437	103.434	144.162	186.188	186.079	421.67	231.552	388.817	396.975	373.969	323.2870000000001	281.272	291.082	664.179	145.898	357.435	205.103	188.126	269.83	238.35	115.38	146.709	323.837	248.056	184.36900000000003	106.601	294.815	465.115	365.32
GALACT-GLUCUROCAT-PWY	superpathway of hexuronide and hexuronate degradation	717.681	726.086	738.8889999999999	650.692	728.666	633.644	652.552	737.47	635.7909999999998	721.5319999999998	614.405	868.4910000000001	632.029	678.0110000000002	851.441	552.119	829.995	522.049	643.918	589.8290000000002	646.931	629.327	654.656	684.887	390.069	608.7090000000002	583.456	536.113	597.629	658.7280000000002	594.029	600.4540000000002	430.53	655.5060000000002	635.444	489.479	781.0260000000002	651.774	810.672	624.509
GALACTARDEG-PWY	D-galactarate degradation I	44.1685	68.5973	69.0117	53.6471	47.6331	72.6104	54.1552	104.694	128.025	41.5875	31.8686	122.08	102.315	100.238	164.59400000000005	46.815	38.555	33.5536	20.3477	37.0091	47.4575	31.795	57.5524	39.0405	19.4524	15.9974	34.1547	53.3829	44.8977	62.7816	46.71100000000001	6.08096	77.2818	32.8014	32.4535	38.5488	88.3375	37.6131	115.212	52.0241
GALACTUROCAT-PWY	D-galacturonate degradation I	912.47	962.86	984.409	950.627	995.965	848.315	902.9	963.048	1033.72	947.849	958.998	1067.45	926.291	983.235	1083.27	959.788	1052.09	812.048	921.837	929.528	918.461	959.386	1095.92	984.068	689.4019999999998	904.047	863.288	873.302	1029.71	987.395	892.5419999999998	934.057	736.64	930.723	901.928	780.1239999999998	1069.68	989.065	1154.94	881.877
GALLATE-DEGRADATION-I-PWY	gallate degradation II	0.140988	0.0	0.0	0.0312897	0.0	0.0	0.0	0.0	0.0	0.07632989999999999	0.0	0.359183	0.0	0.0	0.0	0.0	0.157854	0.0	0.0	0.0	0.0	0.0	0.0	0.0	0.0	0.0	0.0779439	0.0	0.0	0.0	0.0	0.0	0.0	0.0	0.0	0.0	0.0	0.0	0.0	0.0
GALLATE-DEGRADATION-II-PWY	gallate degradation I	0.140988	0.0	0.0	0.0312897	0.0	0.0	0.0	0.0	0.0	0.07632989999999999	0.0	0.359183	0.0	0.0	0.0	0.0	0.114924	0.0	0.215652	0.0	0.0	0.0	0.0	0.0	0.0	0.0	0.0779439	0.0	0.0	0.0	0.0	0.0	0.0	0.0	0.0	0.0	0.0	0.0	0.0	0.0
GLCMANNANAUT-PWY	superpathway of N-acetylglucosamine, N-acetylmannosamine and N-acetylneuraminate degradation	917.454	945.827	825.4010000000002	680.6289999999998	870.1110000000001	887.424	635.563	892.062	743.9069999999998	948.476	594.484	1086.16	808.2389999999998	720.4	985.815	595.605	914.936	814.71	626.124	722.2360000000001	734.086	723.73	610.798	715.0219999999998	580.701	492.902	792.535	607.861	576.93	796.2230000000002	726.9069999999998	562.93	434.258	825.684	741.137	645.431	832.195	629.395	778.9789999999998	766.4069999999998
GLUCARDEG-PWY	D-glucarate degradation I	66.5414	98.5257	90.9126	54.9675	53.1543	72.9156	50.58	102.923	127.332	50.6622	49.7287	112.089	86.5536	86.1733	151.47299999999996	67.9934	54.88800000000001	41.1416	27.8312	57.1846	66.0559	53.44600000000001	93.3511	53.9478	20.4711	24.5695	55.8779	78.4654	71.7532	108.863	72.61	13.2656	74.766	50.5692	55.0583	47.978	144.405	60.4012	182.373	75.3953
GLUCARGALACTSUPER-PWY	superpathway of D-glucarate and D-galactarate degradation	44.1685	68.5973	69.0117	53.6471	47.6331	72.6104	54.1552	104.694	128.025	41.5875	31.8686	122.08	102.315	100.238	164.59400000000005	46.815	38.555	33.5536	20.3477	37.0091	47.4575	31.795	57.5524	39.0405	19.4524	15.9974	34.1547	53.3829	44.8977	62.7816	46.71100000000001	6.08096	77.2818	32.8014	32.4535	38.5488	88.3375	37.6131	115.212	52.0241
GLUCONEO-PWY	gluconeogenesis I	1406.02	1139.33	1405.79	1550.06	1465.61	1530.09	1510.08	1379.76	1483.0	1100.5	1510.99	858.096	1504.5	1545.31	1119.74	1498.24	1403.02	1457.49	1508.9	1472.87	1472.7	1496.03	1479.05	1510.32	1482.47	1493.79	1492.61	1514.75	1515.05	1476.44	1489.22	1473.57	1545.91	1492.27	1526.57	1498.15	1402.14	1554.78	1517.81	1525.2
GLUCOSE1PMETAB-PWY	glucose and glucose-1-phosphate degradation	8.05992	2.99631	5.5624699999999985	1.7177	1.49232	3.14906	0.972246	3.21087	5.9409	3.005	8.875919999999997	4.01699	4.42994	4.63968	1.6668900000000002	5.96908	21.4438	16.828	11.263	221.187	181.383	41.5434	32.5822	43.3449	769.18	5.03832	125.024	24.8368	16.8889	54.2333	69.1834	9.12781	8.695089999999999	22.1114	10.4628	42.3901	4.48559	39.8853	56.4689	71.8393
GLUCUROCAT-PWY	superpathway of &beta;-D-glucuronide and D-glucuronate degradation	750.722	760.507	772.908	622.507	727.36	654.448	645.775	748.0219999999998	613.2819999999998	759.659	568.679	917.373	628.887	658.1310000000002	880.575	496.917	903.131	516.8480000000002	626.403	551.182	636.318	590.278	584.746	665.92	353.838	576.556	566.071	497.013	540.2130000000002	650.809	584.031	556.352	399.787	643.883	625.235	467.414	808.748	605.315	770.58	613.1419999999998
GLUTORN-PWY	L-ornithine biosynthesis	1212.54	1230.18	1203.34	1070.43	1179.63	999.576	1208.76	1251.29	1217.9	1390.03	1246.53	1333.16	988.444	1011.7	1241.39	1363.94	1292.58	1294.02	1301.66	1335.17	1306.54	1198.52	1254.38	1282.56	1554.7	1426.8	1290.99	1243.9	1296.71	1351.63	1348.52	1202.29	1214.54	1301.58	1220.15	1215.08	1149.45	1185.25	1189.45	1240.58
GLYCOCAT-PWY	glycogen degradation I (bacterial)	1862.33	1741.55	1710.18	1835.29	1837.45	1774.58	1851.77	1822.29	1712.51	1977.72	1707.57	1880.26	1702.46	1774.98	1816.53	1679.96	1761.2	1878.61	1874.35	1699.41	1635.84	1615.54	1653.57	1720.84	1797.96	1458.2	1756.14	1693.9	1574.5	1768.54	1865.41	1637.13	1618.96	1785.04	1679.63	1675.5	1796.12	1616.28	1671.07	1757.69
GLYCOGENSYNTH-PWY	glycogen biosynthesis I (from ADP-D-Glucose)	1814.4	1775.74	1772.34	1746.98	1779.06	1759.23	1812.13	1799.22	1800.39	1868.25	1708.99	1812.46	1746.79	1730.03	1805.64	1779.65	1701.67	1844.33	1789.75	1550.87	1538.21	1532.44	1550.45	1632.02	1398.41	1740.57	1651.92	1629.71	1684.38	1726.1	1798.25	1590.56	1647.49	1696.02	1728.92	1656.65	1848.73	1616.21	1542.0	1651.35
GLYCOL-GLYOXDEG-PWY	superpathway of glycol metabolism and degradation	4.3692400000000005	7.42178	3.55769	1.26864	4.282	5.7393	3.3718	6.80832	4.7725	6.31993	8.965539999999997	4.0137800000000015	9.48998	3.87074	3.52635	10.2661	18.1677	12.1438	10.5275	13.4487	11.2951	11.6046	15.126	6.876810000000001	4.68005	9.33753	10.212	11.6011	7.790960000000001	12.6249	12.7115	9.58599	6.84749	4.79649	10.8691	10.4947	2.26455	8.78015	7.2374399999999985	10.8735
GLYCOLYSIS	glycolysis I (from glucose 6-phosphate)	1262.99	1485.96	1494.98	1210.19	1442.8	1517.84	1092.44	1323.04	1055.87	957.502	1140.3	922.182	1451.45	1202.81	991.814	1272.67	1376.55	1589.95	1331.55	1440.64	1501.38	1424.61	1243.96	1362.79	1602.77	1225.54	1371.15	1279.86	1082.83	1235.64	1364.97	1418.39	1206.7	1322.38	1131.58	1416.38	863.9760000000001	1134.3	1297.06	1277.95
GLYCOLYSIS-E-D	superpathway of glycolysis and Entner-Doudoroff	292.19	293.593	313.516	367.554	356.226	526.216	312.914	362.432	274.273	307.349	396.044	221.766	326.515	342.771	244.477	511.609	550.442	555.7090000000002	552.256	733.804	669.615	655.575	802.727	627.721	399.957	562.525	627.371	709.6	634.115	568.382	517.193	426.889	583.607	640.873	502.436	576.606	201.345	542.957	689.8739999999998	571.957
GLYCOLYSIS-TCA-GLYOX-BYPASS	superpathway of glycolysis, pyruvate dehydrogenase, TCA, and glyoxylate bypass	17.7868	71.2136	29.0998	5.17041	18.4364	26.1056	14.4866	30.9023	12.1215	18.4871	23.8185	7.80032	29.2101	10.5059	7.9165899999999985	32.7808	69.8388	51.7711	45.7017	56.8106	48.7902	50.2308	55.7215	32.2473	23.236	28.9783	45.2762	50.8182	29.3767	54.8721	60.7011	24.664	30.2229	21.7954	50.5482	45.9745	9.93494	44.84	33.2634	51.9754
GLYOXYLATE-BYPASS	glyoxylate cycle	6.24338	24.4945	10.6828	1.40296	6.21328	8.10999	5.17637	11.1075	5.40937	7.00395	9.80035	4.56134	12.8647	4.30609	3.93471	12.0389	21.0695	13.956	12.0393	15.2033	12.0646	12.5051	16.7233	7.569210000000001	5.69541	10.4583	11.5223	12.9537	8.62525	15.4606	15.8725	9.67851	7.09132	5.14205	13.0361	11.3863	2.4388400000000003	10.6813	7.997000000000001	12.8982
GOLPDLCAT-PWY	superpathway of glycerol degradation to 1,3-propanediol	37.3324	48.0383	39.1567	24.4028	28.3111	35.1216	15.8997	31.1638	0.419112	3.96867	1.97716	2.51824	0.6949	1.7458	1.5453	3.22262	3.48661	4.70382	7.62367	7.43745	3.94886	3.20308	6.25135	3.66809	1.77741	2.19424	3.97393	4.008780000000002	3.37322	7.041760000000001	7.97692	3.9388	1.21382	4.36385	1.53089	1.94183	5.01799	2.60392	5.2881800000000005	2.90832
HCAMHPDEG-PWY	3-phenylpropanoate and 3-(3-hydroxyphenyl)propanoate degradation to 2-oxopent-4-enoate	0.0526637	0.135397	0.0975192	0.0	0.234214	0.0279943	0.0	0.198278	0.0371596	0.434086	0.183211	0.431484	0.116363	0.203084	0.123533	0.187501	0.10175	0.434401	0.0785979	0.181565	0.304021	0.151063	0.06379159999999999	0.14391700000000002	0.17163699999999998	0.17153	0.110828	0.340617	0.186104	0.306749	0.20842800000000006	0.126476	0.192611	0.153673	0.0	0.134884	0.166365	0.131357	0.160423	0.16047899999999998
HEME-BIOSYNTHESIS-II	heme biosynthesis I (aerobic)	77.8711	64.3829	112.313	106.424	154.805	157.763	83.8415	94.7895	58.1342	25.1306	92.8022	13.9036	88.9695	73.8086	34.3722	121.46	16.8202	55.9738	160.261	169.96099999999996	114.4	131.575	175.42	174.543	114.182	123.178	154.466	202.425	142.967	148.624	153.486	45.6339	201.752	114.352	194.525	141.275	53.0709	326.9790000000001	197.492	194.89
HEMESYN2-PWY	heme biosynthesis II (anaerobic)	101.326	181.395	133.262	115.196	184.584	207.412	95.4261	137.832	60.7784	30.4915	96.6976	17.5466	96.3317	78.1603	38.9836	130.58	166.792	181.505	188.317	242.181	260.444	307.556	202.925	331.6090000000001	131.123	134.38299999999998	213.33	262.368	158.172	199.644	234.949	66.2985	240.12	194.818	237.439	250.164	58.672	390.572	257.516	288.996
HEXITOLDEGSUPER-PWY	superpathway of hexitol degradation (bacteria)	160.525	246.382	167.957	144.368	173.343	292.182	135.387	204.087	167.229	211.027	170.245	202.505	188.279	196.757	200.558	155.001	122.192	137.965	145.642	163.578	140.158	229.829	104.093	180.102	49.9378	119.706	178.97400000000005	176.083	155.713	211.105	227.55	107.548	61.0871	169.60299999999995	210.902	121.9	86.1575	123.949	114.961	161.273
HISDEG-PWY	L-histidine degradation I	274.255	228.066	283.817	387.884	222.878	458.684	325.808	209.112	344.231	158.511	303.698	131.94	590.475	536.868	233.908	223.324	357.973	395.496	268.008	395.565	443.852	496.457	385.11300000000006	369.293	174.863	178.363	365.887	410.962	244.179	237.605	256.478	562.556	637.015	370.62	344.115	488.033	301.475	323.43	402.018	397.616
HISTSYN-PWY	L-histidine biosynthesis	1312.12	1309.03	1308.34	1251.24	1309.61	1135.01	1342.27	1366.97	1373.46	1416.56	1390.17	1388.42	1156.67	1217.9	1354.39	1441.22	1365.66	1407.36	1470.69	1412.26	1382.35	1389.15	1423.17	1427.91	1518.65	1521.75	1359.22	1394.23	1468.04	1450.21	1453.54	1371.71	1311.18	1400.37	1366.25	1373.57	1374.43	1386.46	1362.51	1352.81
HOMOSER-METSYN-PWY	L-methionine biosynthesis I	328.277	268.246	367.638	338.88199999999995	302.12	254.291	304.862	240.864	217.427	383.456	544.156	297.738	327.3590000000001	217.363	305.1690000000001	666.834	263.935	235.262	311.611	413.161	312.3	319.497	597.457	300.7870000000001	220.433	640.14	405.036	397.759	493.653	297.282	304.769	280.2	508.73	387.78	272.41900000000004	279.065	199.678	352.161	299.783	321.559
HSERMETANA-PWY	L-methionine biosynthesis III	100.691	185.959	139.149	135.386	102.1	112.931	111.855	140.974	88.2606	171.388	151.387	92.294	128.55100000000002	87.4942	138.754	188.232	167.433	206.101	222.707	352.577	316.823	333.6430000000001	233.783	312.124	1025.34	132.136	271.226	343.696	170.267	231.728	316.75	123.245	265.07	245.667	281.16700000000003	289.205	101.32	367.219	274.761	334.8130000000001
ILEUSYN-PWY	L-isoleucine biosynthesis I (from threonine)	1880.6	1861.57	1854.1	1815.32	1864.27	1799.41	1871.49	1876.27	1881.0	1943.69	1756.78	1922.48	1791.9	1850.52	1909.24	1783.22	1797.12	1778.07	1841.08	1695.79	1727.98	1685.97	1752.41	1775.62	1854.49	1866.33	1713.51	1702.65	1808.3	1820.2	1839.22	1737.54	1672.35	1750.5	1795.21	1770.76	1919.24	1801.17	1712.02	1745.3
KDO-NAGLIPASYN-PWY	superpathway of (Kdo)2-lipid A biosynthesis	4.58381	7.465	1.66915	1.31276	2.82019	6.24471	0.959194	4.04491	3.24842	4.2854800000000015	13.3675	3.26056	1.2763799999999998	3.67072	2.75189	4.00723	5.27048	4.25638	4.01446	4.7561800000000005	3.4029	1.66225	2.4365	3.08644	2.01245	4.69526	1.85551	2.35168	2.90576	2.93204	8.91053	7.380789999999998	2.87752	2.25277	0.990752	1.61455	2.05344	2.86141	2.52198	1.76575
KETOGLUCONMET-PWY	ketogluconate metabolism	1.70543	1.6941700000000002	0.232406	0.297794	0.427698	1.29787	0.277526	0.955489	1.34772	0.480966	1.89173	0.0	0.0	0.799547	0.32655	4.57045	1.35158	4.63399	4.32209	7.634460000000002	0.641007	2.32925	8.26886	3.4892199999999995	0.195143	1.6821099999999998	5.19486	5.87599	2.1387	4.03805	4.96649	1.5469	2.70052	0.6900930000000001	5.99594	5.02304	0.17686400000000002	4.9328699999999985	2.01188	6.06571
LACTOSECAT-PWY	lactose and galactose degradation I	57.7336	118.593	64.2966	59.5449	112.412	129.685	39.1483	67.8318	2.71946	10.2646	10.8066	3.77647	8.28462	14.8923	11.648	6.66683	7.64964	17.378	17.6678	14.6969	21.0439	17.4711	4.4393	11.8986	0.724028	15.7257	13.2117	11.7924	13.293	30.3197	19.1798	16.2161	7.60865	6.52135	10.6184	10.9007	0.8263219999999999	8.202110000000001	13.9672	10.3836
LEU-DEG2-PWY	L-leucine degradation I	8.56512	22.8785	14.8665	4.5309800000000005	9.32269	13.2292	12.5095	18.4617	4.8793	5.60464	6.42171	2.41144	11.8334	4.63934	5.04186	12.7482	17.0872	11.0547	9.93743	12.4806	10.0119	11.1043	14.9326	5.87897	4.84601	7.97957	10.2586	10.3016	7.34655	13.331	9.71846	5.31505	6.0232	4.4675699999999985	12.2426	10.8021	1.15344	9.0723	6.9977800000000006	10.5934
LIPASYN-PWY	phospholipases	0.0	0.0	0.0	0.0	0.0	0.0	0.0	0.0	0.0	0.0	0.0	0.0	0.0	0.0	0.0	0.0	0.0	0.0	0.0	0.0	0.0	0.0	0.0	0.0	0.0	0.0	0.0982105	0.0	0.0	0.0	0.0	0.0	0.0	0.0	0.0	0.0	0.0	0.0	0.0	0.0
LPSSYN-PWY	superpathway of lipopolysaccharide biosynthesis	2.49942	3.77192	0.780995	0.619271	1.62473	2.94833	0.0	2.48711	2.1384	2.5958900000000003	4.93457	1.03631	0.389798	2.24888	1.03449	2.34503	3.35264	2.53793	0.334879	2.44243	1.29222	1.33521	0.8676889999999999	2.19158	1.50807	2.93602	1.49059	1.61995	1.91389	2.21995	5.23642	3.54618	1.83706	1.83803	0.897392	1.39707	0.947103	1.5530700000000002	1.10474	1.13569
MET-SAM-PWY	superpathway of S-adenosyl-L-methionine biosynthesis	465.361	386.088	515.435	481.272	432.736	369.478	436.2	348.977	317.892	530.389	730.5369999999998	422.453	465.208	318.473	432.37	870.705	378.968	341.256	444.669	574.534	444.798	453.883	792.6	429.761	324.068	837.9839999999998	562.481	554.732	672.068	424.77	434.984	401.571	692.169	540.2769999999998	392.722	401.483	293.089	497.304	427.457	456.475
METH-ACETATE-PWY	methanogenesis from acetate	258.966	421.384	236.632	167.707	182.6	301.5490000000001	179.332	270.911	356.88699999999994	233.725	369.056	288.381	569.5790000000002	314.97	396.132	376.24300000000005	808.085	516.331	433.259	463.507	618.362	626.201	430.943	539.438	272.535	321.138	712.701	404.343	315.219	407.759	393.633	191.862	257.514	702.288	656.056	488.758	196.236	597.685	694.8539999999998	715.179
METHGLYUT-PWY	superpathway of methylglyoxal degradation	1.87475	8.2951	0.554186	0.455532	0.683411	4.9060000000000015	0.392295	2.35295	0.798896	0.659223	2.41438	0.0	0.0	0.611877	0.333642	0.8870809999999999	1.15023	0.485586	0.276171	1.02716	0.429422	0.302152	0.345195	0.532468	0.243829	0.8191069999999999	0.468428	0.0	0.25369400000000003	0.391804	2.20166	1.84091	0.523726	0.644938	0.0915573	0.242314	0.244122	0.455819	0.384386	0.248787
METHYLGALLATE-DEGRADATION-PWY	methylgallate degradation	0.176231	0.0	0.0	0.0391116	0.0	0.0	0.0	0.0	0.0	0.0954105	0.0	0.44897	0.0	0.0	0.0	0.0	0.197315	0.0	0.0	0.0	0.0	0.0	0.0	0.0	0.0	0.0	0.0974299	0.0	0.0	0.0	0.0	0.0	0.0	0.0	0.0	0.0	0.0	0.0	0.0	0.0
NAD-BIOSYNTHESIS-II	NAD salvage pathway II	24.7371	75.2144	14.6327	14.3088	35.7321	27.4407	13.6914	16.9328	77.968	94.6064	99.1535	49.9608	23.0438	53.7929	53.9564	92.5416	77.8852	55.6064	46.646	113.143	59.4851	124.536	106.044	107.939	45.28100000000001	52.111	115.35	76.9582	52.3128	102.204	93.0303	18.3034	40.4377	181.485	86.8396	55.1527	21.4791	60.7638	63.6839	121.307
NADSYN-PWY	NAD biosynthesis II (from tryptophan)	0.328454	0.365633	0.246485	0.153063	0.494953	0.5152479999999999	0.538809	0.642308	0.923232	1.43013	0.239503	0.0810925	0.6027319999999999	0.993589	0.43738	0.0	0.256524	0.0	0.0856188	0.184223	0.0	0.0763784	0.365284	0.469695	0.153968	0.757199	0.0	0.0832107	0.861287	0.334604	0.364074	0.257241	0.444759	1.13697	0.451857	0.0943964	0.0596025	0.0975049	0.0	0.0
NAGLIPASYN-PWY	lipid IVA biosynthesis	339.849	150.939	347.957	711.242	414.615	517.0169999999998	551.3969999999998	295.328	499.714	158.727	800.1139999999998	77.2888	568.139	691.3439999999998	169.44	753.834	339.122	406.779	619.688	779.0160000000002	662.783	685.909	906.867	640.7869999999998	1005.48	695.317	613.056	747.94	748.6	476.089	483.216	572.5269999999998	934.492	496.997	614.239	632.6519999999998	357.464	878.46	736.424	630.879
NONMEVIPP-PWY	methylerythritol phosphate pathway I	1630.63	1560.81	1614.85	1671.27	1577.91	1582.58	1679.05	1591.21	1682.57	1622.71	1694.6	1559.09	1696.24	1689.2	1578.71	1694.95	1577.21	1603.67	1662.3	1617.37	1602.8	1595.29	1634.19	1622.02	1687.28	1732.44	1638.77	1665.56	1692.44	1628.31	1640.98	1598.16	1718.05	1626.31	1694.9	1662.16	1672.69	1720.71	1581.69	1645.74
NONOXIPENT-PWY	pentose phosphate pathway (non-oxidative branch)	2346.32	2350.48	2291.19	2222.55	2299.08	2242.22	2294.16	2294.31	2303.95	2487.08	2196.59	2315.69	2230.53	2263.15	2293.63	2229.04	2302.04	2325.09	2212.45	2173.73	2185.44	2210.4	2161.88	2249.07	1769.91	2170.07	2233.67	2238.97	2220.65	2381.38	2356.22	2178.57	2162.03	2287.13	2303.59	2239.65	2384.02	2207.7	2334.17	2270.91
OANTIGEN-PWY	O-antigen building blocks biosynthesis (E. coli)	1195.12	1171.07	1214.43	1127.3	1197.52	1146.16	1162.16	1193.66	1119.74	1140.9	1010.23	1154.42	1118.94	1060.61	1150.69	1070.68	1103.56	1217.54	1060.49	1005.64	1054.49	1022.64	933.97	1062.58	904.85	1092.92	1049.59	1059.39	1037.34	1080.49	1131.0	1074.34	1042.17	1053.36	1055.71	1091.19	1231.07	967.084	961.969	1028.59
ORNARGDEG-PWY	superpathway of L-arginine and L-ornithine degradation	0.157333	0.263953	0.282839	0.0	0.4703520000000001	0.0810346	0.33521100000000004	0.696388	0.714307	0.962133	0.798134	0.971877	0.38766	0.763288	0.679752	0.6323409999999999	0.519871	0.927296	0.607869	0.475021	0.804398	0.315486	0.438464	0.63315	0.491879	0.465879	0.34092	0.688122	0.5810529999999999	0.597749	0.6736979999999999	0.424134	0.489758	0.482679	0.253546	0.326985	0.449751	0.347065	0.387134	0.361833
ORNDEG-PWY	superpathway of ornithine degradation	1.89366	2.84913	0.411768	0.0	1.15511	1.44194	0.478692	0.915687	0.637216	1.08293	2.14612	0.7954399999999999	0.414099	0.903926	0.6810930000000001	1.00554	1.13747	1.05325	0.701941	0.974192	0.8405459999999999	0.415854	0.517653	0.765309	0.747893	0.930134	0.392803	0.68653	0.574739	0.7066720000000001	2.19996	1.83144	0.720278	0.5312060000000001	0.363561	0.403627	0.492837	0.5524479999999999	0.61321	0.434907
P101-PWY	ectoine biosynthesis	0.0591173	0.96026	0.172854	0.07139580000000001	0.0541328	0.051485800000000005	0.16536900000000002	0.110717	0.0	0.994304	0.936425	0.39977	0.0993627	0.157619	0.747151	0.31763	0.0	0.0	0.0	0.0	0.0	0.0	0.0	0.0	0.0	0.0	0.0958647	0.0	0.0	0.163177	0.0	0.0	0.0	0.0	0.0	0.0	0.322484	0.0	0.0	0.0
P105-PWY	TCA cycle IV (2-oxoglutarate decarboxylase)	31.26	125.559	65.1835	7.07765	31.2277	46.8313	32.4657	67.9378	23.5934	37.0431	47.1232	11.9474	53.2648	20.7574	14.0525	63.2679	88.1885	69.7465	66.3645	80.9659	60.6782	64.4445	88.8929	37.8811	30.0241	55.6707	63.6695	65.1589	47.5764	80.6417	68.715	47.2551	40.4978	30.3026	70.8963	59.9112	7.02575	55.3397	43.5931	62.8502
P108-PWY	pyruvate fermentation to propanoate I	543.1469999999998	359.909	482.165	723.179	586.665	572.808	675.1030000000002	563.259	647.898	312.1740000000001	822.959	200.709	743.828	706.107	359.451	840.133	627.238	695.138	650.754	993.417	947.651	919.126	1028.65	772.8689999999998	1094.2	745.3989999999999	821.2769999999998	808.9019999999998	766.067	593.655	561.053	903.475	843.679	752.324	574.705	817.148	420.002	548.87	831.63	678.957
P122-PWY	heterolactic fermentation	361.958	448.42	403.733	302.818	434.153	448.588	310.806	412.159	199.039	168.96599999999995	192.756	130.865	255.392	266.143	169.416	206.376	136.583	161.60299999999995	152.42700000000005	144.86700000000005	186.143	157.438	142.885	179.037	148.119	141.545	166.7	187.674	247.932	261.377	209.056	251.135	302.074	229.472	199.626	255.886	258.47700000000003	120.123	148.553	189.257
P124-PWY	Bifidobacterium shunt	731.503	890.562	777.3389999999998	637.456	789.905	862.954	636.878	827.798	796.221	329.848	345.464	763.0110000000002	631.474	695.809	881.3939999999999	315.118	167.153	198.918	192.07	177.074	230.945	190.897	174.44099999999997	223.283	210.448	190.271	215.686	240.583	350.00699999999995	360.852	273.024	307.415	495.106	301.606	281.946	347.63199999999995	623.932	152.658	178.59599999999998	247.259
P125-PWY	superpathway of (R,R)-butanediol biosynthesis	7.36687	13.764	6.49175	6.09112	8.681289999999999	9.28814	5.50702	8.45453	5.28242	5.93799	7.17254	3.998	5.9055800000000005	5.6825800000000015	3.4197	20.5493	14.2574	13.508	8.81675	14.9065	22.1861	18.0536	21.4991	14.3693	5.44142	9.43747	17.3775	32.5357	29.2439	34.1301	29.8867	7.79505	4.13326	16.5471	16.8838	22.8502	1.83792	20.6751	74.2651	24.9077
P161-PWY	acetylene degradation	1034.82	1159.16	1079.75	819.549	1017.74	1213.81	821.069	1041.89	719.424	1027.42	621.539	1265.1	950.442	801.449	1112.89	571.535	934.582	631.263	688.794	650.144	721.2669999999998	784.638	599.095	778.569	373.735	497.351	797.128	667.575	585.908	743.4830000000002	717.3710000000002	601.622	451.525	841.6139999999998	773.503	728.9889999999998	981.782	601.732	733.237	805.1519999999998
P162-PWY	L-glutamate degradation V (via hydroxyglutarate)	84.0969	136.664	86.1666	88.6708	87.7657	90.7704	100.73	112.589	166.33599999999996	111.146	112.315	113.602	116.505	92.7396	155.315	37.6565	93.2667	59.4769	38.0667	47.2909	51.6765	40.2128	26.236	67.07600000000001	56.8684	51.6289	52.7863	55.0813	46.6443	78.9433	67.1611	101.027	182.996	78.7553	56.0892	72.4031	87.0257	33.1012	59.3952	63.9893
P163-PWY	L-lysine fermentation to acetate and butanoate	194.62	271.501	262.571	140.3	147.38	218.5	209.386	273.628	289.302	102.846	73.7149	232.73	243.905	245.772	339.398	73.9164	73.5679	83.2169	80.944	71.5758	85.9559	116.935	64.9533	88.0212	55.9045	40.3964	84.0203	118.562	108.971	122.446	127.632	152.128	188.287	107.501	116.81	135.539	211.51	85.0387	94.3485	119.189
P164-PWY	purine nucleobases degradation I (anaerobic)	748.9810000000001	1012.87	694.4889999999998	494.389	607.232	882.875	533.482	793.57	841.446	622.003	602.84	1038.94	946.947	901.303	1197.88	480.849	723.1210000000002	497.185	462.365	501.89	558.273	589.841	534.281	564.149	250.141	326.4240000000001	643.872	525.405	519.439	674.6569999999998	515.993	453.387	419.974	710.6410000000002	595.822	531.165	700.436	456.024	838.443	629.278
P184-PWY	protocatechuate degradation I (meta-cleavage pathway)	0.132092	0.0	0.0	0.0	0.0	0.0	0.0	0.0	0.0	0.0	0.0	0.0	0.0	0.0	0.0	0.0	0.14014	0.0	0.0	0.0	0.0	0.0	0.0	0.0	0.0	0.0	0.082136	0.0	0.0	0.0	0.0	0.0	0.0	0.0	0.0	0.0	0.0	0.0	0.0	0.0
P221-PWY	octane oxidation	1.18366	1.29677	0.140503	0.260539	0.289719	0.242681	0.0	0.13403099999999998	0.257745	0.806193	1.11972	0.290454	0.0	0.413507	0.863553	1.83124	0.117614	0.139613	0.936205	0.864109	0.151972	1.28096	0.31802600000000003	1.13774	0.990232	0.775926	0.930356	0.34886300000000003	0.255988	1.10906	0.785762	0.0	0.07741289999999999	1.2321	0.8647889999999999	0.0973737	0.462016	0.0	0.167544	0.580926
P23-PWY	reductive TCA cycle I	193.351	212.174	268.514	223.12	213.433	160.555	187.418	182.568	156.421	52.7267	193.608	43.8318	189.145	184.297	88.1998	220.143	168.0	189.737	247.485	260.969	309.833	309.473	243.169	384.824	295.389	254.385	266.597	320.668	292.3520000000001	277.755	330.219	74.3553	339.55	252.228	325.888	311.439	121.333	516.0740000000002	332.30300000000005	346.088
P261-PWY	coenzyme M biosynthesis I	0.0	0.0	0.0	0.0	0.0	0.211134	0.0	0.0	0.0	0.0	0.0	0.0866635	0.0	0.353033	0.0	0.5663229999999999	0.724056	0.942749	0.469167	0.978638	1.29621	1.0944	1.77266	0.580516	0.553176	0.493873	0.889365	1.22012	0.367275	0.8400629999999999	1.89287	0.0	0.227448	1.41636	1.2119799999999998	1.28245	0.0	0.439015	2.24894	0.422094
P281-PWY	3-phenylpropanoate degradation	1.67343	3.71785	3.01228	0.300497	2.41658	2.70611	2.74599	5.21223	1.63201	2.45843	1.6603	0.5938359999999999	3.99598	1.34168	0.371505	7.68964	7.9363199999999985	8.54317	7.2307	9.37288	7.79115	7.9634399999999985	11.0139	4.6768800000000015	2.74413	5.79356	7.707510000000001	8.97985	5.76537	10.6876	7.79477	0.4643060000000001	3.2827	3.12101	9.34505	7.16222	0.7995329999999999	7.5685600000000015	4.41309	8.70452
P341-PWY	glycolysis V (Pyrococcus)	20.0371	21.7257	14.0211	10.2202	30.0842	15.5792	11.4092	12.9352	32.2945	27.3951	8.991060000000003	40.8563	14.9755	33.3595	26.6937	1.0929799999999998	3.80299	1.3956	4.45409	2.09997	3.15522	2.20983	3.47536	3.3171699999999995	5.09264	0.711539	1.42491	1.14454	0.501105	4.29462	0.9551	4.28169	17.6129	3.37845	1.61232	2.73632	22.5866	1.49317	4.1837300000000015	3.64773
P381-PWY	adenosylcobalamin biosynthesis II (late cobalt incorporation)	8.606710000000001	6.2435800000000015	1.22783	0.408809	0.0	0.399678	1.86514	3.99941	4.07112	4.16993	7.88973	0.0	1.16551	1.62029	0.0	3.16529	1.5452	0.0	1.76544	1.99772	1.45956	1.19822	1.44957	0.0	1.26705	0.0	0.0	0.0	0.0	0.911124	0.0	0.0	0.0	1.18144	0.0	0.0	0.0	0.0	0.0	0.0
P4-PWY	superpathway of L-lysine, L-threonine and L-methionine biosynthesis I	668.0369999999998	687.779	692.8839999999999	568.335	617.225	599.931	577.9780000000002	610.1659999999998	562.995	627.382	652.043	643.582	743.664	564.783	700.6610000000002	737.4010000000002	661.954	620.636	578.636	730.982	706.112	705.931	716.043	667.303	418.274	621.257	769.949	730.42	709.64	658.707	644.128	550.73	728.939	738.69	643.6569999999998	686.398	498.426	672.727	627.621	684.046
P42-PWY	incomplete reductive TCA cycle	779.293	489.027	799.315	1232.32	894.395	1060.74	1087.7	762.684	987.156	406.256	1250.36	261.058	1145.25	1284.44	477.936	1126.87	885.1619999999998	996.448	1166.68	1421.1	1343.97	1431.21	1467.44	1280.5	1652.93	1168.67	1172.36	1374.85	1282.0	1013.79	1013.67	1476.19	1528.01	1080.8	1129.28	1343.12	815.952	1408.11	1371.51	1230.7
P441-PWY	superpathway of N-acetylneuraminate degradation	508.821	519.75	541.622	588.895	594.1030000000002	824.426	500.849	601.811	521.7919999999998	666.0110000000002	676.957	600.643	611.46	586.615	576.008	736.332	792.439	776.5889999999998	725.053	883.8710000000002	860.3989999999999	832.2489999999998	839.699	804.035	650.227	640.16	889.0139999999999	812.801	719.566	761.9580000000002	718.672	581.854	676.424	858.169	714.3660000000001	769.035	359.29	685.8480000000002	828.865	783.24
P461-PWY	hexitol fermentation to lactate, formate, ethanol and acetate	66.5738	122.926	77.2716	84.9903	152.244	198.971	62.3415	96.2315	57.2313	89.6365	68.0147	77.1083	51.5901	68.4197	68.4778	77.1029	25.8236	30.8923	45.4108	43.2427	30.8606	72.399	28.4343	51.9859	11.429	37.9919	45.5009	59.8805	57.8964	87.6669	121.456	39.7873	17.4491	44.496	76.2374	27.2984	27.2841	43.6714	31.4009	46.6735
P562-PWY	myo-inositol degradation I	9.81716	10.7178	13.9316	7.96685	13.5425	14.2149	7.68542	14.8793	16.4198	31.9879	20.855	32.6604	15.9733	22.8988	28.3407	17.8211	6.60359	9.65052	11.6452	11.4881	7.641319999999999	18.6166	12.3936	15.3372	3.66259	8.32099	12.1667	17.7317	16.2197	23.7859	32.7294	0.85034	9.15092	11.9477	19.2578	7.57371	8.40832	12.3114	14.6012	12.8673
P621-PWY	nylon-6 oligomer degradation	0.539542	0.0	0.0	0.0	0.0	0.0	0.224309	0.368277	0.307165	0.0	0.248925	0.0634214	0.0	0.183826	0.0	0.141055	0.187009	0.0	0.0	0.256173	0.17135799999999998	0.153838	0.159047	0.0	0.0	0.0	0.0	0.0407101	0.0	0.0	0.0	0.0	0.0	0.139572	0.0	0.0	0.0	0.0	0.0	0.0
PANTO-PWY	phosphopantothenate biosynthesis I	867.3739999999998	807.7860000000002	884.9760000000001	1035.0	905.435	938.437	988.614	841.632	1021.38	1030.57	1175.3	660.855	1064.81	1068.22	780.438	1227.61	1014.51	1220.39	1156.49	1170.67	1166.87	1139.48	1167.46	1171.93	1365.33	1188.37	1207.96	1265.88	1247.82	1160.05	1219.45	962.618	1306.55	1052.86	1074.23	1252.36	861.346	1221.35	1127.86	1181.62
PANTOSYN-PWY	pantothenate and coenzyme A biosynthesis I	997.865	925.193	1021.91	1167.79	1048.31	1084.63	1138.99	959.214	1161.15	1135.33	1311.97	774.742	1186.8	1193.38	895.058	1344.26	1110.3	1270.47	1296.85	1272.14	1264.77	1218.91	1268.55	1259.3	1480.31	1308.62	1296.41	1348.58	1344.24	1243.87	1313.82	1074.07	1398.04	1156.64	1218.39	1335.68	963.022	1352.36	1215.82	1270.68
PENTOSE-P-PWY	pentose phosphate pathway	361.121	452.747	406.747	305.73	446.061	447.352	315.661	405.585	179.78900000000004	176.702	223.515	109.293	250.001	259.747	143.45600000000005	301.821	549.57	563.153	488.948	592.734	620.568	687.936	627.382	609.809	269.365	353.912	447.136	545.904	465.921	484.583	508.108	757.568	374.632	518.741	362.774	520.656	253.451	417.777	714.5219999999998	474.95
PEPTIDOGLYCANSYN-PWY	peptidoglycan biosynthesis I (meso-diaminopimelate containing)	1655.95	1651.36	1668.62	1694.47	1667.35	1682.64	1705.04	1630.5	1625.71	1587.52	1624.38	1536.82	1628.08	1642.57	1560.16	1624.59	1538.01	1562.04	1561.43	1500.7	1516.63	1516.98	1523.53	1556.11	1416.97	1650.76	1545.24	1586.88	1607.63	1578.62	1581.45	1513.17	1655.56	1555.44	1616.98	1606.08	1625.08	1595.58	1490.6	1560.92
PHOSLIPSYN-PWY	superpathway of phospholipid biosynthesis I (bacteria)	1766.77	1841.83	1755.5	1662.74	1760.09	1686.73	1725.37	1753.84	1712.13	1834.61	1561.48	1743.39	1689.12	1605.04	1747.23	1665.52	1714.66	1752.72	1660.42	1576.0	1620.29	1544.19	1519.58	1620.65	1737.2	1624.26	1647.67	1567.24	1573.44	1676.37	1735.75	1450.18	1578.09	1647.33	1672.66	1643.65	1743.85	1614.16	1489.38	1617.59
POLYAMINSYN3-PWY	superpathway of polyamine biosynthesis II	123.73	124.191	141.83	104.599	91.8429	129.458	80.2312	146.5	99.3002	109.855	93.428	19.0872	122.42	84.2555	39.5704	229.39	181.542	227.549	221.146	303.2290000000001	263.704	109.571	107.033	159.281	157.811	90.805	248.285	142.132	86.289	188.046	163.8	42.9449	169.877	161.841	99.8143	135.638	36.9277	115.745	168.55700000000004	161.47
POLYAMSYN-PWY	superpathway of polyamine biosynthesis I	163.609	220.82	229.414	186.497	219.334	218.707	183.362	163.06	187.076	182.814	325.682	170.05	148.145	138.332	213.379	379.75	207.374	220.48	220.247	314.374	281.432	257.85900000000004	371.569	203.569	147.832	445.398	310.476	312.791	327.86300000000006	229.307	161.452	195.347	319.371	276.383	221.091	193.999	195.963	164.30700000000004	263.391	213.914
POLYISOPRENSYN-PWY	polyisoprenoid biosynthesis (E. coli)	763.563	463.576	755.187	1154.87	865.334	988.022	1011.09	689.342	957.391	420.034	1159.82	258.301	1043.02	1151.88	479.64	1088.38	695.9639999999998	815.58	1022.48	1137.22	1056.68	1071.58	1159.65	1054.83	1349.19	1056.25	1021.18	1125.97	1110.81	905.147	934.256	968.222	1258.09	892.5930000000002	1043.24	1077.43	783.7	1245.74	1096.63	1055.76
PPGPPMET-PWY	ppGpp biosynthesis	3.9334	23.75	1.6745900000000002	0.7364729999999999	1.6111	7.65229	1.75927	4.40149	2.95499	2.09382	5.24204	1.38719	0.552168	2.52881	1.31465	1.98911	41.1968	46.2234	45.7134	45.3648	84.5736	91.7144	23.8251	139.66	32.9151	4.72547	52.2916	59.628	14.215	33.8784	67.8871	2.33308	107.644	67.5401	56.5001	78.3446	14.2472	165.018	87.0284	96.8262
PROTOCATECHUATE-ORTHO-CLEAVAGE-PWY	protocatechuate degradation II (ortho-cleavage pathway)	3.30987	8.05978	1.15938	0.636452	1.27101	1.47229	1.24574	2.45808	2.2439	2.59741	2.33987	0.926593	0.465062	0.904346	0.382481	4.31214	8.03019	3.99797	2.9823	5.30473	4.45064	4.1710699999999985	5.03568	1.08672	1.3547	2.09114	4.4436800000000005	5.36099	2.83075	8.22257	6.16173	0.94589	1.26265	2.63506	2.71806	2.25085	0.362051	2.71029	4.99307	4.1341199999999985
PRPP-PWY	superpathway of histidine, purine, and pyrimidine biosynthesis	224.622	298.715	284.163	147.031	253.003	261.331	208.423	307.488	130.181	126.35	226.534	104.446	371.768	279.375	124.173	327.428	466.794	466.111	405.599	678.1339999999999	632.757	673.905	523.295	448.039	246.62	240.555	557.689	577.631	369.27	518.619	475.143	253.27	358.11800000000005	374.322	465.74300000000005	625.875	167.11	435.235	520.935	528.413
PWY-1269	CMP-3-deoxy-D-manno-octulosonate biosynthesis I	320.842	143.941	322.811	661.341	385.094	469.652	516.107	274.824	472.102	172.453	833.997	74.5879	527.803	635.797	156.705	854.817	346.444	413.168	621.7	800.375	669.797	666.693	957.757	628.42	987.308	792.2669999999998	642.731	750.311	786.873	489.463	476.556	553.663	952.663	527.389	596.993	611.7909999999998	330.872	832.368	732.548	615.9019999999998
PWY-1361	benzoyl-CoA degradation I (aerobic)	0.0	0.0	0.0	0.0	0.0	0.0	0.0	0.0	0.0	0.0	0.0	0.0	0.0	0.0	0.0	0.0962717	0.0	0.0	0.0	0.0	0.0	0.0	0.0	0.0	0.0	0.0	0.0	0.0	0.0	0.0	0.0	0.0	0.0857255	0.0	0.0	0.0	0.0	0.0	0.0	0.0
PWY-1422	vitamin E biosynthesis (tocopherols)	0.0	0.0	0.0	0.0	0.0	0.0	0.0	0.0	0.0	0.0	0.0	0.0	0.0	0.0	0.0	0.0	0.0	0.0	0.0	0.0	0.0	0.0	0.0	0.0530364	0.0	0.0	0.0	0.0	0.0	0.0	0.0	0.0	0.0	0.0	0.0	0.0	0.0	0.0	0.0	0.0
PWY-1501	mandelate degradation I	0.0	0.0	0.0	0.0	0.0	0.0	0.0	0.0	0.0	0.0	0.0	0.0	0.0	0.0	0.0	0.0	0.0	0.0	0.129371	0.0	0.0	0.0	0.0	0.0	0.0	0.0	0.0	0.0	0.0	0.0	0.0	0.0	0.0	0.0	0.0	0.0	0.0	0.0	0.0	0.0
PWY-1541	superpathway of taurine degradation	2.24915	1.37061	1.35589	0.779446	2.31389	1.3418	1.79014	4.02764	3.38357	4.92483	4.60121	1.91678	3.87193	1.91138	1.53033	8.7103	9.6872	6.6972	3.5081300000000004	6.88005	6.53357	4.02533	2.50443	4.68976	3.94737	7.494289999999999	7.82465	8.96242	5.04824	9.46777	6.73685	3.05263	5.484380000000002	3.76716	5.93079	7.99223	1.60208	2.05449	3.07733	4.3442
PWY-1622	formaldehyde assimilation I (serine pathway)	0.0	0.0	0.0	0.0	0.318971	0.0	0.229377	0.0	0.107051	0.0	0.321308	0.0	0.0	0.0	0.0	0.8297950000000001	2.48779	1.96402	6.0911800000000005	3.38634	0.880885	1.16624	3.39943	2.24915	0.94188	0.636495	2.335	1.26716	0.439918	1.03045	1.40591	0.165722	0.28848	2.60471	0.641609	0.241893	0.0	1.31441	0.964343	1.48239
PWY-181	photorespiration	17.6819	6.36165	20.5179	7.4487	23.2092	9.92886	20.8561	41.3905	52.2871	81.067	112.543	44.008	44.7883	43.56	43.81399999999999	82.0848	100.337	54.5545	35.3699	49.8267	64.6214	29.4788	25.9562	40.3761	36.7122	80.8402	64.8725	73.4964	44.0239	81.6828	54.2884	19.166	82.3583	54.8031	42.0518	69.0368	28.8678	22.7155	20.8864	33.9276
PWY-1861	formaldehyde assimilation II (RuMP Cycle)	83.4278	158.868	75.9855	65.266	135.032	95.8558	72.2522	104.736	238.653	270.095	279.858	215.121	127.487	207.0	204.029	343.004	228.013	200.18	177.567	328.78	227.507	393.625	350.342	327.586	118.355	189.795	341.6790000000001	320.862	279.019	447.193	424.074	45.0112	114.021	451.339	332.045	192.515	161.042	260.805	447.957	370.078
PWY-2221	Entner-Doudoroff pathway III (semi-phosphorylative)	0.0	0.0	0.0	0.0	0.0	0.0	0.0	0.0	0.0	0.0	0.0	0.0	0.0	0.0	0.0	0.0	0.0	0.0	0.299132	0.0	0.0	0.0	0.0	0.0	0.0	0.0	0.0	0.0	0.0	0.0	0.0	0.0	0.0	0.0	0.0	0.0	0.0	0.0	0.0	0.0
PWY-2941	L-lysine biosynthesis II	370.169	611.384	355.153	302.851	492.862	572.899	242.569	409.072	266.48900000000003	192.771	176.25	227.777	576.0830000000002	310.911	367.762	227.12	411.495	404.979	145.238	279.31	414.784	300.022	254.759	224.99400000000003	78.6806	118.096	356.935	254.505	254.05	255.203	197.356	191.712	235.514	288.776	278.644	353.539	199.129	127.753	199.362	234.412
PWY-2942	L-lysine biosynthesis III	1751.58	1709.03	1731.37	1799.29	1753.2	1839.84	1786.29	1725.38	1787.18	1724.87	1781.45	1729.14	1778.31	1814.19	1718.02	1803.48	1756.07	1775.22	1767.38	1747.72	1745.69	1742.2	1743.52	1757.85	1754.58	1767.65	1776.58	1764.21	1769.42	1764.57	1783.06	1689.96	1808.69	1773.54	1813.28	1761.0	1779.75	1809.02	1756.05	1791.79
PWY-3001	superpathway of L-isoleucine biosynthesis I	1669.57	1633.57	1655.51	1653.97	1674.01	1554.71	1705.37	1666.06	1736.93	1691.53	1741.81	1666.98	1554.08	1645.43	1653.57	1711.62	1678.84	1681.9	1767.66	1664.85	1666.35	1675.56	1660.7	1729.19	1627.0	1751.31	1686.44	1708.82	1748.14	1750.59	1751.87	1691.85	1686.43	1707.93	1740.89	1690.66	1724.67	1774.54	1675.58	1692.45
PWY-3661	glycine betaine degradation I	0.0	0.0	0.0	0.0	0.0	0.0	0.0	0.0	0.0	0.0	0.0	0.0	0.0	0.0	0.0	0.0	0.0	0.0	0.0	0.0	0.0	0.0	0.0	0.0	0.0	0.0	0.0	0.0	0.0	0.0	0.0	0.0	0.0	0.0	0.0	0.0	0.0	0.321651	0.0	0.0
PWY-3781	aerobic respiration I (cytochrome c)	87.7639	173.169	138.606	106.436	113.898	99.9003	124.396	135.841	127.899	46.8777	151.303	44.1761	147.336	114.892	60.5636	195.621	164.639	155.591	213.22	234.319	275.219	242.48	207.2	271.741	361.144	239.452	243.43400000000003	244.472	248.164	245.946	281.807	58.9946	200.155	177.58	256.758	240.853	76.1362	384.63	226.041	261.483
PWY-3801	sucrose degradation II (sucrose synthase)	0.0	0.0	0.0	0.0	0.0	0.0	0.0	0.0	0.0	0.0	0.0	0.0	0.0	0.0	0.0	0.0	0.0	0.0	0.0	0.0	0.0	0.0	0.0	0.533396	0.0	0.0	0.0	0.0	0.0	0.0	0.0	0.0	0.0	0.0	0.0	0.0	0.0	1.16746	0.0	0.0
PWY-3941	&beta;-alanine biosynthesis II	0.0	0.0	0.0	0.0	0.0	0.0	0.0	0.0	0.0	0.0	0.0	0.0	0.0	0.0	0.0	0.0	0.0	0.0	0.110547	0.0	0.0	0.0	0.0	0.0	0.0	0.0	0.0	0.0	0.0	0.0	0.0	0.0	0.0	0.0	0.0	0.0	0.0	0.0	0.0	0.0
PWY-4361	S-methyl-5-thio-&alpha;-D-ribose 1-phosphate degradation	0.0	0.498483	0.0	0.0	0.0	0.225423	0.0	0.0	0.0	0.274117	0.0	0.0	0.0	0.0	0.113389	0.0	0.0	0.0	0.0	0.0	0.0	0.0	0.0	0.0	0.0	0.0	0.0	0.0	0.0	0.0	0.0	0.0	0.0	0.0	0.0	0.0	0.0	0.0	0.0	0.0
PWY-4984	urea cycle	76.1151	129.463	104.578	89.4059	64.5574	116.895	80.6447	140.127	202.187	76.8898	73.2142	158.592	161.496	164.938	256.11	61.999	140.46	106.751	92.3829	106.18	211.099	193.762	135.21	235.654	61.7543	61.1908	111.222	144.001	95.4544	100.851	133.067	472.557	285.12	138.77100000000002	117.915	190.658	159.44	221.93	180.732	175.701
PWY-5005	biotin biosynthesis II	171.625	256.983	136.135	143.196	111.399	199.996	153.536	181.973	215.957	171.976	282.86	130.475	424.907	265.28700000000003	205.969	314.265	424.625	439.978	267.922	422.74	517.299	407.236	457.293	337.2940000000001	219.498	361.667	476.388	369.263	339.045	262.006	240.864	229.49400000000003	359.528	428.307	316.837	413.358	130.089	204.202	319.139	315.467
PWY-5022	4-aminobutanoate degradation V	106.066	206.367	123.614	103.131	141.123	190.92	105.623	126.061	184.122	124.693	89.0693	109.809	283.457	163.86700000000005	187.111	68.6893	95.5946	69.8853	47.6639	62.8512	86.5524	64.4046	73.0835	88.2705	38.407	32.6171	44.1851	76.9591	57.8149	66.8675	99.6949	41.0256	223.127	53.5931	44.9051	64.3228	74.7997	41.2174	83.2357	66.3077
PWY-5028	L-histidine degradation II	1.06364	0.607485	0.183769	0.271329	0.387923	0.267927	0.758323	1.2799200000000002	0.911541	0.861456	0.423125	0.217572	0.145425	1.31931	0.930613	9.69156	0.966927	13.1795	11.474	18.4062	2.88638	11.0572	23.1282	8.31	0.309483	3.89675	14.033	15.7646	6.36599	10.3299	9.31591	3.10107	7.209339999999999	1.21426	17.3382	13.5313	0.07450599999999999	12.752	5.40348	16.1333
PWY-5088	L-glutamate degradation VIII (to propanoate)	0.392684	0.480148	0.544076	0.573946	0.381666	0.281727	2.55511	2.48768	2.00166	1.86046	3.04575	1.30294	2.4123	1.0071	2.29889	5.39053	2.50195	2.92429	0.0	0.0	0.500793	1.09103	0.17853	0.738568	2.81006	3.39439	1.20417	3.10368	2.33572	2.55181	0.341911	0.0	0.0	2.48145	1.9125	2.34148	0.0	0.174904	0.0941265	0.270888
PWY-5097	L-lysine biosynthesis VI	1729.86	1685.46	1682.14	1767.34	1727.92	1798.07	1762.81	1703.28	1745.89	1731.34	1761.35	1722.05	1705.11	1761.62	1701.56	1788.17	1752.63	1747.78	1747.04	1736.16	1730.63	1733.2	1736.03	1752.22	1742.53	1754.71	1768.65	1742.83	1753.86	1756.06	1767.29	1665.79	1739.92	1771.08	1798.54	1736.2	1740.78	1792.65	1750.48	1781.83
PWY-5100	pyruvate fermentation to acetate and lactate II	1898.21	1935.35	1872.39	1859.64	1907.53	1888.18	1879.04	1910.97	1821.0	1734.66	1676.79	1733.52	1774.78	1803.61	1783.46	1696.68	1601.91	1621.77	1683.89	1517.86	1535.33	1559.66	1566.43	1638.7	1318.79	1697.96	1585.05	1668.89	1743.58	1730.03	1695.3	1585.14	1766.92	1645.31	1722.13	1688.92	1845.6	1708.12	1560.17	1656.59
PWY-5101	L-isoleucine biosynthesis II	1987.77	1977.07	1960.01	1911.86	1979.0	1856.05	1987.89	2000.63	2001.65	2072.06	1895.03	2043.97	1861.97	1935.22	2013.41	1810.23	1932.49	1920.35	1965.12	1820.03	1872.4	1836.46	1736.52	1925.03	2007.17	1869.68	1856.43	1855.94	1880.22	1970.26	1991.92	1858.09	1805.47	1883.38	1936.79	1907.32	2048.02	1952.7	1833.41	1888.64
PWY-5103	L-isoleucine biosynthesis III	1622.72	1592.72	1602.97	1543.76	1623.71	1417.92	1622.59	1636.41	1664.63	1757.29	1662.51	1713.54	1434.87	1538.82	1645.45	1599.58	1644.03	1645.53	1713.65	1583.74	1621.25	1579.11	1530.5	1672.69	1774.63	1664.05	1615.76	1612.58	1661.08	1722.45	1723.42	1641.22	1539.95	1648.46	1657.73	1607.65	1726.08	1695.81	1597.52	1602.0
PWY-5104	L-isoleucine biosynthesis IV	2021.24	2020.5	1973.36	1912.06	1973.94	1883.5	1998.19	2034.52	2000.82	1996.18	1802.89	2029.68	1907.21	1944.59	2021.38	1734.76	1831.53	1814.18	1839.81	1722.49	1774.31	1748.81	1636.09	1834.95	1854.98	1767.69	1782.12	1797.0	1833.88	1919.71	1911.44	1767.47	1776.26	1812.76	1884.0	1876.42	2055.51	1885.6	1720.95	1834.78
PWY-5121	superpathway of geranylgeranyl diphosphate biosynthesis II (via MEP)	1596.44	1541.19	1584.53	1639.83	1560.86	1570.02	1648.01	1564.33	1633.1	1574.1	1640.31	1515.32	1641.56	1647.58	1544.83	1638.98	1522.98	1557.6	1596.55	1549.79	1544.17	1522.81	1556.99	1557.81	1646.03	1668.59	1574.84	1597.21	1631.01	1579.31	1593.08	1534.06	1657.0	1564.52	1628.54	1604.09	1619.89	1633.18	1509.09	1577.98
PWY-5154	L-arginine biosynthesis III (via N-acetyl-L-citrulline)	274.946	226.165	292.641	575.048	470.35	300.883	472.492	365.835	539.23	147.02100000000004	794.105	95.3012	397.916	543.736	211.793	769.128	436.608	546.637	817.6080000000002	748.689	687.2489999999998	782.9860000000001	959.722	736.0889999999998	593.635	828.315	592.874	750.41	870.659	634.036	615.354	742.666	666.4839999999998	597.602	630.105	649.058	319.872	859.217	872.6469999999998	612.45
PWY-5177	glutaryl-CoA degradation	138.019	197.352	173.74900000000005	83.1342	89.0069	110.168	149.002	161.717	172.933	60.666	45.7577	111.349	100.678	83.943	127.453	55.9786	82.2579	61.2328	56.0783	72.4305	63.3875	74.4611	61.8096	66.6931	41.1831	40.1968	67.3442	66.6969	77.2505	85.242	71.7503	92.4962	105.061	60.4287	64.8402	74.3326	131.285	45.5045	53.4878	64.8055
PWY-5178	toluene degradation IV (aerobic) (via catechol)	0.313985	0.731768	0.0	0.0	0.630634	0.0	0.253918	0.614445	0.137425	0.8771549999999999	0.248707	0.086548	0.0	0.127315	0.0	0.123593	0.0372832	0.0	0.468166	0.0	0.0	0.0	0.0	0.0	0.0	0.0	0.0	0.106121	0.0	0.0	0.0	0.0	0.34481	0.400195	0.0	0.386332	0.0	0.0	0.0	0.0
PWY-5180	toluene degradation I (aerobic) (via o-cresol)	26.1251	51.7352	50.548	26.7345	20.9489	34.1262	30.0429	39.1509	92.0691	36.278	12.7621	55.894	42.6334	29.8532	71.1189	8.32104	8.22448	6.92329	6.7263199999999985	9.97397	11.5185	9.02354	7.89677	10.7527	7.18538	5.16695	6.71329	6.87745	7.6139199999999985	9.53567	16.9283	3.58505	46.8073	6.6456800000000005	4.8208199999999986	8.25024	78.2489	5.67681	8.54304	8.98972
PWY-5181	toluene degradation III (aerobic) (via p-cresol)	1.5379	0.198656	0.161912	0.223319	0.0	0.0	0.5476340000000001	0.552227	0.609797	0.813529	0.8731399999999999	0.510394	0.155108	0.40239	0.16851300000000002	0.399257	0.630352	0.0	0.480234	0.63646	0.454095	0.393934	0.5277350000000001	0.0	0.732073	0.0	0.14566099999999998	0.06909610000000001	0.416604	0.0	0.0	0.055482400000000015	0.463726	0.498144	0.787416	0.176289	0.0	0.0	0.255626	0.163936
PWY-5182	toluene degradation II (aerobic) (via 4-methylcatechol)	26.1251	51.7352	50.548	26.7345	20.9489	34.1262	30.0429	39.1509	92.0691	36.278	12.7621	55.894	42.6334	29.8532	71.1189	8.32104	8.22448	6.92329	6.7263199999999985	9.97397	11.5185	9.02354	7.89677	10.7527	7.18538	5.16695	6.71329	6.87745	7.6139199999999985	9.53567	16.9283	3.58505	46.8073	6.6456800000000005	4.8208199999999986	8.25024	78.2489	5.67681	8.54304	8.98972
PWY-5183	superpathway of aerobic toluene degradation	0.0	0.0	0.0	0.0	0.0	0.0	0.0	0.0623475	0.0	0.4375600000000001	0.0	0.0854635	0.0	0.0	0.0	0.0	0.0	0.0	0.329493	0.0	0.0	0.0	0.0	0.0	0.0	0.0	0.0	0.05890280000000001	0.0	0.0	0.0	0.0	0.0	0.192083	0.0	0.0	0.0	0.0	0.0	0.0
PWY-5188	tetrapyrrole biosynthesis I (from glutamate)	818.291	871.187	840.804	709.5189999999999	751.775	767.3539999999998	792.6619999999998	836.875	841.909	867.1160000000001	785.924	938.583	854.283	746.185	912.814	818.658	933.773	733.3710000000002	696.6389999999999	868.035	899.385	816.26	769.941	787.048	1062.26	842.176	929.224	824.005	799.3739999999998	834.47	853.0169999999998	526.726	812.227	872.034	886.6289999999998	812.674	798.13	822.2189999999998	782.429	901.97
PWY-5189	tetrapyrrole biosynthesis II (from glycine)	755.5060000000002	796.235	780.2860000000002	655.632	694.569	738.202	719.789	769.578	789.7589999999999	839.7660000000002	730.4810000000001	907.883	830.2489999999998	704.887	886.4580000000002	776.211	856.852	678.008	644.385	816.8610000000001	820.6030000000002	745.312	725.695	711.2080000000002	998.276	745.585	875.038	752.3430000000002	724.518	751.987	788.203	433.995	742.207	811.2860000000002	816.346	724.622	740.929	750.9780000000002	716.265	832.7139999999998
PWY-5198	factor 420 biosynthesis	0.126354	0.0	0.0	0.193221	0.0	0.0	0.110678	0.0	0.0	0.0	0.0	0.0	0.0	0.0	0.0	0.0	0.0	0.0	0.0	0.0	0.0	0.0	0.0	0.0	0.0	0.0	0.0449436	0.0	0.0	0.0	0.0	0.0	0.0	0.0	0.0775109	0.0	0.0	0.152561	0.0	0.057587300000000015
PWY-5265	peptidoglycan biosynthesis II (staphylococci)	9.27958	68.2502	15.4891	8.324	18.7224	28.9192	4.91718	23.1549	3.64843	1.22984	6.18972	1.44937	11.09	13.6627	1.64583	0.967004	18.6367	20.6771	15.249	29.7257	37.0266	27.7691	8.32845	15.9313	3.07544	17.1766	17.1248	14.8476	4.10936	21.1524	12.4561	4.05515	13.3486	17.7544	7.12943	7.81716	0.707607	1.19602	19.9654	4.92911
PWY-5304	superpathway of sulfur oxidation (Acidianus ambivalens)	126.254	106.63	168.62099999999995	133.621	125.459	84.7916	141.232	104.161	98.2733	217.303	92.3921	157.01	106.126	103.501	160.986	51.8713	110.789	52.5416	51.3771	73.9602	47.0477	54.1124	19.3242	65.2471	32.6956	73.0747	61.5922	74.9169	29.0954	58.8707	48.9596	82.5826	118.164	75.6188	55.7072	70.6623	82.1042	55.441	60.4484	67.3498
PWY-5345	superpathway of L-methionine biosynthesis (by sulfhydrylation)	71.4185	98.1763	75.219	37.9203	65.6684	67.8385	56.7896	86.3941	44.0676	35.9218	48.2783	38.0511	102.201	84.2013	60.2296	60.8856	143.651	114.226	115.682	515.2080000000002	446.378	209.384	179.215	204.571	1120.67	60.8921	367.86800000000005	166.55200000000005	110.793	244.668	284.137	34.6191	80.2391	122.147	132.172	254.347	69.1191	196.797	245.382	292.0
PWY-5347	superpathway of L-methionine biosynthesis (transsulfuration)	615.18	517.116	671.04	639.748	575.504	501.504	585.248	473.68	438.906	684.8689999999998	923.654	559.194	616.862	440.143	573.2919999999998	1063.15	515.9209999999998	467.217	597.2180000000002	741.457	593.654	606.408	979.53	578.9490000000002	444.086	1035.41	732.811	724.46	857.315	571.075	583.352	542.764	884.043	708.252	535.09	543.531	404.298	663.635	575.048	612.076
PWY-5384	sucrose degradation IV (sucrose phosphorylase)	137.72299999999998	183.418	143.86700000000005	86.01299999999998	153.464	75.5253	95.9586	160.391	255.068	198.409	168.053	129.92	134.475	95.0888	158.32399999999996	425.007	554.061	806.171	561.307	363.763	320.311	306.385	252.348	327.282	772.688	223.331	421.524	214.042	201.04	310.707	505.587	131.83	106.671	426.958	336.24300000000005	193.482	349.528	332.16	331.00699999999995	369.754
PWY-5392	reductive TCA cycle II	2.8756	7.4628	0.858734	0.379604	1.43933	2.04946	0.0	1.16857	0.0	0.0	0.0	0.0	0.0	0.7621140000000001	1.6747	0.0	0.0	0.0	0.0	0.0	0.0	0.0	0.0	0.0	0.0	0.0	0.0	0.0	0.0	0.0	0.0	0.0	0.0	0.0	0.0	0.0	8.51213	0.0	0.0	0.0
PWY-5415	catechol degradation I (meta-cleavage pathway)	7.98838	30.6064	6.867210000000001	4.18794	5.5406900000000014	11.7349	4.80743	8.18114	3.91184	2.51434	4.80145	0.7036939999999999	2.20922	3.64141	0.391762	3.87039	4.06866	2.09713	2.7965	5.45293	5.96156	3.99412	2.3485	2.80065	0.655521	2.64374	2.5205900000000003	1.9938	2.77084	4.47441	1.6439099999999998	0.362955	2.77726	4.32756	1.50603	2.31387	1.37476	1.96078	2.26096	1.23658
PWY-5417	catechol degradation III (ortho-cleavage pathway)	1.20884	10.8508	0.5356989999999999	0.0970634	0.425396	2.65395	0.407121	1.63877	0.379666	0.786995	0.589488	0.330762	0.0	0.109709	0.104375	2.80508	0.281381	3.15312	3.26656	4.61762	0.227174	1.45913	5.43553	2.05853	0.557347	0.780411	3.60819	4.02205	1.5634	2.85034	2.37852	0.0	1.59534	0.246619	4.5088	3.41427	0.123087	3.4102300000000003	1.29219	4.09563
PWY-5419	catechol degradation to 2-oxopent-4-enoate II	1.08755	3.10845	0.138819	0.0	0.295473	0.420467	0.335978	0.502884	0.286662	0.59101	0.4097270000000001	0.0683346	0.228437	0.5049600000000001	0.0	0.0	0.138406	0.0	0.0	0.0	0.223593	0.0	0.260954	0.138239	0.0	0.24638	0.0773225	0.0	0.464249	0.13111199999999998	0.0568582	0.169481	0.4209560000000001	0.6806800000000001	0.240353	0.6187189999999999	0.0452605	0.241888	0.020834400000000003	0.0
PWY-5420	catechol degradation II (meta-cleavage pathway)	1.86102	5.25936	0.242553	0.0	0.513173	0.730639	0.584439	0.873862	0.50069	1.02516	0.704846	0.119501	0.398539	0.875499	0.0	0.0	0.240134	0.0	0.0	0.0	0.387314	0.0	0.448879	0.240303	0.0	0.420917	0.134518	0.0	0.787499	0.227832	0.0993276	0.289706	0.732904	1.13175	0.410176	1.0424	0.0791781	0.414209	0.0364136	0.0
PWY-5430	meta cleavage pathway of aromatic compounds	0.329833	0.7763220000000001	0.190439	0.0	0.434709	0.0	0.244046	0.424592	0.0	0.644898	0.362455	0.109102	0.0	0.15388	0.0	0.0	0.039176	0.0	0.0	0.0	0.0	0.0	0.0	0.0	0.0	0.0	0.0	0.0	0.0	0.0	0.0	0.0	0.370679	0.403835	0.0	0.394149	0.0	0.286843	0.0	0.0
PWY-5431	aromatic compounds degradation via &beta;-ketoadipate	1.20884	10.8508	0.5356989999999999	0.0970634	0.425396	2.65395	0.407121	1.63877	0.379666	0.786995	0.589488	0.330762	0.0	0.109709	0.104375	2.80508	0.281381	3.15312	3.26656	4.61762	0.227174	1.45913	5.43553	2.05853	0.557347	0.780411	3.60819	4.02205	1.5634	2.85034	2.37852	0.0	1.59534	0.246619	4.5088	3.41427	0.123087	3.4102300000000003	1.29219	4.09563
PWY-5484	glycolysis II (from fructose 6-phosphate)	936.399	1206.61	1208.68	880.2260000000001	1152.81	1237.83	760.569	1010.41	727.382	641.655	824.7919999999998	611.229	1169.29	874.316	670.166	978.279	1103.06	1408.4	1047.87	1208.33	1285.23	1182.69	964.094	1085.26	1412.21	918.448	1096.34	984.375	767.561	924.451	1071.87	1173.64	889.6489999999999	1035.65	806.5269999999998	1143.96	557.5880000000002	811.82	1018.76	973.774
PWY-5505	L-glutamate and L-glutamine biosynthesis	1491.24	1418.32	1399.64	1307.99	1437.1	1263.57	1387.43	1535.08	1436.1	1766.77	1341.27	1631.66	1237.8	1305.76	1586.4	1525.26	1260.65	1431.84	1494.42	1368.12	1146.2	1111.69	1314.4	1215.58	1566.79	1317.5	1354.12	1228.64	1321.71	1416.59	1459.86	1014.33	1235.12	1409.25	1316.97	1081.65	1491.36	1213.35	1172.36	1315.33
PWY-5507	adenosylcobalamin biosynthesis I (early cobalt insertion)	20.8831	9.97008	10.6744	3.72724	6.00629	5.07771	7.8871600000000015	11.7884	14.0803	3.72744	16.1776	1.89122	0.886445	7.39456	0.855584	35.8498	31.1285	46.2991	48.21100000000001	66.3132	12.2298	28.0364	62.8083	36.1251	9.65913	13.4187	57.81800000000001	56.7404	23.3592	41.9896	34.14	0.0	25.4801	6.1374	66.6921	59.2324	9.69389	45.3834	20.2374	58.681
PWY-5509	adenosylcobalamin biosynthesis from cobyrinate a,c-diamide I	1021.58	1142.62	1126.22	973.615	1037.49	961.293	1036.01	1053.47	1174.89	1206.73	1190.24	1174.88	1142.37	1052.77	1218.0	1251.57	1242.21	1322.65	1326.79	1190.87	1178.82	1176.98	1227.57	1183.13	1117.04	1348.41	1233.23	1187.55	1237.91	1242.23	1258.37	1276.52	1053.58	1279.0	1230.7	1186.94	1317.03	1160.67	1151.89	1190.19
PWY-5531	chlorophyllide a biosynthesis II (anaerobic)	0.219466	0.0	0.0	0.346723	0.0	0.0	0.269991	0.0	0.0	0.0	0.0	0.0	0.0	0.0	0.0	0.0	0.105215	0.0	0.0	0.0	0.0	0.0	0.0	0.106263	0.0	0.0	0.182637	0.0	0.0	0.0	0.0	0.0	0.134713	0.0	0.707255	0.941454	0.360757	1.34524	0.7147720000000001	1.20632
PWY-5532	adenosine nucleotides degradation IV	0.480096	0.0	0.0	0.0	0.309712	0.177923	0.0	0.7120529999999999	0.560294	0.795772	0.207622	0.0405691	0.243671	0.517359	0.0	0.982693	1.59575	0.6594760000000001	0.372446	0.8355520000000001	1.62814	1.06854	0.764454	0.246484	0.303604	0.8100310000000001	0.754038	0.935944	0.5243270000000001	1.47711	0.788279	0.0	0.106284	0.485316	0.681524	0.634421	0.0	0.244307	0.746395	0.781791
PWY-5647	2-nitrobenzoate degradation I	0.0	0.101208	0.0702571	0.0	0.152284	0.0	0.115725	0.17419500000000002	0.165283	0.187297	0.104701	0.029449	0.130771	0.27638	0.0	0.0	0.0567999	0.0	0.0	0.0	0.0	0.0	0.126414	0.099422	0.0	0.157379	0.0	0.0	0.29132800000000003	0.0902681	0.0443824	0.08118049999999999	0.113688	0.212668	0.141378	0.0	0.0231062	0.0523442	0.0	0.0
PWY-5651	L-tryptophan degradation to 2-amino-3-carboxymuconate semialdehyde	0.205305	0.22855	0.154067	0.0956693	0.309394	0.32208400000000004	0.336807	0.401533	0.577178	0.8942319999999999	0.1497	0.0506853	0.376779	0.621174	0.273408	0.0	0.16034	0.0	0.0535137	0.115146	0.0	0.0477377	0.228327	0.293598	0.096233	0.47335	0.0	0.0520091	0.538434	0.209148	0.227568	0.16078900000000002	0.278007	0.710845	0.28244600000000003	0.0589992	0.0372518	0.0609409	0.0	0.0
PWY-5654	2-amino-3-carboxymuconate semialdehyde degradation to 2-oxopentenoate	0.0	0.100896	0.0702571	0.0	0.152284	0.0	0.107841	0.16856500000000002	0.150374	0.186144	0.153251	0.0379361	0.122052	0.263335	0.0	0.0	0.054178	0.0	0.0	0.0	0.0	0.0	0.135627	0.0903588	0.0	0.145575	0.0	0.0	0.282518	0.0862441	0.0384383	0.0856081	0.109295	0.192243	0.143949	0.190524	0.0231062	0.15245699999999998	0.0	0.0
PWY-5655	L-tryptophan degradation IX	0.0	0.194913	0.134179	0.0	0.28215300000000004	0.0	0.23073	0.33114	0.337854	0.392779	0.182214	0.0539194	0.260321	0.514732	0.0	0.0	0.113999	0.0	0.0	0.0	0.0	0.0	0.232302	0.195146	0.0	0.312211	0.0	0.0	0.505957	0.156843	0.0951174	0.153095	0.219649	0.426298	0.261358	0.0	0.0390426	0.0860582	0.0	0.0
PWY-5659	GDP-mannose biosynthesis	1107.58	930.249	1134.51	1445.05	1189.29	1250.38	1299.49	1096.75	1108.23	686.414	1293.47	793.725	1147.69	1300.65	912.414	1126.73	630.427	666.0260000000002	934.633	1066.23	950.03	1005.05	1224.32	973.393	1294.87	1091.18	929.426	1149.52	1164.9	991.463	954.052	1033.05	1342.05	819.927	1037.88	1083.2	1003.68	1242.42	1149.54	1047.94
PWY-5667	CDP-diacylglycerol biosynthesis I	1882.29	1903.74	1874.07	1794.31	1859.57	1828.65	1853.28	1858.02	1814.4	1944.23	1720.54	1817.74	1817.82	1756.16	1814.7	1798.86	1832.43	1909.53	1802.7	1754.65	1761.69	1710.75	1624.8	1752.52	1849.34	1780.36	1809.31	1741.81	1717.14	1804.31	1854.21	1636.35	1705.37	1792.08	1818.64	1792.15	1881.52	1712.28	1639.88	1776.11
PWY-5676	acetyl-CoA fermentation to butanoate II	962.081	1162.19	1103.2	677.4730000000002	713.27	862.908	970.768	1119.2	1200.41	461.549	400.1230000000001	984.85	828.8839999999999	871.737	1201.66	369.166	415.98	363.527	307.112	317.284	441.67	466.323	303.092	444.2480000000001	291.505	261.427	412.77	476.17	587.594	579.4680000000002	534.182	667.1089999999998	798.3330000000002	433.378	443.776	613.822	1088.5	323.5	425.945	473.402
PWY-5677	succinate fermentation to butanoate	111.046	164.96200000000005	179.613	157.717	107.202	159.445	159.322	219.409	350.726	139.965	124.438	252.055	240.189	240.997	388.456	95.3696	117.269	92.0299	68.3656	86.8736	116.752	88.9547	97.8697	118.016	58.3484	47.8409	62.2379	110.253	85.1882	99.2163	122.83	32.9439	283.151	75.8118	63.6213	87.4746	222.838	59.7345	115.247	93.5999
PWY-5686	UMP biosynthesis	1834.04	1805.4	1820.15	1852.21	1836.05	1829.79	1853.99	1792.04	1812.08	1789.18	1799.57	1720.33	1775.78	1798.73	1725.93	1795.0	1712.57	1709.6	1747.43	1712.32	1721.88	1678.24	1689.99	1752.96	1893.41	1803.06	1749.23	1755.59	1795.56	1795.16	1803.83	1650.81	1824.58	1739.64	1810.14	1775.75	1820.65	1820.93	1699.05	1772.38
PWY-5695	urate biosynthesis/inosine 5'-phosphate degradation	1124.62	1151.0	1154.4	1346.2	1051.18	1249.0	1140.11	1176.91	1227.88	763.3439999999998	1540.13	1531.51	1434.83	1430.9	1467.27	1449.15	1038.09	1147.54	1330.45	1348.85	1316.48	1406.86	1438.22	1314.66	1039.65	1427.89	1299.91	1460.79	1485.43	1156.11	1147.99	1251.46	1506.24	1211.98	1359.12	1379.44	1102.71	1538.75	1402.21	1289.77
PWY-5705	allantoin degradation to glyoxylate III	9.39537	28.7967	10.1282	4.50788	7.323810000000001	8.64989	5.19596	11.2879	20.992	17.6344	30.8678	14.2034	13.8841	12.0868	15.1926	26.5868	32.4934	26.2806	31.3433	54.5325	14.8756	44.2645	51.2694	40.4735	11.4037	15.237	38.7825	42.6502	24.1336	39.7094	29.1298	4.84556	26.5257	38.3576	47.1344	34.6819	32.1426	43.4777	67.8908	62.8867
PWY-5741	ethylmalonyl-CoA pathway	0.0935576	0.0	0.324794	0.14437	0.0	0.12775999999999998	0.0	0.266074	0.0	0.0	0.127461	0.143479	0.0	0.0	0.147272	0.0	3.01218	0.163608	0.628883	0.225365	0.786007	0.785716	0.119036	0.383214	0.16353800000000002	0.0	0.0784846	0.0	0.102064	0.271852	0.0	0.0	0.0	0.0943483	0.0	0.486051	0.438443	0.257897	0.0835847	0.0
PWY-5747	2-methylcitrate cycle II	2.129	11.7122	4.27571	0.626346	2.3971400000000003	3.76199	2.04156	5.2394	1.15763	2.0594900000000003	2.66281	0.7094060000000001	4.66801	1.17439	1.23117	5.17777	12.3154	8.12078	7.274669999999999	9.17446	7.87902	8.24656	9.50033	4.70081	3.28527	5.06861	7.0911100000000005	7.90872	4.90479	9.5739	8.656130000000001	2.9484	3.93736	2.6818	7.90545	7.04011	1.05267	6.98637	5.75364	8.13088
PWY-5837	1,4-dihydroxy-2-naphthoate biosynthesis I	10.7157	21.5655	5.99143	4.99434	6.6250800000000005	11.4237	2.34539	6.5095	6.67475	4.1767	10.4771	5.02214	3.3710400000000003	3.28515	1.7554299999999998	2.63963	29.5792	16.2978	10.061	210.924	177.78099999999995	42.9225	25.0464	47.4174	640.41	6.65591	122.295	24.0314	18.4358	61.7	71.7968	7.614319999999998	6.8686300000000005	30.977	4.73436	41.6213	1.6544	39.0867	59.2269	72.3293
PWY-5838	superpathway of menaquinol-8 biosynthesis I	34.5488	63.1352	19.8751	16.8378	22.0217	37.5125	7.96017	21.4411	22.1416	13.5156	34.6384	15.3843	11.4024	11.1345	5.89723	8.95283	82.9148	50.6843	32.9793	414.339	355.46	126.03	79.2028	135.209	821.775	22.1687	272.983	75.6607	59.047	157.951	178.40099999999995	25.2065	23.0476	90.5683	15.9033	122.187	5.60679	119.148	165.75	189.537
PWY-5840	superpathway of menaquinol-7 biosynthesis	34.6787	64.32300000000001	19.9191	16.8454	22.0609	37.5942	7.96351	21.5017	22.1713	13.5679	34.6637	15.5112	11.4089	11.1379	5.905480000000002	8.95549	83.7877	50.9214	33.0241	417.393	360.23800000000006	126.502	79.2539	135.86700000000002	812.005	22.1889	276.402	75.8064	59.1455	159.659	180.448	25.2348	23.0504	91.1426	15.9145	122.769	5.60995	119.198	166.265	190.881
PWY-5845	superpathway of menaquinol-9 biosynthesis	11.5106	12.5374	3.873180000000001	3.86015	6.620430000000002	10.2642	2.77366	6.5475400000000015	7.86435	6.40771	17.5718	4.96548	3.57009	6.18725	4.18422	6.2038400000000005	31.1248	14.754	12.1606	13.1434	19.2127	15.7164	8.8119	15.5651	6.69333	10.6033	14.6797	12.5237	11.9563	29.5754	25.4382	14.8005	7.19247	30.6806	9.77217	15.9629	3.42436	13.7906	14.9446	20.301
PWY-5850	superpathway of menaquinol-6 biosynthesis I	11.5106	12.5374	3.873180000000001	3.86015	6.620430000000002	10.2642	2.77366	6.5475400000000015	7.86435	6.40771	17.5718	4.96548	3.57009	6.18725	4.18422	6.2038400000000005	31.1248	14.754	12.1606	13.1434	19.2127	15.7164	8.8119	15.5651	6.69333	10.6033	14.6797	12.5237	11.9563	29.5754	25.4382	14.8005	7.19247	30.6806	9.77217	15.9629	3.42436	13.7906	14.9446	20.301
PWY-5855	ubiquinol-7 biosynthesis (prokaryotic)	24.0519	62.0673	31.4704	27.0834	38.1975	34.2719	27.8054	51.9487	66.8116	35.2089	25.372	41.3557	38.1409	30.2912	56.6908	17.0945	27.6088	17.6841	17.0101	21.8993	17.3911	17.8107	21.4244	12.0553	9.23825	13.9729	14.8835	16.2052	11.8432	19.7307	17.5074	19.0302	38.17	10.999	17.2351	20.9161	42.4649	14.2384	15.7272	15.6676
PWY-5856	ubiquinol-9 biosynthesis (prokaryotic)	24.0519	62.0673	31.4704	27.0834	38.1975	34.2719	27.8054	51.9487	66.8116	35.2089	25.372	41.3557	38.1409	30.2912	56.6908	17.0945	27.6088	17.6841	17.0101	21.8993	17.3911	17.8107	21.4244	12.0553	9.23825	13.9729	14.8835	16.2052	11.8432	19.7307	17.5074	19.0302	38.17	10.999	17.2351	20.9161	42.4649	14.2384	15.7272	15.6676
PWY-5857	ubiquinol-10 biosynthesis (prokaryotic)	24.0519	62.0673	31.4704	27.0834	38.1975	34.2719	27.8054	51.9487	66.8116	35.2089	25.372	41.3557	38.1409	30.2912	56.6908	17.0945	27.6088	17.6841	17.0101	21.8993	17.3911	17.8107	21.4244	12.0553	9.23825	13.9729	14.8835	16.2052	11.8432	19.7307	17.5074	19.0302	38.17	10.999	17.2351	20.9161	42.4649	14.2384	15.7272	15.6676
PWY-5860	superpathway of demethylmenaquinol-6 biosynthesis I	7.7385100000000016	8.44913	2.58917	2.57799	4.43314	6.88081	1.85193	4.38641	5.26832	4.31398	11.8094	3.3442	2.38381	4.13584	2.80263	4.1497	21.2412	9.93487	8.16516	8.81434	12.9227	10.5542	5.89706	10.4569	4.4726	7.1121300000000005	9.86043	8.39684	8.01746	20.1203	17.2284	9.95683	4.8089900000000005	20.8628	6.5475400000000015	10.7181	2.28943	9.24411	10.0344	13.6739
PWY-5861	superpathway of demethylmenaquinol-8 biosynthesis	23.6263	44.4995	13.4378	11.3122	14.8993	25.5231	5.33009	14.5259	14.9644	9.20011	23.4636	10.5885	7.63995	7.4587	3.95765	5.99735	58.9063	34.9854	22.4188	339.409	283.315	89.2131	54.6736	96.5733	766.346	14.9696	211.497	52.2323	40.527	117.926	133.594	17.0665	15.5098	64.0881	10.6892	86.1411	3.75537	83.3573	119.953	139.697
PWY-5862	superpathway of demethylmenaquinol-9 biosynthesis	7.7385100000000016	8.44913	2.58917	2.57799	4.43314	6.88081	1.85193	4.38641	5.26832	4.31398	11.8094	3.3442	2.38381	4.13584	2.80263	4.1497	21.2412	9.93487	8.16516	8.81434	12.9227	10.5542	5.89706	10.4569	4.4726	7.1121300000000005	9.86043	8.39684	8.01746	20.1203	17.2284	9.95683	4.8089900000000005	20.8628	6.5475400000000015	10.7181	2.28943	9.24411	10.0344	13.6739
PWY-5863	superpathway of phylloquinol biosynthesis	12.2346	24.5969	6.84358	5.70528	7.56694	13.0422	2.6798900000000003	7.43492	7.62361	4.77147	11.9622	5.73675	3.85141	3.75334	2.00588	3.01598	33.7036	18.5963	11.4871	235.987	199.594	48.8344	28.5518	53.9329	691.54	7.602119999999998	138.094	27.3996	21.033	70.0967	81.4929	8.69544	7.844810000000002	35.29400000000001	5.40825	47.3763	1.89046	44.4992	67.2694	82.0697
PWY-5896	superpathway of menaquinol-10 biosynthesis	11.5106	12.5374	3.873180000000001	3.86015	6.620430000000002	10.2642	2.77366	6.5475400000000015	7.86435	6.40771	17.5718	4.96548	3.57009	6.18725	4.18422	6.2038400000000005	31.1248	14.754	12.1606	13.1434	19.2127	15.7164	8.8119	15.5651	6.69333	10.6033	14.6797	12.5237	11.9563	29.5754	25.4382	14.8005	7.19247	30.6806	9.77217	15.9629	3.42436	13.7906	14.9446	20.301
PWY-5897	superpathway of menaquinol-11 biosynthesis	30.587	57.2997	17.5049	14.7785	19.3853	33.0972	6.9782199999999985	18.9114	19.4889	11.9545	30.5042	13.748	10.0022	9.76301	5.18024	7.84882	75.1175	45.1208	29.0848	392.597	336.537	113.206	70.2765	121.973	808.64	19.4971	254.999	67.1903	52.2855	144.864	164.27700000000004	22.1934	20.2428	81.421	13.9665	109.777	4.91622	106.329	149.937	173.153
PWY-5898	superpathway of menaquinol-12 biosynthesis	30.587	57.2997	17.5049	14.7785	19.3853	33.0972	6.9782199999999985	18.9114	19.4889	11.9545	30.5042	13.748	10.0022	9.76301	5.18024	7.84882	75.1175	45.1208	29.0848	392.597	336.537	113.206	70.2765	121.973	808.64	19.4971	254.999	67.1903	52.2855	144.864	164.27700000000004	22.1934	20.2428	81.421	13.9665	109.777	4.91622	106.329	149.937	173.153
PWY-5899	superpathway of menaquinol-13 biosynthesis	30.587	57.2997	17.5049	14.7785	19.3853	33.0972	6.9782199999999985	18.9114	19.4889	11.9545	30.5042	13.748	10.0022	9.76301	5.18024	7.84882	75.1175	45.1208	29.0848	392.597	336.537	113.206	70.2765	121.973	808.64	19.4971	254.999	67.1903	52.2855	144.864	164.27700000000004	22.1934	20.2428	81.421	13.9665	109.777	4.91622	106.329	149.937	173.153
PWY-5910	superpathway of geranylgeranyldiphosphate biosynthesis I (via mevalonate)	127.516	207.388	165.56799999999996	117.981	210.197	215.324	72.3355	129.385	2.37801	11.7101	9.49143	2.91847	4.75023	9.70969	12.4196	3.74591	3.73704	10.6331	17.4603	8.94326	20.5681	9.25072	1.47652	5.9040300000000006	0.59419	6.90675	5.09206	5.06149	9.30582	26.1546	21.405	21.1064	2.8399	3.27524	7.67099	4.08376	0.6893020000000001	5.22002	4.61974	8.65911
PWY-5913	TCA cycle VI (obligate autotrophs)	237.726	233.444	318.97	279.47900000000004	223.573	263.625	242.488	218.435	442.668	125.892	577.615	112.491	480.002	560.692	184.394	434.556	480.439	310.21	301.69	686.947	791.257	454.664	449.647	514.076	1341.33	405.194	615.475	577.241	528.828	506.654	575.685	354.9190000000001	716.029	382.032	528.739	559.4780000000002	418.245	688.951	544.0830000000002	563.342
PWY-5918	superpathay of heme biosynthesis from glutamate	169.895	144.697	233.123	216.525	294.138	299.857	180.6	202.068	131.562	60.1665	196.69	33.9883	191.739	160.411	81.2526	248.106	40.9355	125.389	296.486	328.057	240.12	264.562	326.548	327.001	245.725	252.371	308.75	368.875	281.407	292.742	301.395	100.794	366.617	238.577	365.087	279.346	120.41	510.761	357.69	367.1880000000001
PWY-5920	superpathway of heme biosynthesis from glycine	17.5962	41.5926	26.7276	8.86064	16.9559	17.8394	16.2869	31.577	10.9603	10.0472	16.9681	6.687189999999998	22.9864	7.483460000000001	8.734539999999999	23.3924	18.6266	22.0695	22.7228	26.7559	19.6427	22.9078	30.9059	13.9411	10.4789	19.2073	21.9203	21.9926	15.759	27.4067	23.5772	12.8212	13.6089	12.6053	26.6359	22.4804	4.64715	22.6343	16.4969	24.2248
PWY-5941	glycogen degradation II (eukaryotic)	0.189517	0.512269	0.187338	0.0	0.0	0.0	0.0	0.0	0.0	0.0	0.0	0.60965	0.0	0.0	0.0	0.0	0.140855	0.13961800000000002	0.802646	0.0	0.0	0.0	0.0	0.0	0.0	0.0	0.15729400000000002	0.152649	0.0	0.0	0.0	0.0	0.154824	0.116786	0.0	0.0	0.0	0.0	0.0	0.0
PWY-5971	palmitate biosynthesis II (bacteria and plants)	67.9907	144.265	364.606	620.737	303.375	237.489	301.405	95.4037	163.98	219.107	509.273	105.531	597.948	549.886	234.794	248.851	234.834	527.62	832.3639999999998	517.547	786.154	566.062	138.91	401.321	155.77	756.673	459.066	754.38	583.225	778.551	781.044	1047.81	391.30800000000005	640.082	772.788	505.848	145.04	752.078	841.59	717.29
PWY-5973	cis-vaccenate biosynthesis	1684.71	1741.64	1754.65	1614.84	1678.11	1683.16	1665.59	1700.76	1779.1	1734.43	1766.62	1662.63	1762.4	1710.79	1686.96	1809.5	1785.71	1817.53	1860.62	1849.66	1828.98	1852.55	1861.91	1853.99	1867.97	1896.32	1836.2	1896.22	1893.12	1837.15	1850.46	1819.32	1852.87	1813.22	1878.99	1886.76	1784.99	1935.92	1822.45	1855.61
PWY-5989	stearate biosynthesis II (bacteria and plants)	42.0794	90.9249	248.801	469.229	205.302	156.239	209.564	59.6281	665.187	156.648	956.488	69.8041	499.122	626.444	181.624	1074.34	522.711	806.8530000000002	1320.92	1226.86	998.623	1205.25	1563.7	991.223	944.749	1345.36	939.212	1206.6	1338.96	804.176	790.4989999999998	1303.08	984.34	849.5260000000002	1051.01	884.113	420.056	1545.63	1278.57	970.491
PWY-6071	superpathway of phenylethylamine degradation	0.381179	0.0	0.0	0.152042	0.0	0.0	0.368215	0.0	0.0	0.726129	0.234283	0.570124	0.123173	0.188803	0.200948	0.100211	0.139932	0.0	0.453941	0.0	0.102573	0.0	0.23928	0.119377	0.0	0.0	0.0	0.0653712	0.172069	0.0	0.0	0.0365258	0.0	0.0	0.371124	0.0	0.0821287	0.0	0.0	0.0
PWY-6107	chlorosalicylate degradation	1.22391	0.28129	0.261827	0.0438086	0.208286	0.188286	0.450749	0.751296	0.2822	0.0	0.290473	0.0	0.0	0.423799	0.0	0.155102	0.160474	0.0	0.0	0.281426	0.305107	0.165685	0.406265	0.0	0.0	0.0	0.0	0.0163303	0.0	0.0	0.0	0.0	0.0	0.128477	0.0	0.0	0.0	0.0	0.0	0.0
PWY-6121	5-aminoimidazole ribonucleotide biosynthesis I	1700.14	1684.6	1668.55	1763.49	1739.26	1753.16	1759.31	1709.87	1704.81	1660.83	1720.9	1594.12	1695.07	1731.35	1635.18	1707.71	1637.33	1659.6	1693.93	1692.58	1687.56	1677.99	1659.65	1704.46	1779.99	1707.93	1676.37	1698.87	1700.61	1678.16	1699.15	1635.87	1741.94	1668.35	1703.38	1719.41	1693.93	1731.41	1629.4	1690.24
PWY-6122	5-aminoimidazole ribonucleotide biosynthesis II	1721.25	1716.71	1695.83	1760.47	1746.31	1781.19	1758.68	1728.39	1719.44	1692.81	1709.39	1637.73	1705.63	1737.77	1676.86	1703.74	1634.87	1644.23	1693.18	1680.41	1672.66	1650.74	1639.27	1693.01	1805.61	1713.78	1674.67	1688.06	1702.2	1681.61	1703.59	1589.61	1739.17	1658.53	1711.98	1699.67	1716.77	1743.51	1612.51	1690.16
PWY-6123	inosine-5'-phosphate biosynthesis I	1615.49	1534.49	1596.28	1743.09	1631.91	1678.42	1710.9	1560.36	1660.17	1542.8	1747.87	1442.67	1659.81	1698.63	1484.29	1751.87	1537.95	1598.58	1658.04	1634.7	1601.2	1588.77	1667.62	1617.24	1694.85	1759.08	1628.44	1679.0	1715.81	1617.41	1625.71	1579.86	1789.2	1604.7	1675.87	1650.3	1613.73	1711.87	1579.41	1628.96
PWY-6125	superpathway of guanosine nucleotides de novo biosynthesis II	631.9069999999998	461.532	467.636	853.615	589.076	888.253	773.212	498.326	463.267	363.405	811.201	195.399	586.788	722.747	253.296	947.318	805.916	833.632	816.488	1136.97	1106.26	1048.65	1131.07	956.933	1232.27	935.473	982.42	1020.23	912.817	765.957	827.1039999999998	1052.43	1173.12	883.7489999999998	767.2289999999998	928.033	480.781	857.421	1028.51	936.067
PWY-6126	superpathway of adenosine nucleotides de novo biosynthesis II	1790.04	1790.07	1867.79	1874.22	1839.94	1893.25	1800.07	1716.23	1801.0	1495.14	1816.26	1630.86	1868.57	1865.69	1738.44	1660.61	1761.32	1667.66	1570.84	1690.35	1743.45	1722.2	1658.23	1722.6	1722.24	1665.11	1747.3	1726.61	1656.28	1659.41	1646.04	1774.99	1833.11	1710.12	1804.6	1771.12	1802.18	1801.3	1705.33	1765.83
PWY-6147	6-hydroxymethyl-dihydropterin diphosphate biosynthesis I	802.255	693.235	737.732	1052.41	828.967	881.164	930.465	775.7139999999998	992.183	919.775	1139.97	560.7769999999998	1038.77	1080.13	651.261	1113.31	921.521	802.9580000000002	1144.51	1083.24	988.573	1138.5	1225.9	1089.31	847.7460000000002	1048.01	1085.88	1166.33	1152.31	1005.45	1014.5	783.071	1187.07	1054.87	1203.95	1065.15	853.168	1364.63	1080.3	1183.83
PWY-6151	S-adenosyl-L-methionine cycle I	1176.07	1148.91	1211.73	1324.13	1282.56	1272.05	1289.82	1126.29	1134.16	1244.89	1189.93	1080.02	1161.81	1245.05	1066.58	1156.17	975.442	1139.34	1251.12	1045.71	889.1139999999998	1028.36	1078.38	1092.6	841.32	994.808	1058.02	1075.93	1063.61	1061.21	1168.08	958.453	1185.39	1097.51	1181.2	974.835	1276.34	1271.34	1060.25	1144.35
PWY-6163	chorismate biosynthesis from 3-dehydroquinate	1699.44	1627.08	1654.89	1702.76	1642.81	1617.52	1728.4	1662.47	1700.02	1763.61	1680.13	1657.15	1681.96	1697.46	1656.15	1685.61	1631.31	1673.73	1693.84	1573.93	1567.31	1537.34	1539.76	1619.96	1697.63	1682.16	1625.95	1608.5	1649.48	1659.38	1697.94	1532.88	1682.48	1638.16	1692.86	1634.37	1700.06	1681.0	1519.99	1640.93
PWY-6165	chorismate biosynthesis II (archaea)	2.39163	4.4355	0.795866	0.170824	1.41875	2.15056	0.0	1.27979	1.05087	0.382823	1.0256	0.0	0.24231	0.857942	1.20366	2.66817	3.14175	2.59769	0.428112	3.0494	2.46164	1.37077	1.15889	2.03369	0.196759	2.56305	1.26036	1.74582	1.51176	1.84547	4.96253	0.0	0.0	1.58582	0.0	0.962857	1.63333	1.5209	1.87233	1.41693
PWY-6182	superpathway of salicylate degradation	1.3119999999999998	0.657691	0.480716	0.08565199999999999	0.336438	0.508979	0.442057	1.63216	0.408785	0.77344	0.623552	0.32363800000000004	0.0	0.12600799999999998	0.11086	2.7174400000000003	0.294221	3.07647	3.14608	4.51698	0.254811	1.43313	5.37417	2.00598	0.52683	0.769055	3.48593	3.92067	1.49158	2.75248	2.30337	0.0	1.59061	0.258016	4.2674	3.3112699999999995	0.136424	3.29618	1.24007	3.96439
PWY-6185	4-methylcatechol degradation (ortho cleavage)	1.13504	0.127278	0.10917	0.106151	0.0	0.0	0.389802	0.402252	0.232635	0.586058	0.572187	0.346839	0.0	0.0962097	0.111718	0.309815	0.137721	0.0	0.379043	0.459588	0.0	0.268543	0.471711	0.107788	0.606537	0.0	0.09719	0.0466529	0.38099	0.0	0.0	0.0	0.391162	0.170746	0.675914	0.119895	0.0	0.312033	0.196841	0.178234
PWY-621	sucrose degradation III (sucrose invertase)	1320.81	1305.45	1164.97	1259.41	1441.22	1192.42	1159.38	1311.36	1206.6	1499.79	1088.15	1368.29	986.313	1077.1	1270.89	1123.46	1258.64	1183.35	1365.65	1030.03	878.1669999999998	1015.26	959.086	1103.62	772.688	834.212	1090.63	919.208	924.56	1203.87	1226.53	796.908	713.048	1215.54	1183.45	809.3910000000002	1345.37	1106.32	1128.25	1192.09
PWY-6210	2-aminophenol degradation	0.0	0.0	0.0638707	0.0	0.0801495	0.0	0.0	0.130323	0.0	0.145777	0.0891758	0.0272428	0.0187777	0.191422	0.0	0.0	0.0	0.0	0.0	0.0	0.0	0.0	0.10705	0.0	0.0	0.0	0.0	0.0	0.0	0.0665857	0.0	0.07533530000000001	0.109295	0.111953	0.0	0.0	0.0	0.0	0.0	0.0
PWY-6263	superpathway of menaquinol-8 biosynthesis II	31.5179	32.567	30.753	18.6394	35.58	39.4835	24.2991	42.2271	35.0959	47.0697	54.7011	34.836	58.9666	61.3001	49.3343	36.8065	82.0625	94.7583	90.1022	88.4331	147.149	171.351	53.3977	197.889	82.686	35.4326	123.036	139.392	59.2969	111.458	132.3	18.8076	174.43099999999995	120.927	122.547	219.833	63.783	221.847	132.313	146.915
PWY-6269	adenosylcobalamin salvage from cobinamide II	1026.07	1144.95	1132.34	993.763	1051.41	967.355	1046.29	1058.5	1183.63	1210.49	1213.58	1177.53	1150.89	1064.85	1222.6	1269.15	1244.17	1325.61	1333.68	1205.79	1185.46	1183.22	1238.78	1189.68	1155.18	1357.79	1243.64	1195.08	1248.43	1249.14	1264.53	1279.36	1060.49	1284.27	1237.71	1192.93	1322.35	1173.01	1162.08	1198.76
PWY-6277	superpathway of 5-aminoimidazole ribonucleotide biosynthesis	1721.25	1716.71	1695.83	1760.47	1746.31	1781.19	1758.68	1728.39	1719.44	1692.81	1709.39	1637.73	1705.63	1737.77	1676.86	1703.74	1634.87	1644.23	1693.18	1680.41	1672.66	1650.74	1639.27	1693.01	1805.61	1713.78	1674.67	1688.06	1702.2	1681.61	1703.59	1589.61	1739.17	1658.53	1711.98	1699.67	1716.77	1743.51	1612.51	1690.16
PWY-6282	palmitoleate biosynthesis I (from (5Z)-dodec-5-enoate)	42.1791	91.8573	251.96400000000003	468.327	206.67	156.906	210.255	59.8164	677.934	160.556	948.836	70.8656	501.985	625.863	186.489	1066.73	533.688	830.477	1324.04	1223.76	1010.5	1200.24	1523.11	998.191	982.609	1350.5	949.823	1198.21	1333.77	819.5210000000002	809.9810000000001	1308.37	974.263	860.48	1058.28	890.357	426.755	1527.98	1259.35	975.116
PWY-6317	galactose degradation I (Leloir pathway)	1418.15	1422.79	1425.25	1318.21	1472.74	1410.3	1391.63	1391.87	1257.37	1508.38	1103.97	1380.03	1282.78	1255.69	1320.9	1095.99	1356.38	1371.88	1327.24	1146.5	1139.2	1123.97	949.433	1199.42	1005.02	1092.84	1191.81	1098.43	1065.55	1244.9	1345.68	1011.89	928.304	1242.24	1251.88	1128.43	1426.37	1167.66	1058.64	1214.94
PWY-6338	superpathway of vanillin and vanillate degradation	0.119289	0.0	0.0	0.0	0.0	0.0	0.0	0.0	0.0	0.0	0.0	0.0	0.0	0.0	0.0	0.0	0.12471	0.0	0.0	0.0	0.0	0.0	0.0	0.0	0.0	0.0	0.0	0.0	0.0	0.0	0.0	0.0	0.0	0.0	0.0	0.0	0.0	0.0	0.0	0.0
PWY-6353	purine nucleotides degradation II (aerobic)	731.9680000000002	687.462	776.585	746.552	739.008	833.189	692.082	755.4739999999998	847.195	555.576	761.294	528.414	959.669	950.721	767.4730000000002	661.3960000000002	590.52	504.292	504.81	589.776	611.6519999999998	591.304	718.905	620.516	330.036	413.689	613.476	641.2230000000002	660.885	728.045	629.048	596.673	624.179	668.04	692.692	642.48	675.169	596.9	866.694	682.814
PWY-6383	mono-trans, poly-cis decaprenyl phosphate biosynthesis	0.265162	6.35392	0.979117	0.13589500000000002	0.847152	0.625379	0.764459	0.695691	0.34307600000000005	1.6035	1.50557	0.26055700000000004	3.81205	0.6401979999999999	0.07849930000000001	0.8033859999999999	0.597267	0.870192	0.35656	0.431965	0.777524	0.0384555	0.0	0.0	0.0991006	0.465609	0.27514	0.979613	0.0	0.22182800000000005	1.73592	0.235231	0.077409	0.350134	0.219773	0.0	0.367014	0.0519493	0.0	1.15762
PWY-6385	peptidoglycan biosynthesis III (mycobacteria)	1650.07	1642.98	1661.39	1688.37	1662.72	1677.24	1697.95	1621.87	1622.35	1582.12	1621.74	1533.55	1622.94	1640.02	1553.03	1618.29	1529.43	1556.84	1557.82	1484.49	1501.23	1510.84	1513.99	1549.02	1355.6	1648.35	1534.79	1577.51	1598.7	1564.35	1570.78	1512.76	1653.65	1550.19	1611.57	1598.38	1617.24	1586.66	1467.71	1549.44
PWY-6386	UDP-N-acetylmuramoyl-pentapeptide biosynthesis II (lysine-containing)	1682.79	1667.6	1689.08	1716.39	1689.0	1698.27	1730.67	1651.82	1648.38	1624.65	1655.52	1563.45	1652.14	1666.33	1583.72	1649.06	1567.2	1583.93	1581.7	1491.69	1516.75	1539.74	1543.02	1576.27	1294.36	1692.69	1555.9	1607.63	1630.88	1590.17	1589.2	1547.99	1684.09	1582.78	1643.23	1625.09	1650.22	1609.04	1491.38	1572.89
PWY-6387	UDP-N-acetylmuramoyl-pentapeptide biosynthesis I (meso-diaminopimelate containing)	1682.51	1681.88	1696.65	1718.82	1694.14	1712.11	1732.54	1659.44	1647.86	1609.86	1642.42	1566.76	1651.52	1666.37	1588.84	1641.0	1553.01	1574.17	1571.73	1502.23	1523.27	1529.44	1536.47	1569.4	1379.75	1669.85	1555.01	1602.02	1622.93	1592.43	1592.28	1532.04	1673.98	1572.68	1633.25	1621.49	1647.05	1606.65	1505.66	1573.19
PWY-6396	superpathway of 2,3-butanediol biosynthesis	17.2941	31.7309	15.6312	14.3267	20.7801	22.5417	12.1669	19.5547	1.94306	6.9950600000000005	5.86282	2.45414	2.9794	5.71821	4.64092	10.0515	6.80642	11.9546	10.9836	10.8854	16.6683	12.4594	11.8567	9.06072	1.01279	5.84799	10.137	14.5928	14.736	27.1396	24.2252	10.9141	3.85511	4.34596	12.0069	10.6489	0.5920300000000001	11.4468	7.852310000000001	15.5329
PWY-6397	mycolyl-arabinogalactan-peptidoglycan complex biosynthesis	0.125288	3.12388	0.346948	0.0515567	0.240172	0.27531100000000003	0.0864197	0.247102	0.0	0.42863	0.45534	0.0	0.0	0.0	0.0	0.193159	0.0	0.0	0.0	0.0	0.035618300000000006	0.0	0.0	0.0	0.0	0.0	0.0	0.0124483	0.0	0.0829658	0.0275043	0.0175474	0.0	0.0	0.0	0.0	0.0	0.0	0.0	0.0
PWY-6467	Kdo transfer to lipid IVA III (Chlamydia)	300.495	137.30200000000002	310.21	624.811	368.634	466.292	484.702	265.521	435.8	126.188	639.692	69.9332	504.657	617.841	153.352	558.114	288.189	339.653	514.299	650.582	568.339	591.92	699.862	553.24	920.778	521.5459999999998	503.297	613.2	598.159	399.037	420.351	488.884	759.248	398.284	519.809	556.75	321.1740000000001	775.539	623.725	547.045
PWY-6470	peptidoglycan biosynthesis V (&beta;-lactam resistance)	11.6538	77.9056	14.0947	11.5215	15.5344	29.4271	3.24163	15.5694	1.44151	0.736567	1.6498	0.8355739999999999	3.59597	1.54133	0.376917	0.203034	12.119000000000002	5.9529999999999985	5.28651	12.475	17.0301	8.858830000000003	1.51883	5.18003	1.18575	4.41411	2.8144400000000003	3.94449	0.736354	5.07165	3.12784	1.28882	4.06401	8.288160000000001	1.89353	1.86442	0.443459	0.0	5.44657	1.15953
PWY-6471	peptidoglycan biosynthesis IV (Enterococcus faecium)	919.824	1094.63	1007.32	785.942	946.637	975.935	871.007	969.983	895.8960000000002	503.47	441.025	871.3710000000002	690.8910000000002	758.327	892.942	411.039	324.914	382.376	358.793	310.41	386.346	362.567	241.725	401.951	304.4190000000001	283.259	396.768	398.798	456.156	527.577	500.62	544.689	617.309	493.632	465.474	575.7919999999998	1002.06	287.587	305.253	427.716
PWY-6478	GDP-D-glycero-&alpha;-D-manno-heptose biosynthesis	261.172	161.459	242.066	244.417	244.504	242.822	166.917	221.692	208.236	257.41	360.195	381.235	206.461	216.264	311.223	319.882	89.402	79.3372	318.39	211.613	157.053	154.16899999999995	402.586	216.837	234.32	436.066	180.914	251.596	413.256	230.775	198.74	141.60399999999996	164.065	161.565	230.42	123.046	191.732	391.643	331.336	166.873
PWY-6486	D-galacturonate degradation II	0.0	0.0	0.0	0.0	0.0	0.0	0.0	0.0	0.0	0.0	0.0	0.0	0.0	0.0	0.0	0.0	0.0	0.0	0.0	0.0	0.0	0.0	0.0	0.0	0.0	0.0	0.0	0.07544239999999999	0.0	0.0	0.0	0.0	0.0	0.0	0.0	0.0	0.0	0.0	0.0	0.0
PWY-6505	L-tryptophan degradation XII (Geobacillus)	0.0	0.0	0.126149	0.0	0.181351	0.0	0.0	0.29837800000000003	0.0	0.28473000000000004	0.182214	0.0539194	0.0523828	0.428413	0.0	0.0	0.0	0.0	0.0	0.0	0.0	0.0	0.232302	0.0	0.0	0.0	0.0	0.0	0.0	0.156843	0.0	0.153095	0.199441	0.274015	0.0	0.0	0.0	0.0	0.0	0.0
PWY-6507	4-deoxy-L-threo-hex-4-enopyranuronate degradation	586.1990000000002	576.51	547.8430000000002	705.155	736.587	503.687	621.69	664.6039999999998	553.793	586.993	729.6060000000001	690.3539999999998	498.05800000000005	640.855	612.781	623.271	674.337	693.466	810.0360000000002	824.5360000000002	796.462	908.136	974.807	810.92	481.192	757.7389999999998	622.749	728.059	762.342	612.947	602.269	1152.91	575.217	740.8989999999999	542.066	636.232	491.602	732.66	912.209	624.624
PWY-6519	8-amino-7-oxononanoate biosynthesis I	58.9995	104.308	173.68599999999995	171.32299999999995	145.184	146.82	179.377	85.44	185.927	130.816	242.204	60.7956	278.46	296.177	111.882	290.528	486.273	631.216	638.4	792.383	776.822	914.242	846.857	800.444	425.502	434.459	597.62	727.383	568.869	496.129	519.134	984.622	615.693	675.9760000000001	464.642	687.316	252.25	676.118	856.337	639.771
PWY-6545	pyrimidine deoxyribonucleotides de novo biosynthesis III	365.257	292.445	282.431	446.479	336.736	427.535	429.619	306.825	287.905	211.58900000000003	527.319	135.447	373.337	407.162	158.44299999999996	628.714	525.627	513.663	517.817	685.9810000000001	720.2869999999998	615.418	732.6260000000002	626.1759999999998	666.429	671.525	622.308	673.831	628.3530000000002	490.585	523.322	382.531	687.1010000000001	554.306	492.899	598.37	306.932	566.005	616.471	558.063
PWY-6562	norspermidine biosynthesis	0.367713	0.977009	0.412056	0.0591831	0.5013029999999999	0.32958200000000004	0.276879	0.8646370000000001	1.00747	1.84312	1.2992	0.973979	0.6133569999999999	0.54238	0.508655	0.710379	0.460891	0.686523	0.659855	0.558203	0.583408	0.288715	0.205669	0.415437	0.352985	0.427328	0.413309	0.723825	0.42067	0.498936	0.449301	0.384121	0.336494	0.540086	0.371932	0.292065	0.398792	0.211528	0.309902	0.44451
PWY-6572	chondroitin sulfate degradation I (bacterial)	4.61762	5.57305	3.38571	5.01064	8.23748	8.848189999999997	4.5226	4.63971	11.4846	16.1221	8.90926	4.82784	19.2168	13.648	8.32623	13.6945	130.244	93.2705	50.478	68.9378	106.044	118.765	69.4007	136.352	29.2191	37.346	59.1771	88.9056	60.8964	81.0978	74.1917	86.2114	27.8588	115.805	31.2134	93.9697	17.6228	57.2044	145.312	75.9482
PWY-6588	pyruvate fermentation to acetone	1080.12	1296.15	1154.13	736.7310000000001	804.9760000000001	929.778	1024.78	1221.48	1292.11	523.795	605.736	1145.34	911.756	948.046	1303.63	529.5830000000002	658.09	522.719	350.014	397.452	624.187	701.803	352.5080000000001	743.44	371.761	361.212	727.0110000000002	799.977	898.7189999999998	960.275	808.26	611.602	909.162	549.05	592.391	1010.48	1021.61	530.922	810.56	789.341
PWY-6590	superpathway of Clostridium acetobutylicum acidogenic fermentation	289.313	405.926	348.467	175.136	189.719	241.279	300.575	334.7290000000001	341.1269999999999	128.18200000000002	95.9746	234.836	215.956	181.267	267.83	112.832	171.44299999999996	129.643	114.261	144.923	131.98	153.963	123.889	137.514	83.1374	80.7097	137.118	135.39700000000002	148.715	166.338	146.06	190.457	208.085	124.358	133.461	156.159	275.811	94.7353	111.179	133.80700000000002
PWY-6608	guanosine nucleotides degradation III	770.602	650.572	861.628	847.03	868.314	1011.65	794.203	789.053	916.477	517.99	728.4	842.822	958.819	1060.62	924.522	562.6669999999998	681.4839999999998	491.795	598.6619999999998	538.85	568.751	618.457	620.803	598.026	289.034	381.43	650.8430000000002	583.795	635.871	700.49	544.035	658.952	656.067	699.232	633.194	553.628	797.086	543.923	901.214	657.7289999999998
PWY-6609	adenine and adenosine salvage III	1766.06	1868.21	1740.61	1720.27	1709.43	1810.94	1713.51	1736.25	1771.64	1655.93	1594.96	1701.87	1955.34	1819.21	1812.77	1435.23	1652.65	1671.5	1496.81	1381.65	1578.44	1507.2	1345.58	1521.5	1156.92	1458.71	1581.94	1513.7	1526.28	1570.09	1576.95	1501.36	1483.31	1576.47	1645.97	1669.47	1761.6	1504.55	1454.97	1539.09
PWY-6612	superpathway of tetrahydrofolate biosynthesis	818.1210000000002	727.7510000000002	781.7769999999998	1056.77	771.573	973.165	923.335	700.327	1001.8	702.559	1119.58	537.352	1087.94	1099.58	698.61	1139.03	998.376	933.696	1177.37	1194.46	1099.2	1166.68	1232.83	1142.86	1237.79	1088.37	1194.43	1190.53	1194.52	1059.92	1101.65	880.063	1199.94	1120.89	1219.37	1108.02	843.319	1370.2	1186.1	1242.39
PWY-6628	superpathway of L-phenylalanine biosynthesis	500.949	773.165	492.542	477.352	384.937	525.355	491.137	542.632	709.8439999999998	638.816	1079.45	459.759	1056.45	714.02	677.005	1261.01	1019.77	1054.28	880.02	1104.69	1068.39	990.449	1184.35	854.948	628.0740000000002	1229.99	1144.3	1055.3	1061.82	891.525	742.5160000000002	707.48	1046.36	1042.67	960.875	960.966	331.832	712.278	916.113	903.089
PWY-6629	superpathway of L-tryptophan biosynthesis	6.9354	11.3913	2.29265	1.822	4.2101	8.65212	0.0	5.4315	2.61728	4.0240300000000016	11.9409	1.86902	1.09764	4.80978	2.82272	5.73476	6.31585	6.22495	0.6688390000000001	5.83875	4.62172	2.38022	2.18483	4.07183	3.0198400000000003	5.5726900000000015	2.3563	3.17632	2.96594	4.2059	13.1792	10.4604	4.28521	3.18711	0.0	2.3833	2.7678700000000003	3.32015	3.17835	2.6109400000000003
PWY-6630	superpathway of L-tyrosine biosynthesis	496.725	768.693	488.541	467.574	381.61300000000006	516.409	484.499	538.498	697.2639999999999	636.148	1027.49	459.218	1018.85	693.5889999999998	673.6519999999998	1203.39	1012.5	1044.88	864.4110000000002	1082.23	1053.5	976.588	1138.73	843.9860000000001	622.523	1187.0	1120.45	1028.21	1027.83	880.887	735.952	703.9739999999998	1005.31	1028.94	938.23	945.28	330.319	694.7869999999998	898.53	887.575
PWY-6641	superpathway of sulfolactate degradation	3.18166	1.90432	1.90907	2.25739	4.01985	2.77323	2.66683	6.84622	14.8439	20.973000000000006	27.2918	13.9712	8.62019	11.9441	13.8458	19.0002	14.0679	9.35393	4.83205	9.94414	10.5696	5.73581	3.34533	9.24454	6.50004	15.812	14.7114	17.1939	8.945789999999997	15.6422	10.018	5.44712	21.4432	13.8078	8.204419999999999	15.3725	8.4899	2.53422	4.33815	5.95049
PWY-6690	cinnamate and 3-hydroxycinnamate degradation to 2-oxopent-4-enoate	0.0526637	0.135397	0.0975192	0.0	0.234214	0.0279943	0.0	0.198278	0.0371596	0.434086	0.183211	0.431484	0.116363	0.203084	0.123533	0.187501	0.10175	0.434401	0.0785979	0.181565	0.304021	0.151063	0.06379159999999999	0.14391700000000002	0.17163699999999998	0.17153	0.110828	0.340617	0.186104	0.306749	0.20842800000000006	0.126476	0.192611	0.153673	0.0	0.134884	0.166365	0.131357	0.160423	0.16047899999999998
PWY-6700	queuosine biosynthesis	646.138	457.429	663.679	1062.85	744.2689999999999	818.118	951.848	606.857	888.8489999999998	501.677	1236.2	350.807	903.62	1020.6	453.767	1217.9	627.264	702.618	1004.17	1116.11	972.268	973.156	1246.11	965.195	1296.5	1186.91	992.925	1154.0	1192.05	928.0	931.879	853.086	1348.42	885.466	1022.6	994.883	666.377	1250.85	1031.9	1035.3
PWY-6703	preQ0 biosynthesis	513.196	368.36300000000006	513.518	833.03	576.9580000000002	628.34	740.227	482.827	656.71	433.274	945.732	264.082	672.635	751.288	349.987	971.161	473.994	508.703	775.426	903.695	762.7719999999998	758.7360000000001	1041.78	734.3760000000002	1082.6	965.61	787.561	928.876	988.058	737.315	733.085	636.783	992.315	680.507	770.816	780.451	542.476	930.626	808.7339999999998	785.1210000000002
PWY-6708	ubiquinol-8 biosynthesis (prokaryotic)	24.0519	62.0673	31.4704	27.0834	38.1975	34.2719	27.8054	51.9487	66.8116	35.2089	25.372	41.3557	38.1409	30.2912	56.6908	17.0945	27.6088	17.6841	17.0101	21.8993	17.3911	17.8107	21.4244	12.0553	9.23825	13.9729	14.8835	16.2052	11.8432	19.7307	17.5074	19.0302	38.17	10.999	17.2351	20.9161	42.4649	14.2384	15.7272	15.6676
PWY-6713	L-rhamnose degradation II	0.109168	0.0	0.0	0.0	0.0	0.0	0.0	0.0	0.0	0.0	0.0	0.0	0.0	0.0	0.0	0.0	0.0838176	0.0	0.0828198	0.0	0.0892851	0.0	0.0	0.0	0.0	0.0	0.08847139999999999	0.0	0.0	0.0	0.0	0.0	0.0	0.0	0.0	0.0	0.0	0.0	0.0	0.0
PWY-6728	methylaspartate cycle	0.337591	0.0	1.11177	0.740495	0.0	0.465008	0.0	0.921243	1.43984	0.275561	0.477249	0.549517	0.884057	0.0	0.530147	0.772664	6.37162	1.23456	2.39837	1.85211	3.11656	3.74144	0.4440939999999999	2.7883	0.891489	0.384546	0.292675	1.7389	0.380342	3.02353	2.04213	0.0	0.0	0.90782	0.650223	2.76001	2.03303	0.953021	0.311621	0.888891
PWY-6731	starch degradation III	0.0	0.0	0.0	0.0	0.0	0.0	0.0	0.0	0.0	0.0	0.107233	0.0	0.15049	0.0	0.0	0.0	0.0	0.0	0.0	0.0	0.0	0.0	0.0	0.0	0.0	0.0	0.0	0.0	0.0	0.0	0.0	0.0	0.0963413	0.0	0.0	0.0	0.0	0.0	0.0	0.0
PWY-6737	starch degradation V	1771.01	1670.28	1731.24	1762.78	1748.57	1697.28	1802.98	1733.21	1789.85	1836.64	1743.11	1773.48	1649.58	1725.21	1733.2	1800.02	1683.62	1796.35	1794.13	1646.97	1585.91	1621.59	1725.33	1658.57	1756.66	1731.5	1691.82	1652.72	1727.44	1749.34	1801.5	1895.48	1742.51	1714.48	1741.54	1613.74	1849.38	1764.06	1768.87	1705.13
PWY-6749	CMP-legionaminate biosynthesis I	32.1872	27.1103	29.9342	14.1862	28.3733	23.4329	11.7335	35.3811	42.3371	28.1888	22.3997	37.1167	26.0441	21.7604	51.7844	12.9973	25.7818	16.8659	15.9614	14.6772	22.9667	24.5746	21.4673	30.2127	4.73816	13.5716	19.8035	24.5346	14.2757	21.4503	21.3143	20.1878	25.1083	22.9251	13.8132	23.6396	272.74	11.4291	27.7648	14.1028
PWY-6876	isopropanol biosynthesis	17.87	16.2293	7.0972	12.7948	5.58035	9.34004	7.8238699999999985	9.88659	7.9815	11.0369	0.955185	17.3307	16.8823	10.8371	23.5757	2.79005	1.33757	0.13962	0.668917	0.624252	0.683765	0.422978	0.834675	0.0	0.0	0.0	0.707677	0.250777	0.0	0.310705	1.09148	0.739686	0.219459	3.57671	3.57254	1.55728	5.01457	1.76525	3.2215700000000003	2.99892
PWY-6891	thiazole biosynthesis II (Bacillus)	212.881	304.326	176.929	138.825	144.444	184.313	183.978	263.496	216.523	188.783	194.158	186.028	416.912	222.471	259.886	162.92600000000004	380.016	345.55800000000005	433.285	221.864	320.813	272.319	142.393	304.3540000000001	123.117	172.491	323.707	265.838	178.021	230.142	250.172	85.0997	112.007	282.013	257.408	334.4530000000001	121.381	159.507	174.447	235.594
PWY-6892	thiazole biosynthesis I (E. coli)	564.594	659.22	568.322	734.795	657.557	555.182	706.923	675.765	794.373	558.007	1170.79	508.944	832.534	686.659	588.08	1290.71	1162.81	1015.43	1366.58	1301.37	1265.12	1253.31	1402.21	1255.63	1395.25	1338.9	1288.48	1235.3	1318.31	1160.16	1183.73	920.007	997.699	1233.45	1168.65	1121.14	588.9730000000002	1308.15	1243.4	1239.51
PWY-6895	superpathway of thiamin diphosphate biosynthesis II	414.992	307.4770000000001	390.592	435.715	383.566	451.709	476.829	425.852	499.825	265.781	561.96	183.028	678.0239999999999	561.443	318.033	491.765	520.475	567.523	758.044	606.1990000000002	685.222	650.21	476.9980000000001	666.053	449.796	498.591	664.6160000000001	661.1010000000001	530.066	522.2	565.745	300.095	399.581	564.374	604.942	701.938	324.396	525.702	520.9490000000002	587.27
PWY-6897	thiamin salvage II	1008.7	1015.49	1049.18	965.738	1047.39	930.146	1050.23	951.354	1067.67	1216.15	1251.04	1014.32	1041.03	945.908	1038.27	1364.68	1365.98	1421.72	1318.29	1215.21	1223.39	1197.14	1185.65	1233.36	1316.13	1453.25	1300.93	1250.97	1278.7	1347.44	1354.63	1136.2	1115.3	1327.75	1297.48	1208.59	831.268	1214.48	1163.88	1253.67
PWY-6901	superpathway of glucose and xylose degradation	413.78	441.286	491.192	397.0630000000001	420.454	395.015	398.376	402.967	255.764	276.832	265.144	176.421	344.456	325.666	229.813	363.459	673.0169999999998	683.191	594.819	722.1560000000002	754.127	818.189	757.307	723.687	350.46	445.121	574.72	672.816	565.3919999999998	600.507	596.806	917.957	504.016	668.323	436.682	647.799	354.523	523.064	863.315	608.5790000000002
PWY-6906	chitin derivatives degradation	1.40952	0.60387	0.433831	0.0	0.514822	0.5543819999999999	0.300107	1.15393	0.733933	1.14188	0.987431	0.378596	0.0	0.635857	0.0	0.0	1.03061	0.662415	0.849303	0.0	1.37772	0.0	0.8659610000000001	0.0	0.0	0.313759	0.475316	0.92427	0.0	0.607939	0.311391	0.0	0.0	0.410276	0.309734	0.591353	0.0	0.0	0.0	0.4879979999999999
PWY-6944	androstenedione degradation	0.0	0.0	0.0	0.0	0.0	0.0	0.0	0.0	0.0	0.0	0.0	0.0	0.0	0.0	0.0	0.176717	0.0	0.0	0.0	0.0	0.0	0.0	0.0	0.0	0.0	0.0	0.0	0.0	0.0	0.0	0.0	0.0	0.0	0.0	0.0	0.0	0.0	0.0	0.0	0.0
PWY-6957	mandelate degradation to acetyl-CoA	0.0	0.0	0.0	0.0	0.0	0.0	0.0	0.0	0.0	0.0	0.0	0.0	0.0	0.0	0.0	0.0	0.0	0.0	0.277112	0.0	0.0	0.0	0.0	0.0	0.0	0.0	0.0	0.0	0.0	0.0	0.0	0.0	0.0	0.0	0.0	0.0	0.0	0.0	0.0	0.0
PWY-6969	TCA cycle V (2-oxoglutarate:ferredoxin oxidoreductase)	634.215	434.108	690.6210000000002	861.799	670.877	775.087	778.834	602.243	865.2439999999998	349.616	1033.12	235.451	913.703	1034.46	412.72	962.354	742.194	789.32	925.249	1190.45	1130.2	1045.48	1101.55	1038.81	1528.91	961.991	1019.53	1096.78	1079.93	896.3580000000002	951.567	1005.92	1168.69	873.0239999999999	972.139	1043.03	761.7260000000001	1197.45	1106.8	1027.21
PWY-6992	1,5-anhydrofructose degradation	0.115335	0.157299	0.0764842	0.0	0.0	0.0804042	0.155764	0.157687	0.237337	0.104752	0.133373	0.0435571	0.0	0.0	0.0	0.0	0.0	0.0	0.0	0.0	0.100868	0.0	0.0	0.0	0.0	0.0	0.101669	0.0	0.0	0.110972	0.0	0.0	0.0	0.102545	0.0	0.0	0.0	0.0	0.0	0.0
PWY-7003	glycerol degradation to butanol	324.334	617.155	308.907	251.683	367.429	561.309	226.495	376.481	359.915	249.42	200.223	299.06	671.791	401.02	481.266	110.645	491.946	446.291	192.68	264.464	468.68	376.109	149.079	295.491	109.298	160.59799999999996	435.607	258.846	163.18200000000004	248.278	256.654	159.246	76.8134	358.331	347.092	440.195	181.081	167.982	233.072	312.403
PWY-7007	methyl ketone biosynthesis	0.28403	1.19225	0.467821	0.144503	0.347441	0.21422800000000006	0.60634	0.0	0.0429597	1.25486	1.48372	0.261058	3.59947	0.641039	0.0785307	0.798132	0.596582	0.8666299999999999	0.488515	0.430978	0.7178640000000001	0.038449800000000006	0.0	0.0	0.0990188	0.463122	0.274715	0.952682	0.0	0.221668	1.6840400000000002	0.201577	0.07738769999999999	0.349355	0.219551	0.0486747	0.369226	0.259068	0.0	1.15202
PWY-7013	L-1,2-propanediol degradation	426.779	563.943	537.8240000000002	295.123	289.046	406.424	460.164	573.175	540.001	172.685	121.509	465.337	392.61300000000006	427.666	639.2280000000002	110.569	101.783	102.824	101.911	96.2691	121.648	130.759	94.249	118.722	87.2155	59.5701	105.361	134.87	172.11900000000003	160.697	154.957	240.302	310.502	139.086	133.918	176.989	421.02	88.7083	113.018	136.475
PWY-7031	protein N-glycosylation (bacterial)	0.0	0.0	0.0	0.0	0.0	0.0	0.0	0.0	0.0	0.0	0.0	0.0	0.0	0.0	0.0	0.0	0.0	0.0684574	0.0	0.0	0.325022	0.0	0.14768499999999998	0.0	0.0	0.0	0.0	0.0	0.0	0.0867523	0.166321	0.0	0.219459	0.0	0.0	0.0	0.0	0.791133	0.0	0.320301
PWY-7084	nitrifier denitrification	0.0	0.0	0.0	0.0	0.0	0.169471	0.0	0.0	0.0	0.0	0.0	0.0	0.0	0.0	0.0	0.0	0.0	0.0	0.0	0.0	0.0	0.0	0.0	0.0	0.0	0.0	0.0	0.0	0.0	0.0	0.0	0.0	0.0	0.0	0.0	0.0	0.0	0.12183800000000003	0.0	0.0
PWY-7090	UDP-2,3-diacetamido-2,3-dideoxy-&alpha;-D-mannuronate biosynthesis	8.06306	15.2008	15.8254	5.40695	10.6816	5.22238	7.33886	11.8842	8.13512	10.5057	7.821169999999999	4.70331	8.04217	9.6972	6.92514	3.30524	18.0305	14.3258	17.1338	11.2073	16.5296	19.6967	5.81021	18.2186	4.79955	4.82792	8.554839999999999	13.8859	8.57965	15.2688	14.755999999999998	3.77742	10.9802	12.4054	11.6481	19.1058	6.30543	8.23047	11.544	14.5563
PWY-7094	fatty acid salvage	21.866	23.4385	19.5146	4.19878	9.00182	6.17248	12.9829	25.5473	12.4623	21.0056	17.2881	4.40775	20.5313	6.7993	7.18885	22.8978	37.2577	24.1003	21.7819	25.2969	24.8113	25.9911	26.581	11.1394	13.3517	17.113	19.3759	19.6871	15.8642	30.0545	21.169	12.9027	14.4453	11.9217	22.4066	20.5358	3.76287	17.473	13.2179	19.5899
PWY-7097	vanillin and vanillate degradation I	0.119289	0.0	0.0	0.0	0.0	0.0	0.0	0.0	0.0	0.0	0.0	0.0	0.0	0.0	0.0	0.0	0.12471	0.0	0.0	0.0	0.0	0.0	0.0	0.0	0.0	0.0	0.0	0.0	0.0	0.0	0.0	0.0	0.0	0.0	0.0	0.0	0.0	0.0	0.0	0.0
PWY-7098	vanillin and vanillate degradation II	0.13359100000000002	0.0	0.0	0.0	0.0	0.0	0.0	0.0	0.0	0.0	0.0	0.0	0.0	0.0	0.0	0.0	0.13516199999999998	0.0	0.0	0.0	0.0	0.0	0.0	0.0	0.0	0.0	0.0	0.0	0.0	0.0	0.0	0.0	0.0	0.0	0.0	0.0	0.0	0.0	0.0	0.0
PWY-7111	pyruvate fermentation to isobutanol (engineered)	2039.53	2125.93	2051.0	1657.69	2013.37	1869.04	1772.61	2101.4	1787.65	2119.32	1756.78	2279.07	1834.66	1692.64	2192.96	1783.22	2081.71	1976.01	1841.08	1841.45	1948.33	1880.95	1752.41	1853.57	1854.49	1866.33	1935.35	1771.14	1808.3	1927.99	1904.12	1865.24	1584.94	1964.23	1813.43	1839.73	2019.56	1763.98	1848.54	1855.1
PWY-7159	chlorophyllide a biosynthesis III (aerobic, light independent)	0.219466	0.0	0.0	0.346723	0.0	0.0	0.269991	0.0	0.0	0.0	0.0	0.0	0.0	0.0	0.0	0.0	0.105215	0.0	0.0	0.0	0.0	0.0	0.0	0.106263	0.0	0.0	0.182637	0.0	0.0	0.0	0.0	0.0	0.134713	0.0	0.707255	0.941454	0.360757	1.34524	0.7147720000000001	1.20632
PWY-7184	pyrimidine deoxyribonucleotides de novo biosynthesis I	435.91	315.765	318.324	589.319	401.943	630.891	542.6990000000002	340.472	314.643	236.276	563.063	146.444	405.186	498.777	167.555	665.762	568.741	581.985	556.369	838.0089999999999	829.595	769.7769999999998	770.4780000000002	690.712	947.625	659.437	715.4780000000002	750.663	653.788	546.096	588.682	773.174	884.909	627.771	538.985	688.584	325.683	598.573	728.2260000000001	677.8589999999998
PWY-7187	pyrimidine deoxyribonucleotides de novo biosynthesis II	658.916	533.4730000000002	528.0930000000002	770.45	620.776	840.923	764.298	557.7230000000002	522.354	396.884	742.419	246.163	613.529	693.86	312.381	835.182	764.7280000000002	767.551	712.855	948.119	955.654	903.604	862.568	848.694	1052.4	813.628	885.6310000000002	913.227	835.947	779.9119999999998	805.303	908.323	1004.21	808.515	743.9630000000002	895.28	535.93	752.546	838.3910000000002	860.38
PWY-7196	superpathway of pyrimidine ribonucleosides salvage	639.675	453.36	457.561	896.7660000000002	592.099	911.012	811.443	498.516	457.711	359.272	847.192	186.15	580.148	735.21	242.821	1028.15	797.828	857.1210000000002	869.7	1196.86	1119.73	1074.18	1220.02	993.567	1263.31	997.148	1009.43	1073.25	970.879	785.913	858.8660000000001	1063.21	1256.82	911.374	775.1669999999998	953.915	477.562	871.7260000000001	1039.91	954.812
PWY-7197	pyrimidine deoxyribonucleotide phosphorylation	400.144	291.569	288.914	527.211	366.138	576.594	501.646	314.254	284.197	211.659	513.766	115.222	364.383	441.237	151.351	628.0409999999998	525.5	536.904	504.176	788.4580000000002	786.063	705.541	785.7660000000002	643.379	952.721	659.414	667.687	707.9860000000001	626.884	518.049	557.217	687.795	801.012	584.835	493.509	651.403	299.202	533.257	648.305	621.435
PWY-7198	pyrimidine deoxyribonucleotides de novo biosynthesis IV	37.5208	43.1353	43.5086	99.7562	92.3043	264.13	18.5756	74.536	14.7152	37.3705	21.0935	116.791	45.7833	109.816	106.297	3.95693	25.1828	23.2524	51.5951	44.4777	3.11661	26.8816	7.0486	19.1121	5.47097	2.70908	24.8854	16.8164	2.17493	6.39458	7.797910000000001	2.46611	84.512	26.3528	37.0161	11.6171	18.5991	56.599	50.4448	66.1019
PWY-7199	pyrimidine deoxyribonucleosides salvage	1068.96	1049.87	1061.35	1224.36	1110.23	1196.02	1148.18	1093.92	1140.76	660.073	1069.86	766.575	1193.01	1257.96	956.203	983.474	733.62	817.429	926.541	859.2130000000002	847.382	934.166	975.75	891.721	702.323	848.174	873.9110000000002	973.413	1002.89	837.01	828.788	992.087	1154.47	848.0310000000002	965.182	987.486	1100.01	1024.4	915.101	919.189
PWY-7200	superpathway of pyrimidine deoxyribonucleoside salvage	529.15	413.772	410.197	679.613	501.467	720.655	642.026	441.908	410.224	282.887	640.182	176.78799999999995	509.265	598.632	232.207	709.8960000000002	562.065	593.101	599.744	773.546	770.913	754.33	785.836	696.6160000000001	766.1039999999998	692.633	702.322	767.441	719.3480000000002	585.837	610.2669999999998	755.118	890.2860000000002	636.516	599.93	732.318	426.005	651.742	709.2180000000002	686.8330000000002
PWY-7208	superpathway of pyrimidine nucleobases salvage	1872.06	1829.72	1890.38	1936.77	1919.58	1885.43	1939.58	1845.53	1811.79	1786.04	1898.07	1692.21	1745.19	1815.05	1692.77	1932.93	1740.78	1767.18	1809.99	1780.47	1738.68	1707.45	1788.98	1777.78	1871.1	1943.66	1768.68	1821.19	1868.99	1822.34	1827.85	1702.81	1888.07	1759.12	1821.57	1793.52	1857.05	1807.78	1687.05	1772.27
PWY-7210	pyrimidine deoxyribonucleotides biosynthesis from CTP	51.0651	57.0826	57.5217	129.786	116.186	306.466	26.0294	94.3915	20.4449	48.5578	29.52	155.18200000000004	61.3998	138.859	123.75	5.6345	35.1313	32.4753	69.9044	61.8354	4.44426	37.7087	10.0235	26.9098	7.79413	3.86294	34.9051	23.7485	3.10173	9.07624	11.0581	3.5170800000000004	114.934	36.808	50.926	16.4521	25.7085	76.8119	69.4675	89.6343
PWY-7211	superpathway of pyrimidine deoxyribonucleotides de novo biosynthesis	133.07299999999998	177.783	172.56599999999997	224.354	200.854	495.145	126.941	187.812	90.9154	86.3247	160.05100000000004	184.028	261.462	238.834	188.443	235.174	406.975	393.653	327.397	762.24	734.773	629.609	466.486	555.717	1091.37	177.149	617.024	529.45	289.817	438.969	482.321	177.628	473.818	394.127	394.286	587.865	143.41299999999995	538.434	551.491	567.544
PWY-7219	adenosine ribonucleotides de novo biosynthesis	1890.22	1869.43	1894.7	1920.27	1890.31	1896.54	1931.59	1853.96	1876.44	1854.04	1872.0	1755.82	1861.48	1869.72	1780.89	1900.71	1798.06	1934.05	1871.88	1806.87	1798.33	1762.51	1760.93	1816.64	1917.5	1895.26	1830.1	1838.11	1848.21	1846.22	1904.2	1743.82	1897.38	1814.24	1872.5	1861.35	1871.97	1859.2	1728.25	1823.24
PWY-722	nicotinate degradation I	0.0453265	0.0	0.0	0.0	0.0	0.0	0.0	0.145572	0.0	0.0	0.0	0.0	0.0	0.0	0.116769	0.0	0.0946341	0.104431	0.152117	0.0	0.0	0.0	0.0	0.0	0.0	0.0	0.0883279	0.0	0.0	0.0	0.0	0.0	0.0	0.0	0.0	0.0	0.0	0.0	0.0	0.0
PWY-7220	adenosine deoxyribonucleotides de novo biosynthesis II	1672.57	1694.72	1942.25	1842.18	1777.2	2015.74	1650.32	1562.69	1709.62	1188.59	1791.52	1491.22	2108.28	2003.19	1695.26	1421.62	1834.98	1409.2	1293.83	1557.38	1782.13	1772.31	1539.84	1622.36	1516.4	1433.39	1675.14	1598.6	1455.44	1463.83	1395.02	2084.19	1824.48	1589.19	1769.5	1702.34	1717.29	1836.32	1795.38	1758.77
PWY-7221	guanosine ribonucleotides de novo biosynthesis	1584.13	1563.78	1586.9	1621.53	1603.49	1632.09	1601.57	1530.92	1571.39	1527.25	1582.96	1456.87	1548.12	1563.62	1455.8	1632.14	1584.69	1662.64	1619.91	1591.81	1589.45	1557.88	1554.77	1580.27	1652.76	1626.93	1596.15	1596.11	1600.56	1602.13	1634.0	1536.68	1615.55	1580.87	1615.5	1611.78	1560.66	1609.07	1546.93	1593.31
PWY-7222	guanosine deoxyribonucleotides de novo biosynthesis II	1672.57	1694.72	1942.25	1842.18	1777.2	2015.74	1650.32	1562.69	1709.62	1188.59	1791.52	1491.22	2108.28	2003.19	1695.26	1421.62	1834.98	1409.2	1293.83	1557.38	1782.13	1772.31	1539.84	1622.36	1516.4	1433.39	1675.14	1598.6	1455.44	1463.83	1395.02	2084.19	1824.48	1589.19	1769.5	1702.34	1717.29	1836.32	1795.38	1758.77
PWY-7228	superpathway of guanosine nucleotides de novo biosynthesis I	563.32	407.279	412.999	771.4169999999998	522.883	803.8960000000002	696.075	440.252	409.128	318.073	735.195	169.267	523.66	648.849	220.334	869.753	732.375	765.6519999999998	749.068	1067.12	1038.09	975.746	1059.04	885.439	1174.95	864.923	908.18	947.807	840.1669999999998	694.307	755.563	972.761	1099.93	809.431	695.773	857.743	423.907	787.3639999999998	952.487	860.8480000000002
PWY-7229	superpathway of adenosine nucleotides de novo biosynthesis I	1859.35	1850.23	1931.63	1929.96	1896.01	1959.46	1877.04	1802.85	1856.6	1657.84	1868.63	1726.65	1937.63	1930.64	1799.3	1761.82	1823.2	1757.81	1676.66	1741.62	1795.58	1775.05	1709.93	1766.67	1784.52	1749.09	1795.61	1774.48	1734.46	1743.04	1744.96	1846.07	1882.53	1762.89	1854.93	1815.61	1867.1	1851.25	1761.61	1817.13
PWY-7234	inosine-5'-phosphate biosynthesis III	310.673	518.8530000000002	351.6690000000001	283.908	523.844	605.141	204.19	372.981	53.0912	73.4933	95.7859	56.3557	189.098	146.106	101.43	141.439	169.584	169.687	143.841	235.991	213.596	267.486	182.118	131.614	51.4261	89.9505	183.593	213.151	129.665	205.05900000000003	157.86	119.225	95.1182	111.864	173.28099999999995	246.49400000000003	49.9972	128.60299999999998	170.502	174.752
PWY-7237	myo-, chiro- and scillo-inositol degradation	29.0718	44.7161	50.5767	36.2506	34.6658	49.7181	38.7954	66.0053	92.3784	49.9719	34.0171	91.2221	65.9552	74.6272	126.066	35.9629	83.1933	60.2459	44.7161	53.5309	63.9575	94.504	48.7633	96.7201	25.0633	30.7863	55.7106	77.6957	61.21	84.7261	96.5322	26.0151	46.369	59.1511	59.8516	83.4598	59.3372	49.8387	85.2718	53.9009
PWY-7242	D-fructuronate degradation	1153.64	1201.38	1208.75	1104.93	1169.12	1069.05	1092.78	1211.63	1196.62	1271.24	1085.95	1448.08	1173.73	1179.94	1460.03	1028.3	1368.4	1174.71	1108.72	1159.19	1233.89	1250.88	1279.07	1219.09	775.4889999999998	1096.02	1087.16	1074.87	1142.74	1150.74	1080.03	1328.92	860.831	1172.77	1048.25	1020.62	1236.99	1126.79	1382.3	1066.74
PWY-7254	TCA cycle VII (acetate-producers)	145.687	196.367	223.401	231.747	142.481	205.012	217.441	270.036	445.467	212.203	479.003	275.973	320.658	325.6690000000001	433.98	631.611	179.877	220.87	299.964	391.208	296.516	230.028	589.589	239.678	208.096	584.962	356.897	375.135	468.559	262.622	203.636	175.65	573.284	341.3230000000001	231.631	191.465	287.219	217.11	308.061	230.459
PWY-7255	ergothioneine biosynthesis I (bacteria)	0.0946261	0.8428680000000001	0.174078	0.31367	0.043351	0.084982	0.137473	0.222798	0.282991	1.29992	0.813763	0.0434831	0.243051	0.131644	0.0769321	0.29020100000000004	0.0	0.0	0.132698	0.0	0.0	0.0	0.0	0.0	0.0	0.0	0.0	0.0	0.0	0.132408	0.0	0.13296	0.0	0.0	0.0	0.0	0.0	0.0	0.0	0.0
PWY-7295	L-arabinose degradation IV	0.0	0.0	0.0	0.0	0.0	0.0	0.0	0.0885662	0.0	0.0	0.0	0.0	0.0	0.0	0.0	3.1	0.0	3.48865	3.40014	5.11674	0.0	1.7085	6.2407	2.60962	0.0	0.980748	3.95091	4.64234	1.76161	3.44971	3.01567	0.0	1.73398	0.0	4.9181300000000014	3.712380000000001	0.0	3.79845	1.56768	4.7105
PWY-7315	dTDP-N-acetylthomosamine biosynthesis	423.48	388.225	299.457	313.337	353.28	240.271	292.839	453.409	273.934	417.671	165.764	418.15	216.624	186.927	319.071	169.305	370.706	145.952	210.461	200.231	209.878	262.431	208.529	219.253	110.208	119.731	272.338	135.291	133.097	174.512	143.155	118.676	141.27700000000004	286.56	289.125	104.581	399.825	302.309	340.307	327.89
PWY-7323	superpathway of GDP-mannose-derived O-antigen building blocks biosynthesis	716.513	527.484	696.1560000000002	1073.52	768.5369999999998	859.625	931.276	706.549	842.375	431.464	1071.72	415.779	857.6080000000002	998.426	536.786	904.142	484.939	516.164	754.12	865.942	774.77	814.243	977.556	802.788	869.2510000000002	799.8910000000002	729.297	892.752	907.899	665.295	668.8380000000002	850.0089999999999	1107.57	625.716	778.55	806.072	696.615	1035.79	903.062	807.693
PWY-7328	superpathway of UDP-glucose-derived O-antigen building blocks biosynthesis	297.094	197.562	205.699	207.674	230.767	216.364	174.295	324.758	229.225	321.347	85.7027	294.26	161.709	139.724	226.137	64.2542	200.861	113.442	93.8625	255.011	215.688	118.77	81.3883	138.576	765.425	70.4313	150.137	129.626	101.61	117.371	96.7465	83.5003	89.4514	84.74700000000001	68.2919	146.194	108.555	93.0188	124.8	93.64
PWY-7332	superpathway of UDP-N-acetylglucosamine-derived O-antigen building blocks biosynthesis	108.148	89.1097	72.5861	28.5749	59.07100000000001	23.6161	33.5068	55.6763	46.6177	84.1659	43.0327	115.355	34.9082	49.6506	67.0292	14.8385	73.7626	56.8989	77.158	41.9546	55.0356	68.8751	19.8827	57.6567	16.0	24.2151	29.025	49.8094	45.6135	69.575	53.4253	17.119	34.3714	43.2952	41.0106	68.8659	27.3416	23.9789	37.1927	47.7704
PWY-7347	sucrose biosynthesis III	0.0	0.0	0.0	0.0	0.0	0.0	0.0	0.0	0.0	0.0	0.0645732	0.0	0.0	0.0	0.0	0.0	0.0	0.0	0.0	0.0	0.0569915	0.0	0.0	0.0	0.0	0.0	0.0	0.0	0.0	0.0	0.0	0.0	0.259965	0.0	0.197299	0.182448	0.0	0.233577	0.0	0.0
PWY-7371	1,4-dihydroxy-6-naphthoate biosynthesis II	11.0337	11.6199	10.7274	6.35496	12.4596	13.7334	8.53322	15.3046	12.459	18.39	19.376	13.8141	20.8145	21.7071	18.5583	13.0538	31.4977	36.2886	33.5819	32.0407	56.7774	67.9127	18.6946	81.77	29.6874	12.5351	46.8536	53.3732	21.2108	43.6235	52.6285	6.12369	67.7687	47.6052	46.7403	91.4339	23.6837	89.9681	50.4051	57.2943
PWY-7373	superpathway of demethylmenaquinol-6 biosynthesis II	0.0	0.0	0.0	0.0	0.0	0.0	0.0	0.0	0.0	0.0	0.0	0.0	0.0	0.0	0.0	0.0	26.9503	30.6051	29.1031	27.5551	50.8485	58.40600000000001	15.226	77.5488	24.3024	3.45028	37.5027	42.8419	12.6035	30.6141	45.7823	0.0	61.9711	41.3909	39.1254	67.1274	14.4977	86.4078	45.7169	53.3127
PWY-7374	1,4-dihydroxy-6-naphthoate biosynthesis I	10.1444	9.73302	9.90705	6.06099	11.7949	12.5466	7.65118	14.0326	11.3653	17.7639	18.766	12.2462	19.7479	20.6128	17.652	12.5529	18.1463	23.0237	20.1344	19.2417	29.1964	41.2876	12.2472	28.1388	19.422	11.4291	32.3578	36.2276	17.7506	34.0159	30.7084	5.7718300000000005	30.1494	26.7652	30.137	69.7083	17.7613	25.0257	24.1959	23.8268
PWY-7376	cob(II)yrinate a,c-diamide biosynthesis II (late cobalt incorporation)	5.12675	3.70557	0.726449	0.24170500000000006	0.0	0.236251	1.10464	2.37162	2.4131	2.47405	4.7023199999999985	0.0	0.689168	0.958612	0.0	1.88059	0.914614	0.0	1.04577	1.18289	0.863648	0.70887	0.8584940000000001	0.0	0.750195	0.0	0.0	0.0	0.0	0.538954	0.0	0.0	0.0	0.698926	0.0	0.0	0.0	0.0	0.0	0.0
PWY-7377	cob(II)yrinate a,c-diamide biosynthesis I (early cobalt insertion)	275.691	474.15	231.509	174.627	172.96	304.802	182.75	287.528	336.564	252.238	198.733	300.599	565.626	360.836	447.732	122.472	470.127	456.18	169.878	258.855	415.673	339.189	140.461	282.072	117.607	163.773	417.54	246.403	159.476	222.815	238.281	147.02100000000004	81.22800000000002	367.293	345.039	398.06	194.667	164.59599999999998	205.761	295.749
PWY-7385	1,3-propanediol biosynthesis (engineered)	0.0	0.0	0.150823	0.0	0.0	0.0	0.0	0.0	0.0	0.0	0.0	0.0	0.0	0.0	0.0	0.0	0.0	0.0	0.0	0.0	0.0	0.0	0.0	0.0	0.0	0.0	0.0	0.0	0.0	0.0	0.0	0.0	0.0	0.0	0.0	0.0	0.0	0.0	0.0	0.248094
PWY-7392	taxadiene biosynthesis (engineered)	466.584	602.7040000000002	526.254	506.843	617.55	608.381	385.377	444.576	250.143	341.3780000000001	781.8760000000002	122.91	217.874	179.702	155.39700000000005	958.772	328.005	385.222	522.817	630.067	505.904	387.556	854.528	381.322	337.266	913.816	604.639	611.0269999999998	734.2560000000002	480.017	351.4480000000001	365.883	752.76	578.724	409.192	317.271	73.5605	311.12	504.49300000000005	372.486
PWY-7400	L-arginine biosynthesis IV (archaebacteria)	1354.18	1444.25	1356.21	1184.37	1341.27	1205.52	1314.57	1425.21	1334.71	1463.21	1261.34	1460.69	1221.47	1169.5	1395.08	1336.0	1459.03	1417.29	1287.96	1313.69	1394.08	1281.77	1195.23	1341.45	1472.6	1411.52	1338.17	1279.25	1333.8	1430.53	1415.0	1272.43	1180.85	1367.59	1307.49	1329.4	1303.53	1210.92	1215.08	1296.9
PWY-7431	aromatic biogenic amine degradation (bacteria)	9.75907	16.509	11.2579	5.47365	4.6247099999999985	10.4068	7.98535	10.992	4.34084	8.75549	8.75895	15.6167	7.2272	4.58597	13.9036	0.658319	1.10867	0.689597	1.07582	0.524597	0.733965	0.907957	0.71232	0.6821510000000001	0.49579	2.75195	1.2948	0.927552	0.702033	2.16766	2.02267	0.532412	5.44351	0.861403	1.32859	3.12268	4.66863	1.15376	0.8345360000000001	0.257368
PWY-7446	sulfoglycolysis	0.580441	0.974483	0.194612	0.152008	0.401729	0.779468	0.0	0.460659	0.243251	0.336094	1.06454	0.155935	0.0915391	0.454569	0.235663	0.565217	0.669752	0.6065550000000001	0.073767	0.6086229999999999	0.4755970000000001	0.253705	0.236948	0.400795	0.28323400000000004	0.534453	0.252498	0.340223	0.303769	0.455113	1.31668	0.980643	0.409606	0.339202	0.0	0.25198200000000004	0.251396	0.347779	0.344374	0.27792
PWY-7456	mannan degradation	233.923	197.534	294.1020000000001	287.0	232.725	204.882	262.567	202.664	246.134	221.97	269.567	178.419	324.893	315.721	236.147	234.41	328.532	350.441	367.184	484.6230000000001	455.096	537.876	521.865	455.874	232.355	294.521	362.202	458.233	333.80800000000005	304.815	304.837	448.875	408.506	396.643	294.091	437.984	243.308	396.764	487.489	392.274
PWY-7527	L-methionine salvage cycle III	0.0	0.828578	0.0	0.0	0.0	0.37508	0.0	0.0	0.0	0.456334	0.0	0.0	0.0	0.0	0.18877	0.0	0.0	0.0	0.0	0.0	0.0	0.0	0.0	0.0	0.0	0.0	0.0	0.0	0.0	0.0	0.0	0.0	0.0	0.0	0.0	0.0	0.0	0.0	0.0	0.0
PWY-7539	6-hydroxymethyl-dihydropterin diphosphate biosynthesis III (Chlamydia)	833.773	723.138	786.68	1085.2	871.202	931.366	963.248	802.686	1023.85	949.259	1172.05	609.8330000000002	1086.07	1129.07	701.5930000000002	1126.78	952.074	870.809	1170.84	1118.42	1029.0	1186.58	1251.91	1130.83	863.437	1065.13	1113.94	1203.19	1168.9	1024.49	1054.89	875.363	1249.73	1087.57	1224.86	1112.81	879.023	1399.18	1135.77	1217.49
PWY-7560	methylerythritol phosphate pathway II	1630.63	1560.81	1614.85	1671.27	1577.91	1582.58	1679.05	1591.21	1682.57	1622.71	1694.6	1559.09	1696.24	1689.2	1578.71	1694.95	1577.21	1603.67	1662.3	1617.37	1602.8	1595.29	1634.19	1622.02	1687.28	1732.44	1638.77	1665.56	1692.44	1628.31	1640.98	1598.16	1718.05	1626.31	1694.9	1662.16	1672.69	1720.71	1581.69	1645.74
PWY-7616	methanol oxidation to carbon dioxide	0.314206	0.24930700000000006	0.12826600000000002	0.14288499999999998	0.0620799	0.160077	0.0	0.0	0.0441906	0.16078399999999998	0.577661	0.0	0.119507	0.120631	0.0	0.0	0.0	0.0	0.229388	0.0	0.0	0.0	0.0	0.0	0.13218	0.0	0.0	0.10623	0.0	0.0	0.0	0.0	0.0	0.0	0.212056	0.0	0.0	0.0	0.0	0.0
PWY-7663	gondoate biosynthesis (anaerobic)	1712.15	1799.69	1818.56	1617.54	1714.1	1710.5	1675.25	1738.82	1844.67	1796.08	1819.27	1726.13	1815.06	1753.51	1753.28	1873.23	1895.85	1946.44	2017.53	1996.05	2011.07	2044.09	2050.63	2017.82	1975.38	2023.91	1959.93	2025.9	2039.97	1961.66	1959.08	2078.4	1923.06	1964.43	1979.96	2013.62	1856.85	2095.33	2010.79	1969.61
PWY-7664	oleate biosynthesis IV (anaerobic)	49.0084	106.232	287.137	523.2090000000002	236.417	180.373	240.476	69.3832	746.113	184.435	1021.36	82.0921	559.789	690.737	213.728	1139.1	592.881	901.375	1391.78	1291.75	1083.35	1269.17	1580.38	1071.44	1057.81	1419.97	1022.1	1269.52	1403.31	891.187	881.852	1374.92	1049.51	932.001	1132.28	964.089	479.198	1591.79	1325.22	1048.17
PWY-841	superpathway of purine nucleotides de novo biosynthesis I	818.206	624.08	633.471	1057.02	773.076	1079.67	976.143	668.3480000000002	631.872	505.767	1017.1	285.632	774.301	921.553	364.269	1148.73	984.304	1026.75	1018.88	1302.67	1272.29	1217.34	1297.03	1146.64	1410.76	1144.26	1164.85	1209.76	1114.72	957.804	1023.21	1209.88	1362.99	1070.42	966.116	1125.63	648.813	1065.42	1189.65	1122.59
PWY-922	mevalonate pathway I	91.5035	151.266	119.704	84.4447	153.299	157.11	51.3269	92.9008	1.66537	8.21631	6.65618	2.04416	3.3282	6.809260000000001	8.71528	2.62403	2.61796	7.45909	12.2651	6.27182	14.4586	6.48811	1.03388	4.1378	0.41598	4.84111	3.56811	3.5466300000000004	6.525930000000002	18.404	15.0469	14.8399	1.98901	2.29419	5.3777599999999985	2.86093	0.482578	3.65779	3.237	6.07199
PWY0-1061	superpathway of L-alanine biosynthesis	57.7771	106.766	96.9626	75.0312	64.6605	52.5215	47.2063	51.2169	234.779	104.13	253.015	71.3164	79.8991	50.2294	109.008	390.833	533.0740000000002	351.506	730.445	683.2	540.821	530.363	464.908	473.734	1127.72	385.075	685.4739999999998	511.793	434.26	593.72	594.675	105.455	254.129	577.5219999999998	629.219	477.99	67.6271	693.819	595.995	756.862
PWY0-1241	ADP-L-glycero-&beta;-D-manno-heptose biosynthesis	34.3606	21.6535	46.922	63.5203	35.9181	20.4547	63.6531	36.1062	67.6639	87.0855	276.099	19.3483	54.1347	40.9191	20.5489	382.201	130.549	133.90200000000002	186.373	250.265	197.74	179.882	364.781	203.632	137.001	360.419	227.663	240.383	273.078	158.961	131.667	93.2183	296.856	208.3	155.65	139.845	33.3125	199.15	213.64	163.751
PWY0-1261	anhydromuropeptides recycling	139.475	294.448	315.722	111.681	228.335	215.265	214.157	346.086	98.2319	117.306	264.796	73.3001	373.256	196.587	78.2032	368.111	685.2410000000001	496.022	314.132	662.205	639.035	706.222	602.6	469.746	167.40900000000005	274.22900000000004	520.961	588.389	330.965	373.443	265.92400000000004	307.887	316.908	366.515	412.144	512.004	148.092	353.905	482.995	486.978
PWY0-1277	3-phenylpropanoate and 3-(3-hydroxyphenyl)propanoate degradation	0.209733	0.538365	0.38837	0.0	0.914784	0.111769	0.0	0.784353	0.14849	1.69218	0.710881	1.69575	0.462555	0.8003100000000001	0.492137	0.716026	0.396912	1.53683	0.306956	0.69944	1.15184	0.583779	0.250906	0.560006	0.653833	0.642548	0.428729	1.23693	0.708447	1.1506299999999998	0.812574	0.472396	0.763261	0.586855	0.0	0.52191	0.6621020000000001	0.501517	0.617648	0.61908
PWY0-1296	purine ribonucleosides degradation	1194.69	1293.6	1100.13	986.752	1174.64	1121.12	1001.11	1160.38	1122.79	1481.64	1020.7	1356.58	1146.82	1044.06	1305.34	1078.57	1197.93	1270.85	1115.01	945.189	959.541	944.022	929.611	965.683	673.898	979.297	1110.49	951.788	956.855	1086.68	1138.28	792.298	845.752	1156.21	1111.67	951.901	1285.1	908.788	911.128	1040.04
PWY0-1297	superpathway of purine deoxyribonucleosides degradation	1083.61	1160.08	1055.59	901.855	1062.05	1111.61	886.382	1061.76	834.341	1149.35	734.784	1309.18	1024.5	912.495	1184.09	669.0930000000002	937.082	708.0419999999998	772.5	685.133	742.424	798.215	669.2260000000001	805.949	409.762	585.715	838.711	726.829	674.698	812.9760000000001	792.7810000000002	641.143	539.96	890.931	858.581	772.704	1073.05	691.689	765.551	845.992
PWY0-1298	superpathway of pyrimidine deoxyribonucleosides degradation	1086.3	1113.03	1059.9	907.495	1070.61	1119.14	886.4780000000002	1053.78	829.8589999999998	1186.94	761.6239999999998	1331.39	981.528	904.921	1170.73	699.3910000000002	894.237	940.122	787.043	689.554	720.635	780.419	692.827	794.306	486.389	611.326	825.916	732.1039999999998	690.1410000000002	813.7689999999999	908.404	655.04	559.447	885.561	854.11	756.1189999999998	1061.62	698.0169999999998	761.015	836.8739999999998
PWY0-1319	CDP-diacylglycerol biosynthesis II	1882.29	1903.74	1874.07	1794.31	1859.57	1828.65	1853.28	1858.02	1814.4	1944.23	1720.54	1817.74	1817.82	1756.16	1814.7	1798.86	1832.43	1909.53	1802.7	1754.65	1761.69	1710.75	1624.8	1752.52	1849.34	1780.36	1809.31	1741.81	1717.14	1804.31	1854.21	1636.35	1705.37	1792.08	1818.64	1792.15	1881.52	1712.28	1639.88	1776.11
PWY0-1338	polymyxin resistance	2.37728	2.6839	0.6882010000000001	0.464019	0.883076	2.0022	0.444788	1.27704	1.27293	2.03266	4.68424	2.3734900000000003	1.4978200000000002	1.13912	6.8388300000000015	2.9232	1.51821	2.56958	2.02687	1.20881	1.19336	0.5126930000000001	0.715585	0.991141	0.546261	1.01066	0.458742	0.709527	1.06406	0.8640120000000001	2.46181	2.11419	0.865608	0.654141	0.219091	0.469625	0.6401439999999999	0.704412	0.683758	0.65875
PWY0-1415	superpathway of heme biosynthesis from uroporphyrinogen-III	13.2939	31.7208	39.6625	10.7271	20.3607	14.2685	15.9236	33.7107	10.7491	12.1608	47.6168	10.4137	55.0418	31.2288	8.55678	61.5022	22.3633	57.5024	47.8529	120.459	74.3433	110.992	111.031	59.9343	15.1182	39.2777	81.1796	111.614	40.7104	53.2443	40.0356	31.9491	61.9904	48.7144	70.5451	74.1723	5.1951800000000015	62.2678	98.6679	84.4363
PWY0-1479	tRNA processing	12.8533	33.4606	48.2258	12.5348	30.1285	23.6804	27.5763	52.4735	37.6373	57.262	85.0988	29.7244	95.8746	52.2219	25.2119	106.956	131.786	110.251	63.9591	181.496	117.498	165.61	141.28	77.1622	29.1758	76.4337	127.033	168.55700000000004	64.5828	98.0541	70.8526	58.3356	89.58200000000002	74.2854	103.21	122.154	15.8821	77.0858	121.159	119.295
PWY0-1533	methylphosphonate degradation I	11.5057	15.262	5.96171	4.5180099999999985	6.2344300000000015	7.45298	4.31473	7.16897	5.52818	2.34778	53.9246	1.82622	2.40269	3.35232	2.21202	13.4726	102.804	52.0975	6.0727699999999984	27.2788	82.4484	108.233	9.33075	121.685	18.3719	21.9321	110.386	116.571	101.847	116.63	97.0563	10.7917	68.1804	14.7898	24.0156	151.641	4.01355	64.6335	115.996	115.51
PWY0-1586	peptidoglycan maturation (meso-diaminopimelate containing)	1451.73	1568.59	1416.76	1098.89	1367.24	1206.01	1257.13	1368.38	1415.53	1684.24	882.925	1433.11	917.998	1003.61	1347.14	1030.87	1511.26	1500.28	1362.64	958.975	1064.52	1059.75	732.32	1167.69	931.911	1159.77	1139.27	1034.92	1074.22	1447.75	1508.45	1185.58	911.355	1311.18	1304.66	1172.17	1235.96	1059.22	926.779	1242.79
PWY0-162	superpathway of pyrimidine ribonucleotides de novo biosynthesis	773.597	569.898	574.3969999999998	1019.47	719.9910000000001	1037.44	942.086	618.389	572.705	462.26	970.742	247.563	703.628	861.7139999999998	318.14	1144.7	939.402	987.676	997.821	1313.91	1255.15	1191.14	1307.42	1130.06	1483.59	1133.06	1145.3	1199.63	1105.37	934.522	1008.53	1163.47	1359.51	1045.51	918.847	1091.36	594.991	1021.21	1174.01	1098.33
PWY0-166	superpathway of pyrimidine deoxyribonucleotides de novo biosynthesis (E. coli)	647.938	526.933	525.0219999999998	759.8839999999999	611.971	832.615	749.471	547.5790000000002	516.679	386.693	735.044	243.525	613.371	689.477	309.689	813.5089999999999	760.217	754.5980000000002	697.232	933.778	953.828	898.959	848.722	840.3860000000002	1038.39	798.826	876.5110000000002	901.527	819.5110000000002	763.307	786.801	909.184	998.788	796.815	738.6139999999998	890.5319999999998	528.424	752.4689999999998	833.1160000000001	853.73
PWY0-321	phenylacetate degradation I (aerobic)	0.365306	0.223516	0.191472	0.240059	0.0	0.0	0.680743	0.5287569999999999	0.577451	0.926004	1.11483	0.6565449999999999	0.163851	0.379977	0.233463	0.540733	0.513849	0.0	0.665155	0.811708	0.144343	0.462613	0.8335870000000001	0.192257	0.0	0.0	0.174086	0.08376239999999999	0.634991	0.0	0.0	0.0542145	0.669589	0.409612	1.17293	0.214138	0.26765300000000003	0.549133	0.341014	0.317597
PWY0-41	allantoin degradation IV (anaerobic)	2.35439	5.6247300000000005	1.26291	1.34968	1.59082	2.91866	0.726233	1.06364	1.11109	2.17195	4.36781	0.702969	0.416521	0.680897	1.62879	5.00603	4.16343	4.0280000000000005	2.61472	3.5172	5.8548300000000015	4.350219999999998	3.4141800000000004	5.46501	0.736316	2.48219	2.87645	1.91358	1.68418	6.562710000000001	6.49751	1.51482	0.720367	2.31	1.89385	1.23022	0.740372	1.98906	8.24342	4.49693
PWY0-42	2-methylcitrate cycle I	1.95723	12.3429	3.56874	0.529048	2.33741	3.7934	1.92513	4.72432	1.05815	1.89509	2.43125	0.6504409999999999	3.5623400000000003	1.14051	1.1574	4.83967	10.5712	7.580660000000001	6.56487	8.29434	6.7779	6.8106100000000005	8.63057	4.03411	3.00889	4.94741	6.42232	7.12485	4.60174	8.67802	7.78863	2.68896	3.49711	2.3193900000000003	7.389539999999998	6.1993800000000014	0.910299	6.4206	4.11875	7.34819
PWY0-781	aspartate superpathway	605.868	600.602	636.761	507.385	559.173	529.927	519.71	531.721	487.414	534.294	514.143	545.085	664.755	488.787	623.698	576.922	576.2080000000002	535.539	502.429	655.173	629.23	630.16	595.2090000000002	594.3380000000002	334.941	460.525	705.168	655.678	545.746	568.929	578.453	414.857	621.2	666.24	566.404	601.586	421.658	613.104	563.8969999999998	613.044
PWY0-845	superpathway of pyridoxal 5'-phosphate biosynthesis and salvage	34.3631	53.9547	33.6907	48.2901	38.3891	39.6794	42.9672	39.5603	52.3358	34.113	91.1703	18.6211	74.1611	70.5062	24.1731	97.9388	233.947	170.092	167.875	409.6230000000001	402.758	298.744	299.441	317.928	604.867	159.703	301.15	263.656	242.117	232.682	244.747	518.34	212.693	217.455	151.39600000000004	269.201	58.82100000000001	250.483	337.82199999999995	262.905
PWY0-862	(5Z)-dodec-5-enoate biosynthesis	42.1506	91.6922	250.805	467.092	206.037	156.60299999999995	209.769	59.7532	672.498	160.002	940.381	70.7554	498.425	622.063	185.868	1056.19	526.7959999999998	818.073	1304.29	1202.64	992.586	1174.62	1499.51	980.301	971.158	1335.61	934.05	1177.61	1314.0	807.074	798.6619999999998	1281.33	964.603	846.48	1042.6	876.296	423.694	1505.97	1232.99	958.873
PWY1G-0	mycothiol biosynthesis	0.195421	3.99413	0.6503770000000001	0.119369	0.567462	0.400134	0.513242	0.468201	0.234689	1.00823	0.955366	0.168479	2.46697	0.404088	0.0525312	0.575307	0.388571	0.564629	0.223005	0.270144	0.498261	0.0305925	0.0	0.0	0.0769135	0.32345100000000004	0.172031	0.613179	0.0	0.160603	1.09091	0.148607	0.0483835	0.218949	0.137439	0.0	0.255585	0.0324748	0.0	0.740276
PWY490-3	nitrate reduction VI (assimilatory)	121.312	225.209	113.198	76.3167	97.1946	136.558	111.297	145.81799999999996	181.571	161.671	87.0622	178.34599999999998	329.80300000000005	208.875	243.676	69.8164	217.354	205.411	73.1263	108.961	197.961	159.32399999999996	58.1953	126.775	48.367	75.0523	188.347	110.759	76.6492	120.811	124.445	70.6648	53.729	153.57399999999996	148.694	180.592	307.2390000000001	69.7457	92.446	129.47799999999998
PWY4FS-7	phosphatidylglycerol biosynthesis I (plastidic)	1697.5	1782.91	1688.26	1585.73	1700.86	1604.03	1650.8	1693.86	1650.34	1768.2	1473.42	1680.44	1620.37	1519.96	1688.54	1465.05	1657.21	1673.38	1568.56	1461.59	1549.35	1466.95	1280.45	1549.44	1671.2	1538.31	1566.5	1468.07	1493.6	1605.86	1666.27	1354.24	1279.12	1569.12	1595.3	1567.57	1662.99	1517.76	1390.79	1537.49
PWY4FS-8	phosphatidylglycerol biosynthesis II (non-plastidic)	1697.5	1782.91	1688.26	1585.73	1700.86	1604.03	1650.8	1693.86	1650.34	1768.2	1473.42	1680.44	1620.37	1519.96	1688.54	1465.05	1657.21	1673.38	1568.56	1461.59	1549.35	1466.95	1280.45	1549.44	1671.2	1538.31	1566.5	1468.07	1493.6	1605.86	1666.27	1354.24	1279.12	1569.12	1595.3	1567.57	1662.99	1517.76	1390.79	1537.49
PWYG-321	mycolate biosynthesis	48.9337	104.919	239.892	394.926	208.895	170.416	213.11900000000003	68.4011	614.57	178.90200000000004	863.829	80.4213	518.158	600.688	199.075	981.655	597.9580000000002	895.539	1329.72	1295.23	1093.73	1271.86	1550.08	1068.96	1081.54	1279.66	1014.14	1236.65	1316.67	871.416	865.549	1398.8	1029.18	928.297	1025.33	954.568	438.994	1464.76	1320.54	1033.24
PYRIDNUCSAL-PWY	NAD salvage pathway I	1328.95	1216.3	1256.16	1414.99	1330.58	1273.43	1379.48	1288.75	1325.8	1381.65	1372.33	1264.39	1277.06	1365.7	1228.18	1331.77	1195.48	1213.68	1334.85	1220.41	1133.57	1210.07	1270.31	1262.7	1175.91	1278.74	1241.23	1290.37	1320.59	1283.51	1303.41	1214.73	1368.25	1236.95	1309.21	1229.39	1306.26	1372.08	1244.38	1295.02
PYRIDNUCSYN-PWY	NAD biosynthesis I (from aspartate)	971.13	860.576	1024.45	1198.18	1022.95	1046.38	1198.51	922.412	1132.53	1056.96	1214.23	766.388	1049.01	1181.5	843.6519999999998	1234.45	1073.58	1211.76	1317.11	1198.17	1137.47	1187.76	1167.73	1239.73	1442.16	1181.07	1216.29	1259.06	1253.3	1248.57	1330.88	1096.66	1287.13	1182.33	1283.34	1254.7	1021.89	1390.88	1224.21	1293.97
PYRIDOXSYN-PWY	pyridoxal 5'-phosphate biosynthesis I	26.9866	40.3301	25.9487	38.1067	29.6633	31.3323	33.9322	30.7873	39.8598	25.8432	68.188	14.1318	57.4575	55.5563	18.5628	73.3918	172.96900000000005	130.358	126.799	326.65	316.745	238.365	232.983	248.352	464.36300000000006	116.245	230.286	206.34	179.92700000000005	171.773	184.324	400.179	169.357	165.86900000000003	115.51	213.446	45.4825	191.597	265.002	204.804
REDCITCYC	TCA cycle VIII (helicobacter)	481.379	608.408	581.1619999999998	341.052	340.588	449.792	518.387	615.141	598.482	206.816	244.467	489.449	441.701	478.174	652.53	182.245	333.565	241.968	153.188	189.935	309.708	364.074	161.864	371.874	151.85299999999995	134.18200000000002	342.176	381.901	387.915	414.335	367.232	290.882	467.75	195.135	236.56	474.64	470.636	254.99	341.011	385.875
RHAMCAT-PWY	L-rhamnose degradation I	346.5	209.203	303.3640000000001	496.637	434.163	338.616	377.885	302.373	304.96	362.651	431.05800000000005	404.117	284.611	382.882	364.298	366.29	468.388	565.424	657.8530000000002	542.34	486.74300000000005	536.393	571.719	468.805	319.005	484.92800000000005	379.518	420.30300000000005	469.59	329.874	366.897	688.051	335.17	454.162	307.423	354.53	253.51	482.48800000000006	579.678	391.342
RIBOSYN2-PWY	flavin biosynthesis I (bacteria and plants)	1092.53	988.025	1111.71	1270.74	1142.71	1194.15	1212.88	1044.93	1192.57	1221.76	1377.57	1003.02	1306.22	1299.07	1051.75	1405.97	1175.65	1336.05	1308.37	1343.31	1274.61	1258.67	1354.39	1252.65	1447.22	1331.21	1335.81	1360.77	1342.88	1227.44	1319.52	1120.81	1420.32	1266.82	1335.08	1300.24	1073.46	1420.36	1289.02	1326.04
RUMP-PWY	formaldehyde oxidation I	56.2982	102.577	52.4565	44.4481	89.6324	65.8	48.7137	70.2703	101.478	104.32	124.138	67.5462	74.352	109.102	82.3753	159.829	142.73	128.629	113.681	198.38	147.082	238.946	213.89	199.501	71.6145	111.822	185.225	190.588	163.892	231.289	226.951	33.0972	74.4083	238.632	168.604	123.183	89.5999	150.553	270.175	201.044
SALVADEHYPOX-PWY	adenosine nucleotides degradation II	782.752	668.337	864.548	786.547	836.278	1002.7	747.044	809.3330000000002	867.115	513.817	658.602	695.377	891.0	1000.76	756.306	502.216	409.171	343.68	321.958	416.724	432.30300000000005	397.033	556.48	436.244	220.644	269.395	419.418	521.396	571.048	648.851	492.044	601.159	590.219	475.961	504.088	493.602	798.7769999999998	411.43	841.053	494.704
SER-GLYSYN-PWY	superpathway of L-serine and glycine biosynthesis I	1662.64	1548.14	1638.08	1695.04	1661.92	1623.24	1718.6	1631.57	1653.73	1617.08	1656.68	1563.79	1506.69	1611.31	1541.55	1674.4	1466.01	1491.22	1571.22	1458.47	1406.29	1461.19	1574.85	1513.36	1450.69	1692.12	1474.58	1577.49	1649.35	1607.28	1560.95	1561.66	1682.88	1530.31	1592.35	1529.85	1669.9	1577.94	1553.77	1530.99
SO4ASSIM-PWY	sulfate reduction I (assimilatory)	90.2331	115.02	107.883	177.98	105.745	75.7537	145.13299999999995	106.655	211.063	101.824	159.602	56.7373	115.84	145.566	105.083	166.55900000000003	110.921	132.627	265.788	411.975	321.407	257.21	340.1880000000001	285.1090000000001	893.2410000000001	166.417	292.557	292.455	203.885	224.33	274.286	30.143	172.005	243.633	197.914	183.397	250.527	283.043	354.552	280.105
SUCSYN-PWY	sucrose biosynthesis I (from photosynthesis)	0.0	0.0	0.0	0.0	0.0	0.0	0.0	0.0	0.0	0.0	0.214445	0.0	0.0	0.0	0.0	0.0	0.0	0.0	0.0	0.0	0.189929	0.0	0.0	0.0	0.0	0.0	0.0	0.0	0.0	0.0	0.0	0.0	0.8534709999999999	0.0	0.651356	0.60672	0.0	0.776049	0.0	0.0
SULFATE-CYS-PWY	superpathway of sulfate assimilation and cysteine biosynthesis	187.347	234.497	221.551	347.185	218.198	158.444	291.23	219.658	407.276	207.365	318.215	120.771	235.797	290.824	215.135	330.735	224.367	267.904	493.431	682.91	557.738	470.913	593.828	514.77	1145.66	329.141	522.366	531.215	395.347	425.79	504.676	66.0132	337.696	449.651	382.254	357.92	463.375	521.825	610.6669999999998	508.323
TCA	TCA cycle I (prokaryotic)	420.519	333.41	498.852	526.4730000000002	420.22	486.289	470.115	394.071	646.91	229.468	784.926	173.892	675.835	775.068	295.704	681.73	600.92	534.29	579.168	930.189	931.682	734.321	751.985	768.931	1438.43	664.6260000000002	806.82	825.0160000000002	794.962	700.3710000000002	763.3560000000001	646.878	913.982	617.453	743.696	787.705	592.771	935.912	816.938	790.171
TCA-GLYOX-BYPASS	superpathway of glyoxylate bypass and TCA	9.0741	38.7869	15.0122	2.59623	9.38044	13.2634	7.34968	15.8968	6.13125	9.3627	12.0349	3.91673	14.9927	5.29982	3.98622	16.6042	36.483	26.7329	23.4811	29.1534	25.0094	25.8016	28.5227	16.408	11.787	14.6625	23.1238	26.0026	14.897	28.3093	31.5631	12.5939	15.3031	11.0186	26.0419	23.5891	5.0468199999999985	22.9949	16.9197	26.7533
TEICHOICACID-PWY	teichoic acid (poly-glycerol) biosynthesis	186.702	195.123	241.356	172.891	191.477	159.66899999999995	166.59099999999995	159.257	89.4442	164.195	92.2212	133.796	99.9285	118.628	124.842	84.7211	130.834	85.7951	94.3122	111.639	106.341	119.559	91.193	114.054	43.8151	87.34299999999998	104.201	117.876	100.954	133.24200000000002	129.738	135.901	111.444	110.222	117.891	120.524	71.5053	135.046	182.824	146.881
THISYN-PWY	superpathway of thiamin diphosphate biosynthesis I	545.619	364.288	559.626	887.622	652.399	671.615	773.382	519.3	746.648	313.008	1074.0	226.022	808.1610000000002	852.2280000000002	355.181	1016.47	611.326	703.0260000000002	967.818	1090.96	986.371	1020.68	1176.55	975.289	1340.0	976.715	935.543	1068.65	1070.69	796.523	855.8960000000002	826.5980000000002	1089.94	789.6160000000001	936.076	983.532	560.9069999999998	1235.76	1053.85	964.234
THREOCAT-PWY	superpathway of L-threonine metabolism	3.13018	4.90564	1.58557	0.84665	2.4547	3.75453	1.34245	3.11809	0.155298	2.07757	1.22527	2.1966	0.499716	1.19247	0.698766	0.821628	0.434394	1.78239	0.910311	0.752372	1.1943700000000002	0.56862	0.94156	0.731167	0.83296	0.755644	0.446958	1.38237	0.805122	1.07683	1.61428	0.925359	0.818922	0.6248859999999999	0.394122	0.563705	0.762993	0.5481090000000001	0.667071	0.6665800000000001
THRESYN-PWY	superpathway of L-threonine biosynthesis	1677.63	1628.02	1668.19	1701.99	1687.69	1643.37	1741.91	1652.22	1761.52	1604.07	1763.73	1581.84	1614.38	1688.11	1607.25	1786.63	1653.43	1674.24	1764.6	1703.23	1644.3	1720.97	1746.23	1728.77	1506.03	1796.64	1702.25	1761.0	1786.34	1729.4	1734.6	1686.19	1793.99	1715.92	1771.69	1723.69	1686.85	1793.98	1696.18	1730.09
TRNA-CHARGING-PWY	tRNA charging	1653.66	1639.01	1654.32	1681.3	1652.95	1659.11	1691.61	1621.79	1639.8	1593.49	1617.08	1527.55	1626.56	1640.29	1550.39	1614.78	1549.25	1582.05	1583.37	1550.66	1546.35	1530.32	1522.06	1568.09	1643.95	1626.41	1570.82	1593.03	1608.43	1598.83	1615.16	1503.29	1651.74	1557.11	1626.24	1616.3	1636.06	1616.97	1499.72	1583.06
TRPSYN-PWY	L-tryptophan biosynthesis	1155.2	1066.5	1096.23	1142.24	1162.56	949.447	1133.45	1138.64	1063.26	1381.09	1311.94	1144.92	920.037	970.324	1026.93	1432.31	1137.11	1312.84	1482.26	1383.84	1260.9	1315.54	1432.89	1359.74	1587.26	1457.45	1343.32	1358.84	1435.99	1347.96	1407.91	1378.46	1155.88	1334.61	1336.06	1249.76	1075.51	1455.51	1376.9	1335.49
TYRFUMCAT-PWY	L-tyrosine degradation I	4.63592	7.74745	3.99639	2.26986	3.53627	3.17183	3.85164	6.692710000000001	2.55649	1.42171	2.35148	1.40125	2.61315	1.6053	1.76058	4.926819999999998	1.27486	5.04249	4.98493	6.48682	2.53001	5.74758	7.88018	2.87402	1.22234	2.63282	5.11761	5.31055	3.0418	4.43759	3.89072	2.14203	3.1358200000000003	2.1953400000000003	6.79695	5.42841	0.691883	4.94294	2.45647	5.59577
UBISYN-PWY	superpathway of ubiquinol-8 biosynthesis (prokaryotic)	23.3335	59.6556	30.4413	26.4213	37.2994	33.253	27.0825	50.6161	66.7115	34.2637	24.777	39.1021	37.2176	29.515	54.8152	16.6264	26.8164	17.4261	16.6418	21.5986	16.7736	17.2042	21.826	11.6143	8.8975	13.5524	15.0106	16.2594	11.4935	19.2867	17.0353	18.7041	37.2406	10.6068	17.4924	20.1883	41.40600000000001	14.445	15.1957	16.0206
UDPNAGSYN-PWY	UDP-N-acetyl-D-glucosamine biosynthesis I	1198.87	1354.27	1209.52	1002.47	1127.0	1110.99	1126.77	1277.84	1094.72	990.962	860.513	1136.15	1105.21	948.325	1188.15	992.902	1052.67	1207.49	895.346	871.7280000000002	1009.49	902.321	775.145	940.003	763.502	1057.83	964.729	956.634	932.007	981.825	1028.43	961.433	937.739	955.966	931.984	1072.84	1194.5	757.681	790.182	889.071
VALDEG-PWY	L-valine degradation I	0.141789	0.204817	0.117091	0.0	0.194604	0.192184	0.208568	0.200241	0.276897	0.229472	0.172087	0.130436	0.0	0.0	0.0	0.0	0.0	0.0	0.2001	0.0	0.132545	0.0	0.0	0.0	0.0	0.103005	0.195996	0.130679	0.0	0.0	0.0	0.0	0.0	0.15515	0.263194	0.290987	0.0	0.0	0.0	0.0965163
VALSYN-PWY	L-valine biosynthesis	1880.6	1861.57	1854.1	1815.32	1864.27	1799.41	1871.49	1876.27	1881.0	1943.69	1756.78	1922.48	1791.9	1850.52	1909.24	1783.22	1797.12	1778.07	1841.08	1695.79	1727.98	1685.97	1752.41	1775.62	1854.49	1866.33	1713.51	1702.65	1808.3	1820.2	1839.22	1737.54	1672.35	1750.5	1795.21	1770.76	1919.24	1801.17	1712.02	1745.3
