# Supplementary material for: Mechanism of Action of Shenerjiangzhi Formulation on Hyperlipidemia Induced by Consumption of a High-Fat Diet in Rats Using Network Pharmacology and Analyses of the Gut Microbiota
Source: Front Pharmacol. 2022 Apr 5;13:745074. doi: 10.3389/fphar.2022.745074 (PMC9016632; doi:10.3389/fphar.2022.745074)
Supplement: Supplementary file 2 [file DataSheet1.zip › supplementary material files (S1)/16s/Phylum and genus level flora abundance.xls]

## Sheet: Sheet1
	ID	BC								HFD								HD								MD								LD
phylum	Firmicutes	0.587501	0.871757	0.413381	0.928406	0.622539	0.525866	0.847734	0.429039	0.758717	0.836803	0.740507	0.521624	0.692559	0.649656	0.612975	0.746611	0.752979	0.70319	0.410962	0.387599	0.474788	0.48759	0.311494	0.464811	0.210351	0.380017	0.50902	0.435566	0.353466	0.558975	0.543373	0.654326	0.442639	0.61642	0.489003	0.542169	0.733005	0.287416	0.391075	0.510086
	Bacteroidetes	0.399023	0.110818	0.564415	0.0576376	0.350561	0.459419	0.139621	0.549059	0.227856	0.138676	0.243012	0.470035	0.294082	0.335528	0.372236	0.235289	0.160555	0.243453	0.56529	0.411023	0.317752	0.416507	0.645785	0.454873	0.319098	0.604937	0.354171	0.504323	0.62326	0.371392	0.37569	0.321177	0.507661	0.325901	0.474977	0.375752	0.247791	0.653017	0.529543	0.386205
	Verrucomicrobia	0.00340989	0.00090881	0.00222417	0.00379665	0.00037499	0.00046975	5.854e-05	5.29e-05	0.00421125	0.00103141	0.00057917	0.00051729	0.00018442	0.00113879	0.00011888	0.00013843	0.0198129	0.00920829	0.0034356	0.156117	0.148142	0.0285863	0.0119863	0.028824	0.45838	0.0009263	0.0954833	0.0122535	0.0075397	0.0371946	0.0483701	0.0022773	0.00332336	0.0176482	0.00134336	0.0293897	0.00022088	0.018102	0.0362308	0.0516046
	Proteobacteria	0.00368803	0.018045	0.00896454	0.00406917	0.00571705	0.00483986	0.00505255	0.00978255	0.0426816	0.0357403	0.0177182	0.0404127	0.0404931	0.0561214	0.0267887	0.0439505	0.00716729	0.0125325	0.0140419	0.00795047	0.0171503	0.00928938	0.0059712	0.016744	0.00803538	0.00987454	0.0346836	0.0413285	0.0100287	0.0241065	0.0265331	0.0131111	0.0429727	0.0311849	0.0293935	0.041857	0.00765293	0.0371515	0.0379173	0.0438773
	Cyanobacteria	0.00048868	0.00094246	0.00220508	7.937e-05	0.00093748	0.00043452	0.00036296	0.00019398	0.00079361	0.00105891	0.00168715	0.00106691	0.00028816	0.0028707	0.00194969	0.00141893	0.0174742	0.00408808	0.00097401	0.00083657	0.0127843	0.00709299	0.00192973	0.00419937	0.00084822	0.00072845	0.00178087	0.00147042	0.0019258	0.00074222	0.00040836	0.00474253	0.00097392	0.00278034	0.00257644	0.00637714	0.00501533	0.00220757	0.00216144	0.00333955
	ID	BC								HFD								HD								MD								LD
genus	Prevotella	0.327274	0.0262207	0.494358	0.0110592	0.188355	0.243121	0.0675448	0.479376	0.0488582	0.0277243	0.124232	0.287948	0.16644	0.108565	0.141067	0.0445867	0.00263657	0.0748098	0.478718	0.261417	0.163513	0.190123	0.508609	0.257041	0.274657	0.553271	0.228336	0.340117	0.536054	0.266007	0.262973	0.0228946	0.28114	0.16681	0.365173	0.135767	0.112559	0.579008	0.364556	0.227589
	Oscillospira	0.106638	0.134633	0.106769	0.0673557	0.0851679	0.110902	0.0836107	0.11814	0.147559	0.0495692	0.0388896	0.164208	0.0929976	0.104356	0.178281	0.0360978	0.0263437	0.0258237	0.0182052	0.0204852	0.0231145	0.0260655	0.0183011	0.0248664	0.0144501	0.0142722	0.0288019	0.0261342	0.0337742	0.0376755	0.0276153	0.0443852	0.07462	0.0442064	0.0260952	0.0467615	0.123058	0.0119393	0.0189683	0.02902
	Bacteroides	0.00967584	0.0131833	0.0084194	0.00552961	0.0176797	0.0133997	0.00734106	0.0134639	0.00204803	0.00215908	0.00224114	0.00338395	0.00293921	0.00534994	0.00178325	0.00199573	0.137929	0.130657	0.0643113	0.112186	0.123486	0.164731	0.0899913	0.115582	0.0217508	0.0283736	0.076558	0.0799024	0.0353548	0.0527603	0.0510653	0.2663	0.0720998	0.119383	0.0269674	0.0845376	0.0205031	0.0297838	0.116146	0.0776141
	Phascolarctobacterium	0.0158984	0.0233148	0.080013	0.000767267	0.0109409	0.00716374	0.00039808	0.116211	0.00637448	0.000467572	0.00547693	0.0155619	0.00526753	0.00059312	0.0130296	0.0021457	0.0296421	0.0374605	0.0391464	0.059761	0.0460767	0.0341586	0.0950666	0.0295935	0.018517	0.0878547	0.0608864	0.054376	0.061662	0.0349889	0.0210509	0.03689	0.09205	0.0624665	0.0305764	0.0242855	0.00307936	0.0188839	0.0458942	0.030775
	Akkermansia	0.00421125	0.00103141	0.00057917	0.000517292	0.000184421	0.00113879	9.51068e-05	0.000138432	0.00335559	0.000908805	0.00222417	0.00379665	0.00037499	0.000469754	5.85412e-05	5.29035e-05	0.0198129	0.00920829	0.0034356	0.156117	0.148142	0.0285863	0.0119863	0.028824	0.458365	0.000926301	0.0954833	0.0122535	0.0075397	0.0371946	0.0483701	0.0022773	0.00332336	0.0176482	0.00134336	0.0293897	0.000220882	0.018102	0.0362308	0.0516046
	[Prevotella]	0.0753034	0.0131745	0.0227891	0.113858	0.0342216	0.115789	0.103702	0.0336044	0.0291361	0.015259	0.0191393	0.010702	0.0555758	0.0936337	0.0185107	0.0147072	6.61901e-05	0.00471545	0.000655244	0.0101461	3.80485e-05	0.00303111	0.00244746	0.0055845	0.0050969	2.69796e-05	0.0073545	0.0172627	0.00373351	0.000449513	0.00779966	0.00735148	0.104962	0.00111643	0.0157494	0.0210658	0.0438127	0.00480146	0.00185128	0.0240106
	Blautia	0.00102401	0.000618846	0.00222855	0.00316841	0.00133705	0.000213523	0.00170003	0.000945954	0.0119238	0.00246836	0.0279883	0	0.00230509	0.000833813	0.000386372	0.0331088	0.063719	0.0279588	0.0233586	0.038761	0.0203369	0.0562031	0.0315581	0.0420487	0.0116252	0.0063582	0.0652567	0.022615	0.0118818	0.0227788	0.0205711	0.00140397	0.0292576	0.0964102	0.0578546	0.0241732	0.00148121	0.0503233	0.0775113	0.0885834
	Coprococcus	0.0269425	0.0211045	0.0385555	0.0223698	0.0135769	0.0218083	0.018581	0.0182693	0.0186882	0.0122944	0.0152221	0.0156481	0.0155259	0.0208422	0.0113058	0.0106477	0.00986232	0.00884401	0.0235976	0.0135674	0.00539337	0.0120632	0.00578919	0.017622	0.0108451	0.0289761	0.0226892	0.0391817	0.0352186	0.0649495	0.0620093	0.0105684	0.0449708	0.0302939	0.04801	0.0492949	0.0152539	0.0381541	0.00699802	0.0474972
	Roseburia	0.00485126	0.0132983	0.00756698	0.00169197	0.0115033	0.00223013	0.00701412	0.00981715	0.0303741	0.0322121	0.00326467	0.00779173	0.0114703	0.00117438	0.00989346	0.0543672	0.0531837	0.247541	0.0775933	0.0364336	0.0206698	0.00335769	0	0.019095	0.043176	0.00905616	0.0364067	0.00962632	0.00228916	0.0198831	0.08256	0.00226625	0.00207836	0.0313996	0.0083208	0.0141894	0.0106673	0.00447952	0	0.00525309
	Lactobacillus	0.0401029	0.0680731	0.0547316	0.0334731	0.0671869	0.0697628	0.0193661	0.0388533	0.000445241	0.00319765	0.00173734	0.000727581	0.00104777	0.00224307	0.00343051	0.000652477	0.010364	0.00279284	0.00270067	0.0013192	0.00492728	0.00220444	0.0101726	0.00913229	4.54404e-05	0.000863348	0.00104927	0.00110771	0.00148977	0.00517463	0.00452258	0.00704194	0.000502018	0.000644095	0.00162406	0.000923499	0.000116938	0.000975009	0.000794789	0.0020598
	Sutterella	0.000460806	0.00170526	0.00778102	0.0012609	0.00379216	0.00145907	0.00323363	0.00673704	0.00183526	0.00227762	0.00561294	0.000264575	0.0141063	0.0049559	0.000187332	0.0113654	0.022273	0.0194082	0.00758844	0.0276282	0.0169411	0.0296375	0.0198307	0.00952004	0.00152983	0.0051711	0.01726	0.0214779	0.00509611	0.0106211	0.00655416	0.00951823	0.0100906	0.00906027	0.0125313	0.015712	0.00033782	0.00739535	0.0169329	0.0171487
	Helicobacter	0	0	0	0	0	0	0	0	0	0	0	0	0	0	0	0	0.0118591	0.0121833	0.00829681	0.00868745	0.0193667	0.0220138	0.00387515	0.0312205	0.00480911	0.000377715	0.0115227	0.0121358	0.00202573	0.00764173	0.0154258	0	0.025623	0.0164566	0.012	0.0191564	0.00379398	0.0274474	0.0168166	0.0222677
	[Ruminococcus]	0.0119672	0.0229445	0.00459153	0.0125541	0.00378299	0.0118965	0.0117199	0.00328884	0.00527367	0.0058034	0.00308471	0.00307142	0.00871389	0.00364176	0.00351895	0.00316087	0.00763392	0.00843925	0.0518971	0.0106394	0.00336729	0.00507226	0.00793072	0.00676077	0.00120417	0.00113314	0.00500568	0.00394071	0.00135351	0.00363792	0.00425714	0.00221097	0.00521095	0.00835176	0.00278697	0.0019094	0.00598981	0.00212478	0.00709495	0.00465587
	SMB53	0.00367365	0.00928269	0.0040416	0.00328696	0.00346942	0.00456702	0.00460079	0.00514506	0.00548406	0.00631676	0.00213826	0.00640271	0.0180657	0.00959472	0.0122468	0.00108452	0.0131387	0.0101089	0.00163811	0.00507304	0.0106155	0.00717464	0.00217291	0.00576039	0.00112086	0.00164576	0.00951079	0.00333294	0.00201664	0.00309433	0.00374669	0.00430034	0.00165666	0.00762179	0.00663659	0.00938475	0.00471649	0.00233634	0.00353778	0.00583812
	Allobaculum	0.000614408	0.00143022	0.00112057	0.000495738	0.00186726	0.0018624	0.000725189	0.00264175	0.00092306	0.00144736	0.00347467	0.000396862	0.00436753	0.00904276	0.000784451	0.00197506	0.00420307	0.0123047	0.0040997	0.00745404	0.00743848	0.0110324	0.00264357	0.00594728	0.00035595	0.00708665	0.00785507	0.00748931	0.00644962	0.0198309	0.00814676	0.000906498	0.00634551	0.0043369	0.00429073	0.00814926	0.000142924	0.00329295	0.0107587	0.00535059
