# Supplementary material for: Mechanism of Action of Shenerjiangzhi Formulation on Hyperlipidemia Induced by Consumption of a High-Fat Diet in Rats Using Network Pharmacology and Analyses of the Gut Microbiota
Source: Front Pharmacol. 2022 Apr 5;13:745074. doi: 10.3389/fphar.2022.745074 (PMC9016632; doi:10.3389/fphar.2022.745074)
Supplement: Supplementary file 2 [file DataSheet1.zip › supplementary material files (S1)/16s/a┴ analyze.xls]

Sample	Chao1	Observed_species	Shannon	Simpson	Goods_coverage
HFD	6289.89	5828.3	9.89031	0.993067	0.981762
	6161.08	5860.1	10.2684	0.996951	0.984961
	6744.59	6285.5	10.2786	0.996906	0.980637
	5902.1	5108.8	9.26085	0.989762	0.978875
	6947.38	6178.1	10.1779	0.996219	0.976384
	5720.05	5231.7	9.38104	0.987888	0.982271
	6443.71	5852.8	9.62671	0.990939	0.979544
	6801.64	6049.4	10.0301	0.995855	0.97683
BC	5373.35	4735.8	9.40538	0.992529	0.98208
	4442.86	4093.4	9.25236	0.985683	0.988298
	4183.24	3536.4	8.23086	0.980485	0.985595
	5738.46	5484.2	10.0609	0.996325	0.986666
	6297.39	5517.8	9.75576	0.9949	0.977807
	6150.12	5551.2	9.87069	0.995799	0.979894
	6054.36	5530.3	9.9157	0.99549	0.981671
	3879.1	3018.1	7.56575	0.970276	0.985766
HD	4237.8	3623	8.78209	0.98854	0.985473
	4205.54	3409.2	8.15551	0.96909	0.985161
	3147.51	2483.4	7.22258	0.96917	0.988762
	3624.15	2849.3	7.56995	0.96877	0.986453
	4118.86	3240.5	7.86652	0.972986	0.984519
	5021.41	3970.3	8.76545	0.990293	0.98075
	3762.4	2816.3	7.15679	0.9594	0.985588
	4779.23	3895.4	8.57517	0.987676	0.982129
MD	2823.8	2092	5.21098	0.809552	0.989288
	2943.31	2234.9	6.41671	0.946818	0.989114
	4708.27	3602.7	8.32495	0.983519	0.98176
	5077.43	3879.9	8.42158	0.986299	0.97967
	3987.91	2969.3	7.00848	0.95486	0.984252
	4872.43	3877	8.46437	0.985873	0.981517
	5015.32	3996.4	8.56974	0.986663	0.980906
	3254.58	2952.8	7.65531	0.966091	0.990507
LD	4508.66	3779.3	8.61128	0.987074	0.983442
	4695.76	3935.4	8.9093	0.990484	0.983341
	5383.51	4292.6	8.64632	0.985878	0.979085
	5131.53	4520.5	9.03345	0.991663	0.982186
	5323.52	5072.7	9.50275	0.988365	0.987232
	3914.83	2993.7	7.20685	0.963008	0.985148
	4189.68	3329.8	7.99332	0.980772	0.984521
	4892.46	4073.9	8.88864	0.990531	0.982086
