# Supplementary material for: Mechanism of Action of Shenerjiangzhi Formulation on Hyperlipidemia Induced by Consumption of a High-Fat Diet in Rats Using Network Pharmacology and Analyses of the Gut Microbiota
Source: Front Pharmacol. 2022 Apr 5;13:745074. doi: 10.3389/fphar.2022.745074 (PMC9016632; doi:10.3389/fphar.2022.745074)
Supplement: Supplementary file 2 [file DataSheet1.zip › supplementary material files (S1)/16s/a┬ analyze-NMDS.xls]

	K1	K2	K3	K4	K5	K6	K7	K8	M1	M2	M3	M4	M5	M6	M7	M8	G1	G2	G3	G4	G5	G6	G7	G8	Z1	Z2	Z3	Z4	Z5	Z6	Z7	Z8	D1	D2	D3	D4	D5	D6	D7	D8
HFD	0	0.613723219	0.629675738	0.623755067	0.619296468	0.636899247	0.613549508	0.536305732	0.815185292	0.823190504	0.900043428	0.747003474	0.753112334	0.812145339	0.794629415	0.930660104	0.949420961	0.94015634	0.955298205	0.947611465	0.945787493	0.940909091	0.962333526	0.939823393	0.964910249	0.964128547	0.939157499	0.938911407	0.948176028	0.931224667	0.936783439	0.858598726	0.913158657	0.930949624	0.910639838	0.920512449	0.847625941	0.950810654	0.947206138	0.930225825
	0.613723219	0	0.666401274	0.702808338	0.618847713	0.685060799	0.650593515	0.570020266	0.823682687	0.853850608	0.912348002	0.768833237	0.757426173	0.797712797	0.761855819	0.936117545	0.936088593	0.918312102	0.952735958	0.947669369	0.927591199	0.927431963	0.965807759	0.934351477	0.964447018	0.959684424	0.925289519	0.941213086	0.949898668	0.93290388	0.937984945	0.889273306	0.924290677	0.917067169	0.910162131	0.900665895	0.844817603	0.948856398	0.95215692	0.92701216
	0.629675738	0.666401274	0	0.657281413	0.622423277	0.696598147	0.686189925	0.623928778	0.771178344	0.832107701	0.838723219	0.752851766	0.759076433	0.803995368	0.785784598	0.890257672	0.945396642	0.908005211	0.924580197	0.919803127	0.915677475	0.912840185	0.933410539	0.910856977	0.93954835	0.93089172	0.915735379	0.912709902	0.918485814	0.903749276	0.912101911	0.865894615	0.858367111	0.906340475	0.87984945	0.888057325	0.785799074	0.91835553	0.927243775	0.899464389
	0.623755067	0.702808338	0.657281413	0	0.552735958	0.630732484	0.541821077	0.65768674	0.690619572	0.846149392	0.711768964	0.836001737	0.750101332	0.718529241	0.786696584	0.767544876	0.956774754	0.905153445	0.858888246	0.855689056	0.871902142	0.852287203	0.862927041	0.850318471	0.865286624	0.859380428	0.851983208	0.850419803	0.861797915	0.865735379	0.851534453	0.884452808	0.809380428	0.845526925	0.822958888	0.877866242	0.826708164	0.850868558	0.866748697	0.861841343
	0.619296468	0.618847713	0.622423277	0.552735958	0	0.632744644	0.609829184	0.54350029	0.768094962	0.816068327	0.824956572	0.771308628	0.760480602	0.770700637	0.766821077	0.867863347	0.955732484	0.926433121	0.936537348	0.93351187	0.933627678	0.929834974	0.947611465	0.922958888	0.945497973	0.940272148	0.930225825	0.927707006	0.930428489	0.916242038	0.92403011	0.887362478	0.890098437	0.921960046	0.902866242	0.904342791	0.814837869	0.931586566	0.939953677	0.920251882
	0.636899247	0.685060799	0.696598147	0.630732484	0.632744644	0	0.663404748	0.654183555	0.791372322	0.832947307	0.874753909	0.742400116	0.747568037	0.759134337	0.734916039	0.91425883	0.942631731	0.923451071	0.945179502	0.935509554	0.930254777	0.923465547	0.956948466	0.923769543	0.956687898	0.952576723	0.92388535	0.929154603	0.944484655	0.924739433	0.929169079	0.912304574	0.892515924	0.913520556	0.901462073	0.904241459	0.841763173	0.937695426	0.942863347	0.914316734
	0.613549508	0.650593515	0.686189925	0.541821077	0.609829184	0.663404748	0	0.62604227	0.800767226	0.870686161	0.820657209	0.872119282	0.780833816	0.782266937	0.833034163	0.855949624	0.955081065	0.908613202	0.911160973	0.908309207	0.909944991	0.90395194	0.916719745	0.904111175	0.921612623	0.914504922	0.906876086	0.902460915	0.901244933	0.889924725	0.902374059	0.869933411	0.876288361	0.902663578	0.874189346	0.881731326	0.845758541	0.904415171	0.910625362	0.892935727
	0.536305732	0.570020266	0.623928778	0.65768674	0.54350029	0.654183555	0.62604227	0	0.811204401	0.824811812	0.885625362	0.731340475	0.740894615	0.797452229	0.780327157	0.912898089	0.948335263	0.93537927	0.956441807	0.946004632	0.941082803	0.938332368	0.967081644	0.937290098	0.969716271	0.958743486	0.941936885	0.942038217	0.948147076	0.930312681	0.942501448	0.872495657	0.913679792	0.929530979	0.916878981	0.91522872	0.844006948	0.954255935	0.955558772	0.929198031
BC	0.815185292	0.823682687	0.771178344	0.690619572	0.768094962	0.791372322	0.800767226	0.811204401	0	0.702895194	0.560538506	0.742486972	0.65075275	0.619137232	0.662594094	0.617863347	0.887044007	0.82715692	0.732947307	0.741285466	0.792979155	0.774811812	0.769861031	0.718862189	0.74798784	0.748364215	0.723928778	0.727113492	0.783034163	0.769441228	0.722973364	0.911899247	0.683743486	0.728242617	0.699811812	0.782411697	0.770063694	0.727678054	0.800622467	0.753416329
	0.823190504	0.853850608	0.832107701	0.846149392	0.816068327	0.832947307	0.870686161	0.824811812	0.702895194	0	0.853416329	0.721554719	0.730906196	0.775275043	0.69127099	0.871960046	0.897452229	0.882845976	0.914027215	0.898364215	0.908121019	0.911696584	0.941777649	0.895483497	0.928141285	0.931268095	0.891719745	0.901259409	0.9268674	0.897625941	0.889736537	0.890503764	0.881847134	0.885118703	0.879400695	0.874971048	0.843992472	0.924348581	0.927099016	0.897206138
	0.900043428	0.912348002	0.838723219	0.711768964	0.824956572	0.874753909	0.820657209	0.885625362	0.560538506	0.853416329	0	0.889751013	0.760248987	0.697510133	0.841777649	0.416517082	0.867921251	0.79917487	0.621062536	0.625275043	0.726968732	0.699435437	0.567269832	0.643746381	0.697886508	0.566922409	0.652460915	0.589808917	0.630283729	0.648914302	0.645324262	0.897756225	0.564114071	0.692009265	0.610422698	0.757310365	0.828575565	0.600651419	0.652316155	0.686103069
	0.747003474	0.768833237	0.752851766	0.836001737	0.771308628	0.742400116	0.872119282	0.731340475	0.742486972	0.721554719	0.889751013	0	0.723769543	0.733164447	0.621279676	0.934973943	0.932976259	0.930544296	0.952996526	0.945193978	0.937087435	0.935885929	0.968094962	0.93052982	0.966169658	0.9574696	0.937869137	0.937217719	0.953358425	0.936667632	0.942429068	0.924131442	0.89156051	0.920917776	0.909525188	0.913115229	0.806731326	0.950926462	0.957990735	0.930616676
	0.753112334	0.757426173	0.759076433	0.750101332	0.760480602	0.747568037	0.780833816	0.740894615	0.65075275	0.730906196	0.760248987	0.723769543	0	0.560422698	0.607223509	0.814808917	0.861247829	0.835046323	0.891690793	0.877851766	0.843616097	0.853358425	0.899826288	0.859684424	0.90872901	0.890489288	0.85581934	0.854690214	0.882947307	0.859235669	0.871019108	0.888231036	0.777041112	0.834930515	0.808352635	0.816357846	0.772249566	0.866850029	0.888042849	0.832426173
	0.812145339	0.797712797	0.803995368	0.718529241	0.770700637	0.759134337	0.782266937	0.797452229	0.619137232	0.775275043	0.697510133	0.733164447	0.560422698	0	0.638853503	0.755978576	0.909105385	0.856383903	0.853676896	0.830457441	0.83484366	0.816893457	0.857599884	0.813535032	0.866763173	0.851997684	0.818312102	0.800839606	0.844629415	0.829748118	0.82805443	0.907484076	0.676418645	0.800246091	0.767197452	0.80172264	0.751983208	0.817327736	0.844658367	0.791328894
	0.794629415	0.761855819	0.785784598	0.786696584	0.766821077	0.734916039	0.833034163	0.780327157	0.662594094	0.69127099	0.841777649	0.621279676	0.607223509	0.638853503	0	0.872669369	0.908352635	0.880703532	0.926708164	0.915691951	0.894484655	0.894629415	0.945613781	0.895729589	0.939215402	0.928242617	0.894151708	0.900521135	0.92388535	0.903430805	0.9115663	0.922394325	0.861957151	0.878141285	0.86336132	0.869267516	0.78552403	0.916661841	0.931543138	0.882078749
	0.930660104	0.936117545	0.890257672	0.767544876	0.867863347	0.91425883	0.855949624	0.912898089	0.617863347	0.871960046	0.416517082	0.934973943	0.814808917	0.755978576	0.872669369	0	0.820642733	0.730428489	0.489171975	0.547741749	0.710567458	0.675246091	0.469803127	0.584988419	0.63649392	0.479096699	0.57679502	0.537898089	0.513694268	0.559612044	0.54425304	0.905660104	0.658598726	0.620729589	0.516965837	0.728691372	0.888954835	0.509525188	0.578922988	0.635191083
HD	0.949420961	0.936088593	0.945396642	0.956774754	0.955732484	0.942631731	0.955081065	0.948335263	0.887044007	0.897452229	0.867921251	0.932976259	0.861247829	0.909105385	0.908352635	0.820642733	0	0.553213665	0.738925883	0.664649682	0.541690793	0.572944412	0.76634337	0.598407643	0.837521714	0.798841922	0.603199189	0.690923567	0.775275043	0.641676317	0.680515345	0.839953677	0.821540243	0.616763173	0.726621309	0.660176607	0.929241459	0.790083961	0.689519398	0.64051824
	0.94015634	0.918312102	0.908005211	0.905153445	0.926433121	0.923451071	0.908613202	0.93537927	0.82715692	0.882845976	0.79917487	0.930544296	0.835046323	0.856383903	0.880703532	0.730428489	0.553213665	0	0.613332368	0.552345107	0.501954256	0.512912565	0.691936885	0.580558772	0.762898089	0.742371164	0.552316155	0.60761436	0.703184713	0.607020845	0.583034163	0.840662999	0.749435437	0.578141285	0.679473075	0.606325999	0.885306891	0.73962073	0.640083961	0.607817024
	0.955298205	0.952735958	0.924580197	0.858888246	0.936537348	0.945179502	0.911160973	0.956441807	0.732947307	0.914027215	0.621062536	0.952996526	0.891690793	0.853676896	0.926708164	0.489171975	0.738925883	0.613332368	0	0.497336422	0.586030689	0.58634916	0.433149971	0.546569195	0.601621309	0.4074696	0.555660104	0.480993052	0.4671685	0.519962362	0.487709902	0.876766068	0.694832079	0.586479444	0.520497973	0.68671106	0.897886508	0.429183555	0.507180081	0.61612623
	0.947611465	0.947669369	0.919803127	0.855689056	0.93351187	0.935509554	0.908309207	0.946004632	0.741285466	0.898364215	0.625275043	0.945193978	0.877851766	0.830457441	0.915691951	0.547741749	0.664649682	0.552345107	0.497336422	0	0.372278518	0.416661841	0.457237985	0.430471917	0.479328315	0.559800232	0.335075275	0.410755646	0.54619282	0.485770122	0.458178923	0.869947887	0.656195715	0.498682687	0.529241459	0.613636364	0.888303416	0.579965258	0.512188767	0.48149971
	0.945787493	0.927591199	0.915677475	0.871902142	0.933627678	0.930254777	0.909944991	0.941082803	0.792979155	0.908121019	0.726968732	0.937087435	0.843616097	0.83484366	0.894484655	0.710567458	0.541690793	0.501954256	0.586030689	0.372278518	0	0.402171395	0.580978576	0.51738564	0.594976838	0.638390272	0.433106543	0.527793862	0.619600463	0.508613202	0.545440069	0.830775912	0.681948466	0.545946728	0.641242038	0.576809496	0.899160394	0.666893457	0.542689635	0.524348581
	0.940909091	0.927431963	0.912840185	0.852287203	0.929834974	0.923465547	0.90395194	0.938332368	0.774811812	0.911696584	0.699435437	0.935885929	0.853358425	0.816893457	0.894629415	0.675246091	0.572944412	0.512912565	0.58634916	0.416661841	0.402171395	0	0.526823972	0.390561668	0.697423277	0.645034742	0.416155182	0.454892878	0.582324841	0.477301679	0.523711639	0.840793283	0.646699479	0.493384482	0.539591778	0.507599884	0.879458599	0.601737116	0.496525767	0.443471338
	0.962333526	0.965807759	0.933410539	0.862927041	0.947611465	0.956948466	0.916719745	0.967081644	0.769861031	0.941777649	0.567269832	0.968094962	0.899826288	0.857599884	0.945613781	0.469803127	0.76634337	0.691936885	0.433149971	0.457237985	0.580978576	0.526823972	0	0.527142444	0.642486972	0.364997105	0.515532716	0.444759699	0.482368269	0.539143023	0.572423277	0.887058483	0.638737695	0.578401853	0.535581934	0.700883034	0.899420961	0.463404748	0.470584829	0.59119861
	0.939823393	0.934351477	0.910856977	0.850318471	0.922958888	0.923769543	0.904111175	0.937290098	0.718862189	0.895483497	0.643746381	0.93052982	0.859684424	0.813535032	0.895729589	0.584988419	0.598407643	0.580558772	0.546569195	0.430471917	0.51738564	0.390561668	0.527142444	0	0.624392009	0.584134337	0.434337001	0.425419803	0.571757383	0.465185292	0.457339317	0.861132021	0.651418645	0.483671106	0.542776491	0.5268674	0.870961204	0.543977997	0.518702953	0.465749855
MD	0.964910249	0.964447018	0.93954835	0.865286624	0.945497973	0.956687898	0.921612623	0.969716271	0.74798784	0.928141285	0.697886508	0.966169658	0.90872901	0.866763173	0.939215402	0.63649392	0.837521714	0.762898089	0.601621309	0.479328315	0.594976838	0.697423277	0.642486972	0.624392009	0	0.620324262	0.547669369	0.60581934	0.655486393	0.625781702	0.549363057	0.910914881	0.75366242	0.686551824	0.629067748	0.727707006	0.902316155	0.60977128	0.647220614	0.655790388
	0.964128547	0.959684424	0.93089172	0.859380428	0.940272148	0.952576723	0.914504922	0.958743486	0.748364215	0.931268095	0.566922409	0.9574696	0.890489288	0.851997684	0.928242617	0.479096699	0.798841922	0.742371164	0.4074696	0.559800232	0.638390272	0.645034742	0.364997105	0.584134337	0.620324262	0	0.586305732	0.483063115	0.415199768	0.541719745	0.559423856	0.852721482	0.682570932	0.623552403	0.506369427	0.712869137	0.904082224	0.396004632	0.564114071	0.634163289
	0.939157499	0.925289519	0.915735379	0.851983208	0.930225825	0.92388535	0.906876086	0.941936885	0.723928778	0.891719745	0.652460915	0.937869137	0.85581934	0.818312102	0.894151708	0.57679502	0.603199189	0.552316155	0.555660104	0.335075275	0.433106543	0.416155182	0.515532716	0.434337001	0.547669369	0.586305732	0	0.378329473	0.526896352	0.441140706	0.409959467	0.863404748	0.63857846	0.423798494	0.476071222	0.516618413	0.870613781	0.551534453	0.462029531	0.377345107
	0.938911407	0.941213086	0.912709902	0.850419803	0.927707006	0.929154603	0.902460915	0.942038217	0.727113492	0.901259409	0.589808917	0.937217719	0.854690214	0.800839606	0.900521135	0.537898089	0.690923567	0.60761436	0.480993052	0.410755646	0.527793862	0.454892878	0.444759699	0.425419803	0.60581934	0.483063115	0.378329473	0	0.415778807	0.380370585	0.37036769	0.856152287	0.613940359	0.481673422	0.387044007	0.466878981	0.864895773	0.435408222	0.430196873	0.37194557
	0.948176028	0.949898668	0.918485814	0.861797915	0.930428489	0.944484655	0.901244933	0.948147076	0.783034163	0.9268674	0.630283729	0.953358425	0.882947307	0.844629415	0.92388535	0.513694268	0.775275043	0.703184713	0.4671685	0.54619282	0.619600463	0.582324841	0.482368269	0.571757383	0.655486393	0.415199768	0.526896352	0.415778807	0	0.410205559	0.502547771	0.881166763	0.671670527	0.621077012	0.465214244	0.633396063	0.892400116	0.376418645	0.454516503	0.53828894
	0.931224667	0.93290388	0.903749276	0.865735379	0.916242038	0.924739433	0.889924725	0.930312681	0.769441228	0.897625941	0.648914302	0.936667632	0.859235669	0.829748118	0.903430805	0.559612044	0.641676317	0.607020845	0.519962362	0.485770122	0.508613202	0.477301679	0.539143023	0.465185292	0.625781702	0.541719745	0.441140706	0.380370585	0.410205559	0	0.392501448	0.841603937	0.674001158	0.549001158	0.440677475	0.502475391	0.875028952	0.50678923	0.440836711	0.44500579
	0.936783439	0.937984945	0.912101911	0.851534453	0.92403011	0.929169079	0.902374059	0.942501448	0.722973364	0.889736537	0.645324262	0.942429068	0.871019108	0.82805443	0.9115663	0.54425304	0.680515345	0.583034163	0.487709902	0.458178923	0.545440069	0.523711639	0.572423277	0.457339317	0.549363057	0.559423856	0.409959467	0.37036769	0.502547771	0.392501448	0	0.881890562	0.684076433	0.552070064	0.461653156	0.520917776	0.883859294	0.499753909	0.508569774	0.437695426
	0.858598726	0.889273306	0.865894615	0.884452808	0.887362478	0.912304574	0.869933411	0.872495657	0.911899247	0.890503764	0.897756225	0.924131442	0.888231036	0.907484076	0.922394325	0.905660104	0.839953677	0.840662999	0.876766068	0.869947887	0.830775912	0.840793283	0.887058483	0.861132021	0.910914881	0.852721482	0.863404748	0.856152287	0.881166763	0.841603937	0.881890562	0	0.833468442	0.801664737	0.848378691	0.829603358	0.883063115	0.911407064	0.847770701	0.8559641
LD	0.913158657	0.924290677	0.858367111	0.809380428	0.890098437	0.892515924	0.876288361	0.913679792	0.683743486	0.881847134	0.564114071	0.89156051	0.777041112	0.676418645	0.861957151	0.658598726	0.821540243	0.749435437	0.694832079	0.656195715	0.681948466	0.646699479	0.638737695	0.651418645	0.75366242	0.682570932	0.63857846	0.613940359	0.671670527	0.674001158	0.684076433	0.833468442	0	0.628025478	0.652374059	0.655196873	0.752721482	0.675636943	0.635002895	0.626910828
	0.930949624	0.917067169	0.906340475	0.845526925	0.921960046	0.913520556	0.902663578	0.929530979	0.728242617	0.885118703	0.692009265	0.920917776	0.834930515	0.800246091	0.878141285	0.620729589	0.616763173	0.578141285	0.586479444	0.498682687	0.545946728	0.493384482	0.578401853	0.483671106	0.686551824	0.623552403	0.423798494	0.481673422	0.621077012	0.549001158	0.552070064	0.801664737	0.628025478	0	0.526230457	0.520657209	0.866169658	0.596149392	0.536682108	0.476664737
	0.910639838	0.910162131	0.87984945	0.822958888	0.902866242	0.901462073	0.874189346	0.916878981	0.699811812	0.879400695	0.610422698	0.909525188	0.808352635	0.767197452	0.86336132	0.516965837	0.726621309	0.679473075	0.520497973	0.529241459	0.641242038	0.539591778	0.535581934	0.542776491	0.629067748	0.506369427	0.476071222	0.387044007	0.465214244	0.440677475	0.461653156	0.848378691	0.652374059	0.526230457	0	0.525318471	0.824449913	0.37798205	0.461971627	0.407035321
	0.920512449	0.900665895	0.888057325	0.877866242	0.904342791	0.904241459	0.881731326	0.91522872	0.782411697	0.874971048	0.757310365	0.913115229	0.816357846	0.80172264	0.869267516	0.728691372	0.660176607	0.606325999	0.68671106	0.613636364	0.576809496	0.507599884	0.700883034	0.5268674	0.727707006	0.712869137	0.516618413	0.466878981	0.633396063	0.502475391	0.520917776	0.829603358	0.655196873	0.520657209	0.525318471	0	0.820990156	0.606876086	0.559727852	0.430660104
	0.847625941	0.844817603	0.785799074	0.826708164	0.814837869	0.841763173	0.845758541	0.844006948	0.770063694	0.843992472	0.828575565	0.806731326	0.772249566	0.751983208	0.78552403	0.888954835	0.929241459	0.885306891	0.897886508	0.888303416	0.899160394	0.879458599	0.899420961	0.870961204	0.902316155	0.904082224	0.870613781	0.864895773	0.892400116	0.875028952	0.883859294	0.883063115	0.752721482	0.866169658	0.824449913	0.820990156	0	0.8675304	0.878908512	0.860147655
	0.950810654	0.948856398	0.91835553	0.850868558	0.931586566	0.937695426	0.904415171	0.954255935	0.727678054	0.924348581	0.600651419	0.950926462	0.866850029	0.817327736	0.916661841	0.509525188	0.790083961	0.73962073	0.429183555	0.579965258	0.666893457	0.601737116	0.463404748	0.543977997	0.60977128	0.396004632	0.551534453	0.435408222	0.376418645	0.50678923	0.499753909	0.911407064	0.675636943	0.596149392	0.37798205	0.606876086	0.8675304	0	0.434858135	0.472278518
	0.947206138	0.95215692	0.927243775	0.866748697	0.939953677	0.942863347	0.910625362	0.955558772	0.800622467	0.927099016	0.652316155	0.957990735	0.888042849	0.844658367	0.931543138	0.578922988	0.689519398	0.640083961	0.507180081	0.512188767	0.542689635	0.496525767	0.470584829	0.518702953	0.647220614	0.564114071	0.462029531	0.430196873	0.454516503	0.440836711	0.508569774	0.847770701	0.635002895	0.536682108	0.461971627	0.559727852	0.878908512	0.434858135	0	0.426433121
	0.930225825	0.92701216	0.899464389	0.861841343	0.920251882	0.914316734	0.892935727	0.929198031	0.753416329	0.897206138	0.686103069	0.930616676	0.832426173	0.791328894	0.882078749	0.635191083	0.64051824	0.607817024	0.61612623	0.48149971	0.524348581	0.443471338	0.59119861	0.465749855	0.655790388	0.634163289	0.377345107	0.37194557	0.53828894	0.44500579	0.437695426	0.8559641	0.626910828	0.476664737	0.407035321	0.430660104	0.860147655	0.472278518	0.426433121	0
