# Supplementary material for: Mechanism of Action of Shenerjiangzhi Formulation on Hyperlipidemia Induced by Consumption of a High-Fat Diet in Rats Using Network Pharmacology and Analyses of the Gut Microbiota
Source: Front Pharmacol. 2022 Apr 5;13:745074. doi: 10.3389/fphar.2022.745074 (PMC9016632; doi:10.3389/fphar.2022.745074)
Supplement: Supplementary file 2 [file DataSheet1.zip › supplementary material files (S1)/network pharmcology/drug-disease.xlsx]

## Sheet: Sheet1
人类已验证	ABCA1		药物靶点	ABCG1		交集靶点53个	ABCG1	导入string数据库	41个靶点	IL6
疾病靶点	ABCB1			ACACA			ACE			TNF
	ABCB11			ACE			ADRB2			ALB
	ABCC2			ACHE			ALB			INS
	ABCG1			ACP3			ALOX5			VEGFA
	ABCG5			ADCY2			CAT			CXCL8
	ABCG8			ADH1C			CCL2			CCL2
	ACADM			ADRA1A			CRP			NCOA2
	ACE			ADRA1B			CXCL2			NCOA1
	ACTN4			ADRA2A			CXCL8			RXRA
	ADCY3			ADRB1			CYP3A4			ICAM1
	ADD1			ADRB2			EGFR			IL1B
	ADIPOQ			AHR			ESR1			F2
	ADRB2			AHSA1			ESR2			IL10
	ADRB3			AKR1C3			F2			ESR1
	AGER			AKT1			F3			EGFR
	AGL			ALB			F7			IGFBP3
	AGT			ALOX5			HMGCR			CXCL2
	AGTR1			AR			ICAM1			MMP9
	AGTR2			BACE1			IGFBP3			NR3C1
	AKR1B1			BAX			IL10			PPARA
	AKT2			BCL2			IL1B			PPARG
	ALB			BCL2L1			IL6			SERPINE1
	ALG1			BIRC5			INS			CRP
	ALMS1			CA2			INSR			VCAM1
	ALOX5			CACNA2D1			MAOA			NOS3
	ANGPTL3			CAMKK2			MAOB			ESR2
	ANGPTL4			CASP3			MGAM			SPP1
	ANLN			CASP7			MMP9			SELE
	ANXA5			CASP8			MPO			ADRB2
	APBB1			CASP9			NCOA1			CYP3A4
	APOA1			CAT			NCOA2			MAOB
	APOA2			CAV1			NOS3			MAOA
	APOA4			CCL2			NR3C1			PLAT
	APOA5			CCNB1			PLAT			F3
	APOB			CCND1			PON1			CAT
	APOC1			CD40LG			PPARA			SOD1
	APOC2			CDK13			PPARD			THBD
	APOC3			CDKN1A			PPARG			F7
	APOE			CHEK1			RXRA			INSR
	APOH			CHEK2			SELE			PPARD
	APOL1			CHKB			SERPINE1
	ARHGDIA			CHRM1			SLC25A13
	ASXL2			CHRM2			SLC6A2
	AVIL			CHRM3			SLC6A3
	AXDND1			CHRM4			SLC6A4
	BAAT			CHRNA2			SOD1
	C3			CHUK			SPP1
	C5AR2			CLDN4			THBD
	CAT			COL1A1			TNF
	CCL2			COL3A1			VCAM1
	CCL3			COMT			VEGFA
	CCL5			CREB1			XDH
	CCR5			CRP
	CD14			CRTC2
	CD2AP			CTNNB1
	CD36			CTRB1
	CD46			CTSD
	CD55			CXCL10
	CD59			CXCL11
	CD79A			CXCL2
	CDKN2A			CXCL8
	CDKN2B			CYP1A1
	CELA2A			CYP1A2
	CES1			CYP1B1
	CETP			CYP3A4
	CFB			DCAF5
	CFH			DIO1
	CFHR1			DPEP1
	CFHR3			DPP4
	CFHR4			DUOX2
	CFHR5			E2F1
	CFI			E2F2
	CHIT1			EGF
	CHKA			EGFR
	CIDEC			EIF6
	CLCN5			ELK1
	CLU			ERBB2
	COG2			ERBB3
	COL4A3			ESR1
	COL4A5			ESR2
	COQ8B			F10
	CP			F2
	CPT1A			F3
	CPT1B			F7
	CPT2			FCER2
	CRABP2			FOS
	CRB2			GABRA1
	CREB3L3			GABRA2
	CRP			GABRA6
	CX3CR1			GCLC
	CXCL12			GJA1
	CXCL2			GRIA2
	CXCL8			GSK3B
	CYP11B2			GSS
	CYP19A1			GSTM1
	CYP27A1			GSTM2
	CYP2D6			GSTP1
	CYP3A4			HAS2
	CYP7A1			HIF1A
	DCAF17			HK2
	DGAT1			HMGCR
	DGKE			HMOX1
	DOCK6			HSF1
	DPH3			HSP90AB1
	EDN1			HSPB1
	EGFR			ICAM1
	EMP2			IFNG
	EPHX2			IGF2
	ESR1			IGFBP3
	ESR2			IKBKB
	F2			IL10
	F3			IL1A
	F7			IL1B
	FABP2			IL2
	FABP4			IL4
	FADS1			IL6
	FADS3			INS
	FASN			INSR
	FAT1			IRF1
	FBP1			ITGB2
	FDFT1			JUN
	FGA			KCNH2
	FGB			KCNMA1
	FGF23			LTA4H
	FN1			MAOA
	G6PC3			MAOB
	GAA			MAP2
	GBA			MAPK1
	GBE1			MAPK14
	GCG			MAPK7
	GGT1			MAPK8
	GHR			MCL1
	GLA			MDM2
	GNB3			MET
	GPBAR1			MGAM
	GPD1			MMP1
	GPIHBP1			MMP10
	GPT			MMP2
	GYG1			MMP3
	GYS1			MMP9
	GYS2			MPO
	HDAC2			MYC
	HMGA1			NCF1
	HMGCR			NCOA1
	HNF1A			NCOA2
	HP			NFE2L2
	ICAM1			NFKBIA
	IGF1			NKX3-1
	IGFBP3			NOS2
	IL10			NOS3
	IL1B			NPEPPS
	IL6			NR1I2
	INF2			NR1I3
	INS			NR3C1
	INSR			NR3C2
	IRS1			NUF2
	ITGB3			ODC1
	KANK2			OPRM1
	KIRREL1			PARP1
	KIRREL2			PCNA
	KL			PCOLCE
	LAMB2			PDE3A
	LCAT			PDIA3
	LDHAL6B			PGR
	LDLR			PIK3CG
	LDLRAP1			PLAT
	LEP			PLAU
	LEPR			PON1
	LIME1			POR
	LIPA			PPARA
	LIPC			PPARD
	LIPE			PPARG
	LIPG			PPP3CA
	LIPI			PRKACA
	LMAN1			PRKCA
	LMNA			PRKCB
	LMNB2			PRSS1
	LMX1B			PSMD3
	LPA			PTGER3
	LPL			PTGES
	LPXN			PTGS1
	LRP1			PTGS2
	LRP2			PYGM
	LRP6			RAF1
	MAGI2			RASA1
	MAOA			RASSF1
	MAOB			RB1
	MB			RELA
	MCFD2			RUNX1T1
	METTL8			RUNX2
	MGAM			RXRA
	MGP			SCN5A
	MMACHC			SELE
	MMP9			SERPINE1
	MPO			SLC25A13
	MTHFR			SLC2A4
	MTR			SLC6A2
	MTTP			SLC6A3
	MYLIP			SLC6A4
	MYO1E			SLPI
	MYO5A			SOD1
	NAMPT			SPP1
	NCOA1			STAT1
	NCOA2			TBXA2R
	NCOA3			THBD
	NOC3L			TNF
	NOS3			TOP1
	NPC1L1			TOP2A
	NPHS1			TP53
	NPHS2			TRPV1
	NPPA			TYR
	NPPB			VCAM1
	NPY			VEGFA
	NR1H2			XDH
	NR1H3
	NR1H4
	NR3C1
	NUP107
	NUP133
	NUP160
	NUP205
	NUP85
	NUP93
	OLR1
	PAGR1
	PC
	PCDH15
	PCSK9
	PHKA2
	PHKG2
	PIK3C2A
	PLA2G7
	PLAT
	PLCE1
	PLTP
	PNLIP
	PNPLA2
	POMC
	PON1
	PON2
	PPARA
	PPARD
	PPARG
	PRMT7
	PTPRO
	PYGL
	RAB27A
	RBP4
	REN
	RETN
	RGS2
	RHBDF2
	RXRA
	RXRG
	SCARB1
	SCD
	SELE
	SELP
	SERPINC1
	SERPINE1
	SERPINF2
	SGPL1
	SH2B1
	SHBG
	SLC16A1
	SLC17A5
	SLC22A11
	SLC22A6
	SLC22A7
	SLC22A8
	SLC25A13
	SLC6A2
	SLC6A3
	SLC6A4
	SLCO1A2
	SLCO1B1
	SLCO1B3
	SLCO2B1
	SMARCA4
	SMARCAL1
	SMPD1
	SOAT1
	SOAT2
	SOD1
	SPP1
	SREBF1
	SREBF2
	ST3GAL4
	STAP1
	TBC1D8B
	TF
	TFG
	THBD
	TLR2
	TLR4
	TNF
	TNFRSF1B
	TRIB1
	TRIM21
	TRPC6
	TSFM
	TTC21B
	TXNIP
	UCP1
	USF1
	USF2
	VCAM1
	VEGFA
	VLDLR
	VWF
	WT1
	XDH
	ZMPSTE24
