# Supplementary material for: Mechanism of Action of Shenerjiangzhi Formulation on Hyperlipidemia Induced by Consumption of a High-Fat Diet in Rats Using Network Pharmacology and Analyses of the Gut Microbiota
Source: Front Pharmacol. 2022 Apr 5;13:745074. doi: 10.3389/fphar.2022.745074 (PMC9016632; doi:10.3389/fphar.2022.745074)
Supplement: Supplementary file 2 [file DataSheet1.zip › supplementary material files (S1)/network pharmcology/drugbank.xls]

## Sheet: Sheet1
DB09064	Ciprofibrate	Peroxisome proliferator-activated receptor alpha	target
DB00930	Colesevelam	Bile acids	target
DB00191	Phentermine	Sodium-dependent noradrenaline transporter	target
DB00191	Phentermine	Sodium-dependent dopamine transporter	target
DB00191	Phentermine	Amine oxidase [flavin-containing] A	target
DB00191	Phentermine	Amine oxidase [flavin-containing] B	target
DB00191	Phentermine	Sodium-dependent serotonin transporter	target
DB00191	Phentermine	Pro-neuropeptide Y	target
DB00191	Phentermine	Cytochrome P450 3A4	enzyme
DB00175	Pravastatin	3-hydroxy-3-methylglutaryl-coenzyme A reductase	target
DB00175	Pravastatin	Solute carrier organic anion transporter family member 2B1	transporter
DB00175	Pravastatin	P-glycoprotein 1	transporter
DB00175	Pravastatin	Solute carrier organic anion transporter family member 1A2	transporter
DB00175	Pravastatin	Solute carrier family 22 member 6	transporter
DB00175	Pravastatin	Solute carrier family 22 member 8	transporter
DB00175	Pravastatin	Canalicular multispecific organic anion transporter 1	transporter
DB00175	Pravastatin	Solute carrier family 22 member 11	transporter
DB00175	Pravastatin	ATP-binding cassette sub-family G member 2	transporter
DB00175	Pravastatin	Solute carrier family 22 member 7	transporter
DB00175	Pravastatin	Solute carrier organic anion transporter family member 1B1	transporter
DB00175	Pravastatin	Monocarboxylate transporter 1	transporter
DB00175	Pravastatin	Bile salt export pump	transporter
DB00175	Pravastatin	Solute carrier organic anion transporter family member 1B3	transporter
DB00175	Pravastatin	Histone deacetylase 2	target

## Sheet: Sheet2
DB09064	Ciprofibrate	Peroxisome proliferator-activated receptor alpha	target
DB00930	Colesevelam	Bile acids	target
DB00191	Phentermine	Sodium-dependent noradrenaline transporter	target
DB00191	Phentermine	Sodium-dependent dopamine transporter	target
DB00191	Phentermine	Amine oxidase [flavin-containing] A	target
DB00191	Phentermine	Amine oxidase [flavin-containing] B	target
DB00191	Phentermine	Sodium-dependent serotonin transporter	target
DB00191	Phentermine	Pro-neuropeptide Y	target
DB00191	Phentermine	Cytochrome P450 3A4	enzyme
DB00175	Pravastatin	3-hydroxy-3-methylglutaryl-coenzyme A reductase	target
DB00175	Pravastatin	Solute carrier organic anion transporter family member 2B1	transporter
DB00175	Pravastatin	P-glycoprotein 1	transporter
DB00175	Pravastatin	Solute carrier organic anion transporter family member 1A2	transporter
DB00175	Pravastatin	Solute carrier family 22 member 6	transporter
DB00175	Pravastatin	Solute carrier family 22 member 8	transporter
DB00175	Pravastatin	Canalicular multispecific organic anion transporter 1	transporter
DB00175	Pravastatin	Solute carrier family 22 member 11	transporter
DB00175	Pravastatin	ATP-binding cassette sub-family G member 2	transporter
DB00175	Pravastatin	Solute carrier family 22 member 7	transporter
DB00175	Pravastatin	Solute carrier organic anion transporter family member 1B1	transporter
DB00175	Pravastatin	Monocarboxylate transporter 1	transporter
DB00175	Pravastatin	Bile salt export pump	transporter
DB00175	Pravastatin	Solute carrier organic anion transporter family member 1B3	transporter
DB00175	Pravastatin	Histone deacetylase 2	target
