# Supplementary material for: Mechanism of Action of Shenerjiangzhi Formulation on Hyperlipidemia Induced by Consumption of a High-Fat Diet in Rats Using Network Pharmacology and Analyses of the Gut Microbiota
Source: Front Pharmacol. 2022 Apr 5;13:745074. doi: 10.3389/fphar.2022.745074 (PMC9016632; doi:10.3389/fphar.2022.745074)
Supplement: Supplementary file 2 [file DataSheet1.zip › supplementary material files (S1)/network pharmcology/GeneCards-SearchResults.csv]

Gene Symbol	Description	Category	Gifts	GC Id	score	GeneCards Link
LPL	Lipoprotein Lipase	Protein Coding	50	GC08P019901	45.99500656	https://www.genecards.org/cgi-bin/carddisp.pl?gene=LPL
APOB	Apolipoprotein B	Protein Coding	46	GC02M020956	38.27880478	https://www.genecards.org/cgi-bin/carddisp.pl?gene=APOB
USF1	Upstream Transcription Factor 1	Protein Coding	44	GC01M161039	28.29429626	https://www.genecards.org/cgi-bin/carddisp.pl?gene=USF1
APOE	Apolipoprotein E	Protein Coding	51	GC19P044906	27.63113213	https://www.genecards.org/cgi-bin/carddisp.pl?gene=APOE
APOA5	Apolipoprotein A5	Protein Coding	45	GC11M116789	21.8820591	https://www.genecards.org/cgi-bin/carddisp.pl?gene=APOA5
LDLR	Low Density Lipoprotein Receptor	Protein Coding	50	GC19P011091	20.4457798	https://www.genecards.org/cgi-bin/carddisp.pl?gene=LDLR
LIPC	Lipase C, Hepatic Type	Protein Coding	46	GC15P058410	19.74760818	https://www.genecards.org/cgi-bin/carddisp.pl?gene=LIPC
HYPLIP2	Hyperlipidemia, Combined, 2	Genetic Locus	1	GC11U990241	17.01249695	https://www.genecards.org/cgi-bin/carddisp.pl?gene=HYPLIP2
APOA2	Apolipoprotein A2	Protein Coding	44	GC01M161222	16.67520142	https://www.genecards.org/cgi-bin/carddisp.pl?gene=APOA2
APOA1	Apolipoprotein A1	Protein Coding	49	GC11M116835	16.60024261	https://www.genecards.org/cgi-bin/carddisp.pl?gene=APOA1
APOC3	Apolipoprotein C3	Protein Coding	44	GC11P116829	15.88432884	https://www.genecards.org/cgi-bin/carddisp.pl?gene=APOC3
CETP	Cholesteryl Ester Transfer Protein	Protein Coding	47	GC16P056961	15.87581921	https://www.genecards.org/cgi-bin/carddisp.pl?gene=CETP
APOC2	Apolipoprotein C2	Protein Coding	45	GC19P044945	15.74286556	https://www.genecards.org/cgi-bin/carddisp.pl?gene=APOC2
SLC37A4	Solute Carrier Family 37 Member 4	Protein Coding	44	GC11M119024	15.22866154	https://www.genecards.org/cgi-bin/carddisp.pl?gene=SLC37A4
HMGCR	3-Hydroxy-3-Methylglutaryl-CoA Reductase	Protein Coding	47	GC05P075336	14.56809807	https://www.genecards.org/cgi-bin/carddisp.pl?gene=HMGCR
INS	Insulin	Protein Coding	48	GC11M002159	14.26248837	https://www.genecards.org/cgi-bin/carddisp.pl?gene=INS
G6PC1	Glucose-6-Phosphatase Catalytic Subunit 1	Protein Coding	36	GC17P044455	13.43467045	https://www.genecards.org/cgi-bin/carddisp.pl?gene=G6PC1
PRMT7	Protein Arginine Methyltransferase 7	Protein Coding	45	GC16P068356	13.41223907	https://www.genecards.org/cgi-bin/carddisp.pl?gene=PRMT7
PCSK9	Proprotein Convertase Subtilisin/Kexin Type 9	Protein Coding	51	GC01P055039	11.42908478	https://www.genecards.org/cgi-bin/carddisp.pl?gene=PCSK9
ALB	Albumin	Protein Coding	50	GC04P073397	11.26020336	https://www.genecards.org/cgi-bin/carddisp.pl?gene=ALB
PPARA	Peroxisome Proliferator Activated Receptor Alpha	Protein Coding	47	GC22P046150	11.13222694	https://www.genecards.org/cgi-bin/carddisp.pl?gene=PPARA
NPHS1	NPHS1 Adhesion Molecule, Nephrin	Protein Coding	45	GC19M035825	11.04150295	https://www.genecards.org/cgi-bin/carddisp.pl?gene=NPHS1
LIPE	Lipase E, Hormone Sensitive Type	Protein Coding	48	GC19M042401	10.87919426	https://www.genecards.org/cgi-bin/carddisp.pl?gene=LIPE
NPHS2	NPHS2 Stomatin Family Member, Podocin	Protein Coding	42	GC01M179519	10.76865387	https://www.genecards.org/cgi-bin/carddisp.pl?gene=NPHS2
C3	Complement C3	Protein Coding	48	GC19M006677	10.70642376	https://www.genecards.org/cgi-bin/carddisp.pl?gene=C3
ADIPOQ	Adiponectin, C1Q And Collagen Domain Containing	Protein Coding	45	GC03P186842	10.40249538	https://www.genecards.org/cgi-bin/carddisp.pl?gene=ADIPOQ
LCAT	Lecithin-Cholesterol Acyltransferase	Protein Coding	47	GC16M067939	10.27991295	https://www.genecards.org/cgi-bin/carddisp.pl?gene=LCAT
PON1	Paraoxonase 1	Protein Coding	46	GC07M095297	10.10538006	https://www.genecards.org/cgi-bin/carddisp.pl?gene=PON1
WT1	WT1 Transcription Factor	Protein Coding	50	GC11M032365	9.269132614	https://www.genecards.org/cgi-bin/carddisp.pl?gene=WT1
ADRB3	Adrenoceptor Beta 3	Protein Coding	46	GC08M037962	8.956105232	https://www.genecards.org/cgi-bin/carddisp.pl?gene=ADRB3
CRP	C-Reactive Protein	Protein Coding	47	GC01M159718	8.814575195	https://www.genecards.org/cgi-bin/carddisp.pl?gene=CRP
APOA4	Apolipoprotein A4	Protein Coding	43	GC11M116820	8.80380249	https://www.genecards.org/cgi-bin/carddisp.pl?gene=APOA4
LPA	Lipoprotein(A)	Protein Coding	42	GC06M160531	8.69012928	https://www.genecards.org/cgi-bin/carddisp.pl?gene=LPA
GAA	Alpha Glucosidase	Protein Coding	48	GC17P080101	8.647803307	https://www.genecards.org/cgi-bin/carddisp.pl?gene=GAA
LOC108491825	Enhancer-Blocking Element 11-1-2 Overlapping APOA5	Biological Region	2	GC11P116792	8.36581707	https://www.genecards.org/cgi-bin/carddisp.pl?gene=LOC108491825
PPARG	Peroxisome Proliferator Activated Receptor Gamma	Protein Coding	53	GC03P012287	8.335412979	https://www.genecards.org/cgi-bin/carddisp.pl?gene=PPARG
FABP2	Fatty Acid Binding Protein 2	Protein Coding	43	GC04M119317	8.09549427	https://www.genecards.org/cgi-bin/carddisp.pl?gene=FABP2
LDLR-AS1	LDLR Antisense RNA 1	RNA Gene	7	GC19M011090	8.073147774	https://www.genecards.org/cgi-bin/carddisp.pl?gene=LDLR-AS1
AGL	Amylo-Alpha-1, 6-Glucosidase, 4-Alpha-Glucanotransferase	Protein Coding	45	GC01P099850	7.916595459	https://www.genecards.org/cgi-bin/carddisp.pl?gene=AGL
MTTP	Microsomal Triglyceride Transfer Protein	Protein Coding	45	GC04P099563	7.912623882	https://www.genecards.org/cgi-bin/carddisp.pl?gene=MTTP
LDLRAP1	Low Density Lipoprotein Receptor Adaptor Protein 1	Protein Coding	44	GC01P025543	7.802872181	https://www.genecards.org/cgi-bin/carddisp.pl?gene=LDLRAP1
PLTP	Phospholipid Transfer Protein	Protein Coding	44	GC20M045898	7.613423824	https://www.genecards.org/cgi-bin/carddisp.pl?gene=PLTP
LEP	Leptin	Protein Coding	48	GC07P128241	7.51709938	https://www.genecards.org/cgi-bin/carddisp.pl?gene=LEP
ACE	Angiotensin I Converting Enzyme	Protein Coding	50	GC17P063477	7.414934158	https://www.genecards.org/cgi-bin/carddisp.pl?gene=ACE
PIK3C2A	Phosphatidylinositol-4-Phosphate 3-Kinase Catalytic Subunit Type 2 Alpha	Protein Coding	48	GC11M017240	7.275100708	https://www.genecards.org/cgi-bin/carddisp.pl?gene=PIK3C2A
COL4A5	Collagen Type IV Alpha 5 Chain	Protein Coding	44	GC0XP108439	7.24585247	https://www.genecards.org/cgi-bin/carddisp.pl?gene=COL4A5
SERPINE1	Serpin Family E Member 1	Protein Coding	51	GC07P101127	7.217139721	https://www.genecards.org/cgi-bin/carddisp.pl?gene=SERPINE1
TXNIP	Thioredoxin Interacting Protein	Protein Coding	38	GC01M145992	7.187160015	https://www.genecards.org/cgi-bin/carddisp.pl?gene=TXNIP
SMARCA4	SWI/SNF Related, Matrix Associated, Actin Dependent Regulator Of Chromatin, Subfamily A, Member 4	Protein Coding	50	GC19P010932	7.060639381	https://www.genecards.org/cgi-bin/carddisp.pl?gene=SMARCA4
DOCK6	Dedicator Of Cytokinesis 6	Protein Coding	40	GC19M011199	7.060639381	https://www.genecards.org/cgi-bin/carddisp.pl?gene=DOCK6
MIR6886	MicroRNA 6886	RNA Gene	9	GC19P011114	7.060639381	https://www.genecards.org/cgi-bin/carddisp.pl?gene=MIR6886
LOC106560211	APOB 5' Regulatory Region	Biological Region	2	GC02P021041	7.060639381	https://www.genecards.org/cgi-bin/carddisp.pl?gene=LOC106560211
ACTN4	Actinin Alpha 4	Protein Coding	47	GC19P038647	7.00009346	https://www.genecards.org/cgi-bin/carddisp.pl?gene=ACTN4
LEPR	Leptin Receptor	Protein Coding	50	GC01P065421	6.950504303	https://www.genecards.org/cgi-bin/carddisp.pl?gene=LEPR
ABCA1	ATP Binding Cassette Subfamily A Member 1	Protein Coding	48	GC09M104781	6.931187153	https://www.genecards.org/cgi-bin/carddisp.pl?gene=ABCA1
AXDND1	Axonemal Dynein Light Chain Domain Containing 1	Protein Coding	30	GC01P179366	6.590013981	https://www.genecards.org/cgi-bin/carddisp.pl?gene=AXDND1
ADD1	Adducin 1	Protein Coding	45	GC04P002855	6.582905769	https://www.genecards.org/cgi-bin/carddisp.pl?gene=ADD1
TTC21B	Tetratricopeptide Repeat Domain 21B	Protein Coding	38	GC02M165905	6.483049393	https://www.genecards.org/cgi-bin/carddisp.pl?gene=TTC21B
TTC21B-AS1	TTC21B Antisense RNA 1	RNA Gene	13	GC02P165933	6.483049393	https://www.genecards.org/cgi-bin/carddisp.pl?gene=TTC21B-AS1
RXRG	Retinoid X Receptor Gamma	Protein Coding	43	GC01M165401	6.434243202	https://www.genecards.org/cgi-bin/carddisp.pl?gene=RXRG
APOL1	Apolipoprotein L1	Protein Coding	43	GC22P036253	6.423075199	https://www.genecards.org/cgi-bin/carddisp.pl?gene=APOL1
SREBF2	Sterol Regulatory Element Binding Transcription Factor 2	Protein Coding	43	GC22P041833	6.391515255	https://www.genecards.org/cgi-bin/carddisp.pl?gene=SREBF2
FADS3	Fatty Acid Desaturase 3	Protein Coding	37	GC11M061873	6.321002007	https://www.genecards.org/cgi-bin/carddisp.pl?gene=FADS3
OLR1	Oxidized Low Density Lipoprotein Receptor 1	Protein Coding	44	GC12M015055	6.293888092	https://www.genecards.org/cgi-bin/carddisp.pl?gene=OLR1
GPT	Glutamic--Pyruvic Transaminase	Protein Coding	43	GC08P144502	6.277328491	https://www.genecards.org/cgi-bin/carddisp.pl?gene=GPT
APOC1	Apolipoprotein C1	Protein Coding	41	GC19P044914	6.077280521	https://www.genecards.org/cgi-bin/carddisp.pl?gene=APOC1
COG2	Component Of Oligomeric Golgi Complex 2	Protein Coding	41	GC01P230642	6.076945305	https://www.genecards.org/cgi-bin/carddisp.pl?gene=COG2
DGKE	Diacylglycerol Kinase Epsilon	Protein Coding	49	GC17P056834	6.065876961	https://www.genecards.org/cgi-bin/carddisp.pl?gene=DGKE
CFH	Complement Factor H	Protein Coding	46	GC01P196621	6.038584232	https://www.genecards.org/cgi-bin/carddisp.pl?gene=CFH
LAMB2	Laminin Subunit Beta 2	Protein Coding	45	GC03M049121	5.988414288	https://www.genecards.org/cgi-bin/carddisp.pl?gene=LAMB2
NR1H4	Nuclear Receptor Subfamily 1 Group H Member 4	Protein Coding	49	GC12P100473	5.976327419	https://www.genecards.org/cgi-bin/carddisp.pl?gene=NR1H4
SMARCAL1	SWI/SNF Related, Matrix Associated, Actin Dependent Regulator Of Chromatin, Subfamily A Like 1	Protein Coding	44	GC02P216412	5.926218033	https://www.genecards.org/cgi-bin/carddisp.pl?gene=SMARCAL1
GPIHBP1	Glycosylphosphatidylinositol Anchored High Density Lipoprotein Binding Protein 1	Protein Coding	35	GC08P143213	5.678117752	https://www.genecards.org/cgi-bin/carddisp.pl?gene=GPIHBP1
LPXN	Leupaxin	Protein Coding	41	GC11M066410	5.511552811	https://www.genecards.org/cgi-bin/carddisp.pl?gene=LPXN
SREBF1	Sterol Regulatory Element Binding Transcription Factor 1	Protein Coding	46	GC17M017810	5.481879234	https://www.genecards.org/cgi-bin/carddisp.pl?gene=SREBF1
IL6	Interleukin 6	Protein Coding	50	GC07P022725	5.37123251	https://www.genecards.org/cgi-bin/carddisp.pl?gene=IL6
PNLIP	Pancreatic Lipase	Protein Coding	48	GC10P116545	5.352105618	https://www.genecards.org/cgi-bin/carddisp.pl?gene=PNLIP
MTHFR	Methylenetetrahydrofolate Reductase	Protein Coding	49	GC01M011785	5.33025074	https://www.genecards.org/cgi-bin/carddisp.pl?gene=MTHFR
LIPA	Lipase A, Lysosomal Acid Type	Protein Coding	48	GC10M089213	5.303266048	https://www.genecards.org/cgi-bin/carddisp.pl?gene=LIPA
USF2	Upstream Transcription Factor 2, C-Fos Interacting	Protein Coding	40	GC19P035268	5.239380836	https://www.genecards.org/cgi-bin/carddisp.pl?gene=USF2
CELA2A	Chymotrypsin Like Elastase 2A	Protein Coding	39	GC01P015456	5.209701538	https://www.genecards.org/cgi-bin/carddisp.pl?gene=CELA2A
TNF	Tumor Necrosis Factor	Protein Coding	51	GC06P051959	5.203371525	https://www.genecards.org/cgi-bin/carddisp.pl?gene=TNF
ABCG8	ATP Binding Cassette Subfamily G Member 8	Protein Coding	43	GC02P043828	5.139416695	https://www.genecards.org/cgi-bin/carddisp.pl?gene=ABCG8
CRABP2	Cellular Retinoic Acid Binding Protein 2	Protein Coding	44	GC01M156701	5.09758091	https://www.genecards.org/cgi-bin/carddisp.pl?gene=CRABP2
PLCE1	Phospholipase C Epsilon 1	Protein Coding	44	GC10P093993	5.095176697	https://www.genecards.org/cgi-bin/carddisp.pl?gene=PLCE1
GBA	Glucosylceramidase Beta	Protein Coding	48	GC01M155234	5.079454422	https://www.genecards.org/cgi-bin/carddisp.pl?gene=GBA
ABCG5	ATP Binding Cassette Subfamily G Member 5	Protein Coding	45	GC02M043806	4.924787045	https://www.genecards.org/cgi-bin/carddisp.pl?gene=ABCG5
COQ8B	Coenzyme Q8B	Protein Coding	33	GC19M045072	4.806629181	https://www.genecards.org/cgi-bin/carddisp.pl?gene=COQ8B
LOC106627981	GBA Recombination Region	Biological Region	2	GC01P155233	4.612636089	https://www.genecards.org/cgi-bin/carddisp.pl?gene=LOC106627981
ARHGDIA	Rho GDP Dissociation Inhibitor Alpha	Protein Coding	48	GC17M081867	4.552069187	https://www.genecards.org/cgi-bin/carddisp.pl?gene=ARHGDIA
PTPRO	Protein Tyrosine Phosphatase Receptor Type O	Protein Coding	46	GC12P015366	4.552069187	https://www.genecards.org/cgi-bin/carddisp.pl?gene=PTPRO
MYO1E	Myosin IE	Protein Coding	44	GC15M059132	4.552069187	https://www.genecards.org/cgi-bin/carddisp.pl?gene=MYO1E
EMP2	Epithelial Membrane Protein 2	Protein Coding	43	GC16M010541	4.552069187	https://www.genecards.org/cgi-bin/carddisp.pl?gene=EMP2
NUP107	Nucleoporin 107	Protein Coding	43	GC12P068686	4.552069187	https://www.genecards.org/cgi-bin/carddisp.pl?gene=NUP107
NUP93	Nucleoporin 93	Protein Coding	41	GC16P056734	4.552069187	https://www.genecards.org/cgi-bin/carddisp.pl?gene=NUP93
TRPC6	Transient Receptor Potential Cation Channel Subfamily C Member 6	Protein Coding	49	GC11M101451	4.489115715	https://www.genecards.org/cgi-bin/carddisp.pl?gene=TRPC6
THBD	Thrombomodulin	Protein Coding	44	GC20M023026	4.477792263	https://www.genecards.org/cgi-bin/carddisp.pl?gene=THBD
LMNA	Lamin A/C	Protein Coding	48	GC01P156082	4.448065758	https://www.genecards.org/cgi-bin/carddisp.pl?gene=LMNA
SGPL1	Sphingosine-1-Phosphate Lyase 1	Protein Coding	45	GC10P070815	4.406803131	https://www.genecards.org/cgi-bin/carddisp.pl?gene=SGPL1
APOC4-APOC2	APOC4-APOC2 Readthrough (NMD Candidate)	RNA Gene	17	GC19P044942	4.309309006	https://www.genecards.org/cgi-bin/carddisp.pl?gene=APOC4-APOC2
FASN	Fatty Acid Synthase	Protein Coding	50	GC17M082078	4.24533844	https://www.genecards.org/cgi-bin/carddisp.pl?gene=FASN
ANGPTL3	Angiopoietin Like 3	Protein Coding	46	GC01P062597	4.103883743	https://www.genecards.org/cgi-bin/carddisp.pl?gene=ANGPTL3
LRP6	LDL Receptor Related Protein 6	Protein Coding	49	GC12M015086	4.002632141	https://www.genecards.org/cgi-bin/carddisp.pl?gene=LRP6
CPT2	Carnitine Palmitoyltransferase 2	Protein Coding	50	GC01P053196	3.963465691	https://www.genecards.org/cgi-bin/carddisp.pl?gene=CPT2
ZMPSTE24	Zinc Metallopeptidase STE24	Protein Coding	43	GC01P040258	3.963465691	https://www.genecards.org/cgi-bin/carddisp.pl?gene=ZMPSTE24
SCARB1	Scavenger Receptor Class B Member 1	Protein Coding	46	GC12M124776	3.957435846	https://www.genecards.org/cgi-bin/carddisp.pl?gene=SCARB1
DGAT1	Diacylglycerol O-Acyltransferase 1	Protein Coding	47	GC08M144316	3.956049204	https://www.genecards.org/cgi-bin/carddisp.pl?gene=DGAT1
SOAT1	Sterol O-Acyltransferase 1	Protein Coding	45	GC01P179262	3.946890831	https://www.genecards.org/cgi-bin/carddisp.pl?gene=SOAT1
MAGI2	Membrane Associated Guanylate Kinase, WW And PDZ Domain Containing 2	Protein Coding	44	GC07M078017	3.930307627	https://www.genecards.org/cgi-bin/carddisp.pl?gene=MAGI2
NUP133	Nucleoporin 133	Protein Coding	41	GC01M229441	3.930307627	https://www.genecards.org/cgi-bin/carddisp.pl?gene=NUP133
NUP85	Nucleoporin 85	Protein Coding	41	GC17P075205	3.930307627	https://www.genecards.org/cgi-bin/carddisp.pl?gene=NUP85
NUP160	Nucleoporin 160	Protein Coding	40	GC11M066279	3.930307627	https://www.genecards.org/cgi-bin/carddisp.pl?gene=NUP160
KANK2	KN Motif And Ankyrin Repeat Domains 2	Protein Coding	39	GC19M011165	3.930307627	https://www.genecards.org/cgi-bin/carddisp.pl?gene=KANK2
AVIL	Advillin	Protein Coding	38	GC12M057793	3.930307627	https://www.genecards.org/cgi-bin/carddisp.pl?gene=AVIL
NUP205	Nucleoporin 205	Protein Coding	38	GC07P135557	3.930307627	https://www.genecards.org/cgi-bin/carddisp.pl?gene=NUP205
TBC1D8B	TBC1 Domain Family Member 8B	Protein Coding	34	GC0XP106802	3.930307627	https://www.genecards.org/cgi-bin/carddisp.pl?gene=TBC1D8B
LMX1B	LIM Homeobox Transcription Factor 1 Beta	Protein Coding	46	GC09P126614	3.9244802	https://www.genecards.org/cgi-bin/carddisp.pl?gene=LMX1B
ESR1	Estrogen Receptor 1	Protein Coding	53	GC06P151656	3.85534215	https://www.genecards.org/cgi-bin/carddisp.pl?gene=ESR1
VCAM1	Vascular Cell Adhesion Molecule 1	Protein Coding	46	GC01P100719	3.810062885	https://www.genecards.org/cgi-bin/carddisp.pl?gene=VCAM1
NOS3	Nitric Oxide Synthase 3	Protein Coding	52	GC07P150990	3.770612478	https://www.genecards.org/cgi-bin/carddisp.pl?gene=NOS3
CREB3L3	CAMP Responsive Element Binding Protein 3 Like 3	Protein Coding	40	GC19P004153	3.765028	https://www.genecards.org/cgi-bin/carddisp.pl?gene=CREB3L3
CPT1A	Carnitine Palmitoyltransferase 1A	Protein Coding	50	GC11M068754	3.736525059	https://www.genecards.org/cgi-bin/carddisp.pl?gene=CPT1A
LMNB2	Lamin B2	Protein Coding	44	GC19M002449	3.707709551	https://www.genecards.org/cgi-bin/carddisp.pl?gene=LMNB2
SELE	Selectin E	Protein Coding	44	GC01M169722	3.646698236	https://www.genecards.org/cgi-bin/carddisp.pl?gene=SELE
SELP	Selectin P	Protein Coding	46	GC01M169558	3.643724203	https://www.genecards.org/cgi-bin/carddisp.pl?gene=SELP
ANGPTL4	Angiopoietin Like 4	Protein Coding	46	GC19P008363	3.63470912	https://www.genecards.org/cgi-bin/carddisp.pl?gene=ANGPTL4
PYGL	Glycogen Phosphorylase L	Protein Coding	49	GC14M050857	3.620584011	https://www.genecards.org/cgi-bin/carddisp.pl?gene=PYGL
LIPI	Lipase I	Protein Coding	37	GC21M014108	3.605606794	https://www.genecards.org/cgi-bin/carddisp.pl?gene=LIPI
F2	Coagulation Factor II, Thrombin	Protein Coding	49	GC11P046720	3.555566788	https://www.genecards.org/cgi-bin/carddisp.pl?gene=F2
AGT	Angiotensinogen	Protein Coding	50	GC01M230702	3.541358948	https://www.genecards.org/cgi-bin/carddisp.pl?gene=AGT
COL4A3	Collagen Type IV Alpha 3 Chain	Protein Coding	45	GC02P227164	3.534805775	https://www.genecards.org/cgi-bin/carddisp.pl?gene=COL4A3
PLA2G7	Phospholipase A2 Group VII	Protein Coding	50	GC06M046704	3.520883083	https://www.genecards.org/cgi-bin/carddisp.pl?gene=PLA2G7
GYS2	Glycogen Synthase 2	Protein Coding	44	GC12M021531	3.396183491	https://www.genecards.org/cgi-bin/carddisp.pl?gene=GYS2
SLC17A5	Solute Carrier Family 17 Member 5	Protein Coding	45	GC06M073593	3.39359951	https://www.genecards.org/cgi-bin/carddisp.pl?gene=SLC17A5
CCL2	C-C Motif Chemokine Ligand 2	Protein Coding	49	GC17P034255	3.371453285	https://www.genecards.org/cgi-bin/carddisp.pl?gene=CCL2
MMP9	Matrix Metallopeptidase 9	Protein Coding	54	GC20P046008	3.359679461	https://www.genecards.org/cgi-bin/carddisp.pl?gene=MMP9
ATHS	Atherosclerosis Susceptibility (Lipoprotein Associated)	Genetic Locus	4	GC19U990005	3.296320438	https://www.genecards.org/cgi-bin/carddisp.pl?gene=ATHS
SMPD1	Sphingomyelin Phosphodiesterase 1	Protein Coding	48	GC11P006390	3.274829865	https://www.genecards.org/cgi-bin/carddisp.pl?gene=SMPD1
AKT2	AKT Serine/Threonine Kinase 2	Protein Coding	54	GC19M040230	3.078883886	https://www.genecards.org/cgi-bin/carddisp.pl?gene=AKT2
RAB27A	RAB27A, Member RAS Oncogene Family	Protein Coding	49	GC15M055202	3.078883886	https://www.genecards.org/cgi-bin/carddisp.pl?gene=RAB27A
MYO5A	Myosin VA	Protein Coding	45	GC15M066239	3.078883886	https://www.genecards.org/cgi-bin/carddisp.pl?gene=MYO5A
CIDEC	Cell Death Inducing DFFA Like Effector C	Protein Coding	42	GC03M009866	3.078883886	https://www.genecards.org/cgi-bin/carddisp.pl?gene=CIDEC
CLCN5	Chloride Voltage-Gated Channel 5	Protein Coding	44	GC0XP049922	3.074132442	https://www.genecards.org/cgi-bin/carddisp.pl?gene=CLCN5
MFF-DT	MFF Divergent Transcript	RNA Gene	11	GC02M227223	3.074132442	https://www.genecards.org/cgi-bin/carddisp.pl?gene=MFF-DT
GLA	Galactosidase Alpha	Protein Coding	49	GC0XM101393	3.072738647	https://www.genecards.org/cgi-bin/carddisp.pl?gene=GLA
NPC1L1	NPC1 Like Intracellular Cholesterol Transporter 1	Protein Coding	44	GC07M044512	3.070391417	https://www.genecards.org/cgi-bin/carddisp.pl?gene=NPC1L1
ALMS1	ALMS1 Centrosome And Basal Body Associated Protein	Protein Coding	42	GC02P073385	3.058926582	https://www.genecards.org/cgi-bin/carddisp.pl?gene=ALMS1
VEGFA	Vascular Endothelial Growth Factor A	Protein Coding	49	GC06P043770	2.989109278	https://www.genecards.org/cgi-bin/carddisp.pl?gene=VEGFA
CYP7A1	Cytochrome P450 Family 7 Subfamily A Member 1	Protein Coding	44	GC08M058476	2.914237976	https://www.genecards.org/cgi-bin/carddisp.pl?gene=CYP7A1
SLCO1B1	Solute Carrier Organic Anion Transporter Family Member 1B1	Protein Coding	48	GC12P021132	2.883420944	https://www.genecards.org/cgi-bin/carddisp.pl?gene=SLCO1B1
TSFM	Ts Translation Elongation Factor, Mitochondrial	Protein Coding	44	GC12P057778	2.863156557	https://www.genecards.org/cgi-bin/carddisp.pl?gene=TSFM
NOC3L	NOC3 Like DNA Replication Regulator	Protein Coding	36	GC10M094333	2.863156557	https://www.genecards.org/cgi-bin/carddisp.pl?gene=NOC3L
MAGI2-AS3	MAGI2 Antisense RNA 3	RNA Gene	16	GC07P079452	2.863156557	https://www.genecards.org/cgi-bin/carddisp.pl?gene=MAGI2-AS3
PLCE1-AS1	PLCE1 Antisense RNA 1	RNA Gene	13	GC10M094271	2.863156557	https://www.genecards.org/cgi-bin/carddisp.pl?gene=PLCE1-AS1
SLC25A13	Solute Carrier Family 25 Member 13	Protein Coding	47	GC07M096120	2.82673049	https://www.genecards.org/cgi-bin/carddisp.pl?gene=SLC25A13
HP	Haptoglobin	Protein Coding	45	GC16P072089	2.807819605	https://www.genecards.org/cgi-bin/carddisp.pl?gene=HP
TFG	Trafficking From ER To Golgi Regulator	Protein Coding	45	GC03P100709	2.787338734	https://www.genecards.org/cgi-bin/carddisp.pl?gene=TFG
VWF	Von Willebrand Factor	Protein Coding	49	GC12M005917	2.746166945	https://www.genecards.org/cgi-bin/carddisp.pl?gene=VWF
GNB3	G Protein Subunit Beta 3	Protein Coding	48	GC12P006839	2.712914228	https://www.genecards.org/cgi-bin/carddisp.pl?gene=GNB3
CYP19A1	Cytochrome P450 Family 19 Subfamily A Member 1	Protein Coding	50	GC15M051208	2.612065077	https://www.genecards.org/cgi-bin/carddisp.pl?gene=CYP19A1
ADCY3	Adenylate Cyclase 3	Protein Coding	48	GC02M024819	2.612065077	https://www.genecards.org/cgi-bin/carddisp.pl?gene=ADCY3
LMAN1	Lectin, Mannose Binding 1	Protein Coding	46	GC18M059327	2.612065077	https://www.genecards.org/cgi-bin/carddisp.pl?gene=LMAN1
MCFD2	Multiple Coagulation Factor Deficiency 2, ER Cargo Receptor Complex Subunit	Protein Coding	44	GC02M046901	2.612065077	https://www.genecards.org/cgi-bin/carddisp.pl?gene=MCFD2
CFHR1	Complement Factor H Related 1	Protein Coding	42	GC01P196822	2.612065077	https://www.genecards.org/cgi-bin/carddisp.pl?gene=CFHR1
CFHR3	Complement Factor H Related 3	Protein Coding	40	GC01P196774	2.612065077	https://www.genecards.org/cgi-bin/carddisp.pl?gene=CFHR3
DCAF17	DDB1 And CUL4 Associated Factor 17	Protein Coding	37	GC02P171434	2.612065077	https://www.genecards.org/cgi-bin/carddisp.pl?gene=DCAF17
GYS1	Glycogen Synthase 1	Protein Coding	50	GC19M048970	2.608144522	https://www.genecards.org/cgi-bin/carddisp.pl?gene=GYS1
CFB	Complement Factor B	Protein Coding	46	GC06P031945	2.602387905	https://www.genecards.org/cgi-bin/carddisp.pl?gene=CFB
F7	Coagulation Factor VII	Protein Coding	48	GC13P113105	2.578688145	https://www.genecards.org/cgi-bin/carddisp.pl?gene=F7
PAOD1	Peripheral Arterial Occlusive Disease 1	Genetic Locus	1	GC01U990476	2.563414097	https://www.genecards.org/cgi-bin/carddisp.pl?gene=PAOD1
XDH	Xanthine Dehydrogenase	Protein Coding	47	GC02M031334	2.548801184	https://www.genecards.org/cgi-bin/carddisp.pl?gene=XDH
IGF1	Insulin Like Growth Factor 1	Protein Coding	50	GC12M102395	2.519337893	https://www.genecards.org/cgi-bin/carddisp.pl?gene=IGF1
PNPLA2	Patatin Like Phospholipase Domain Containing 2	Protein Coding	45	GC11P000951	2.447818518	https://www.genecards.org/cgi-bin/carddisp.pl?gene=PNPLA2
ANXA5	Annexin A5	Protein Coding	47	GC04M121667	2.437742233	https://www.genecards.org/cgi-bin/carddisp.pl?gene=ANXA5
MPO	Myeloperoxidase	Protein Coding	51	GC17M058269	2.421185493	https://www.genecards.org/cgi-bin/carddisp.pl?gene=MPO
IL10	Interleukin 10	Protein Coding	48	GC01M206767	2.417078733	https://www.genecards.org/cgi-bin/carddisp.pl?gene=IL10
CLU	Clusterin	Protein Coding	47	GC08M027596	2.402752876	https://www.genecards.org/cgi-bin/carddisp.pl?gene=CLU
MYLIP	Myosin Regulatory Light Chain Interacting Protein	Protein Coding	40	GC06P016129	2.379731894	https://www.genecards.org/cgi-bin/carddisp.pl?gene=MYLIP
AGTR1	Angiotensin II Receptor Type 1	Protein Coding	51	GC03P148697	2.37721324	https://www.genecards.org/cgi-bin/carddisp.pl?gene=AGTR1
CDKN2B	Cyclin Dependent Kinase Inhibitor 2B	Protein Coding	48	GC09M022002	2.37527585	https://www.genecards.org/cgi-bin/carddisp.pl?gene=CDKN2B
NR1H2	Nuclear Receptor Subfamily 1 Group H Member 2	Protein Coding	49	GC19P050329	2.341404676	https://www.genecards.org/cgi-bin/carddisp.pl?gene=NR1H2
PPARD	Peroxisome Proliferator Activated Receptor Delta	Protein Coding	48	GC06P052126	2.330168247	https://www.genecards.org/cgi-bin/carddisp.pl?gene=PPARD
MTR	5-Methyltetrahydrofolate-Homocysteine Methyltransferase	Protein Coding	47	GC01P236795	2.292930841	https://www.genecards.org/cgi-bin/carddisp.pl?gene=MTR
SOAT2	Sterol O-Acyltransferase 2	Protein Coding	44	GC12P053103	2.287045002	https://www.genecards.org/cgi-bin/carddisp.pl?gene=SOAT2
TF	Transferrin	Protein Coding	50	GC03P133666	2.278268814	https://www.genecards.org/cgi-bin/carddisp.pl?gene=TF
NR1H3	Nuclear Receptor Subfamily 1 Group H Member 3	Protein Coding	48	GC11P047248	2.272891521	https://www.genecards.org/cgi-bin/carddisp.pl?gene=NR1H3
CD2AP	CD2 Associated Protein	Protein Coding	44	GC06P052255	2.271027327	https://www.genecards.org/cgi-bin/carddisp.pl?gene=CD2AP
C5AR2	Complement Component 5a Receptor 2	Protein Coding	40	GC19P047333	2.250925064	https://www.genecards.org/cgi-bin/carddisp.pl?gene=C5AR2
CYP3A4	Cytochrome P450 Family 3 Subfamily A Member 4	Protein Coding	51	GC07M099759	2.248222828	https://www.genecards.org/cgi-bin/carddisp.pl?gene=CYP3A4
CD55	CD55 Molecule (Cromer Blood Group)	Protein Coding	48	GC01P207321	2.237240314	https://www.genecards.org/cgi-bin/carddisp.pl?gene=CD55
SERPINC1	Serpin Family C Member 1	Protein Coding	49	GC01M174220	2.234364033	https://www.genecards.org/cgi-bin/carddisp.pl?gene=SERPINC1
CCL5	C-C Motif Chemokine Ligand 5	Protein Coding	44	GC17M035871	2.219197035	https://www.genecards.org/cgi-bin/carddisp.pl?gene=CCL5
ICAM1	Intercellular Adhesion Molecule 1	Protein Coding	51	GC19P010270	2.209856749	https://www.genecards.org/cgi-bin/carddisp.pl?gene=ICAM1
LRP1	LDL Receptor Related Protein 1	Protein Coding	48	GC12P057128	2.191632986	https://www.genecards.org/cgi-bin/carddisp.pl?gene=LRP1
GCG	Glucagon	Protein Coding	41	GC02M162142	2.187940836	https://www.genecards.org/cgi-bin/carddisp.pl?gene=GCG
EGFR	Epidermal Growth Factor Receptor	Protein Coding	54	GC07P055019	2.180742741	https://www.genecards.org/cgi-bin/carddisp.pl?gene=EGFR
LDHAL6B	Lactate Dehydrogenase A Like 6B	Protein Coding	41	GC15P059206	2.17373991	https://www.genecards.org/cgi-bin/carddisp.pl?gene=LDHAL6B
ASXL2	ASXL Transcriptional Regulator 2	Protein Coding	38	GC02M025733	2.17373991	https://www.genecards.org/cgi-bin/carddisp.pl?gene=ASXL2
LOC107982234	WT1/WT1-AS Bi-Directional Promoter Region	Biological Region	2	GC11P032430	2.17373991	https://www.genecards.org/cgi-bin/carddisp.pl?gene=LOC107982234
IL1B	Interleukin 1 Beta	Protein Coding	49	GC02M112829	2.167618752	https://www.genecards.org/cgi-bin/carddisp.pl?gene=IL1B
CD59	CD59 Molecule (CD59 Blood Group)	Protein Coding	47	GC11M033704	2.152779341	https://www.genecards.org/cgi-bin/carddisp.pl?gene=CD59
F3	Coagulation Factor III, Tissue Factor	Protein Coding	45	GC01M094530	2.146235228	https://www.genecards.org/cgi-bin/carddisp.pl?gene=F3
AGTR2	Angiotensin II Receptor Type 2	Protein Coding	44	GC0XP116170	2.146216393	https://www.genecards.org/cgi-bin/carddisp.pl?gene=AGTR2
LEPQTL1	Leptin, Serum Levels Of	Genetic Locus	2	GC02U903086	2.143444777	https://www.genecards.org/cgi-bin/carddisp.pl?gene=LEPQTL1
CFI	Complement Factor I	Protein Coding	47	GC04M109732	2.135569334	https://www.genecards.org/cgi-bin/carddisp.pl?gene=CFI
CD46	CD46 Molecule	Protein Coding	47	GC01P207752	2.135569334	https://www.genecards.org/cgi-bin/carddisp.pl?gene=CD46
BAAT	Bile Acid-CoA:Amino Acid N-Acyltransferase	Protein Coding	45	GC09M101354	2.135569334	https://www.genecards.org/cgi-bin/carddisp.pl?gene=BAAT
APBB1	Amyloid Beta Precursor Protein Binding Family B Member 1	Protein Coding	44	GC11M006396	2.135569334	https://www.genecards.org/cgi-bin/carddisp.pl?gene=APBB1
SH2B1	SH2B Adaptor Protein 1	Protein Coding	44	GC16P029759	2.135569334	https://www.genecards.org/cgi-bin/carddisp.pl?gene=SH2B1
MMACHC	Metabolism Of Cobalamin Associated C	Protein Coding	44	GC01P045500	2.135569334	https://www.genecards.org/cgi-bin/carddisp.pl?gene=MMACHC
CFHR5	Complement Factor H Related 5	Protein Coding	40	GC01P196977	2.135569334	https://www.genecards.org/cgi-bin/carddisp.pl?gene=CFHR5
CFHR4	Complement Factor H Related 4	Protein Coding	35	GC01P196888	2.135569334	https://www.genecards.org/cgi-bin/carddisp.pl?gene=CFHR4
METTL8	Methyltransferase Like 8	Protein Coding	33	GC02M171317	2.135569334	https://www.genecards.org/cgi-bin/carddisp.pl?gene=METTL8
RPL36A-HNRNPH2	RPL36A-HNRNPH2 Readthrough	Protein Coding	19	GC0XP101390	2.135569334	https://www.genecards.org/cgi-bin/carddisp.pl?gene=RPL36A-HNRNPH2
LIPE-AS1	LIPE Antisense RNA 1	RNA Gene	13	GC19P042397	2.135569334	https://www.genecards.org/cgi-bin/carddisp.pl?gene=LIPE-AS1
MIR4713HG	MIR4713 Host Gene	RNA Gene	11	GC15P051039	2.135569334	https://www.genecards.org/cgi-bin/carddisp.pl?gene=MIR4713HG
LOC101930071	Uncharacterized LOC101930071	RNA Gene	9	GC19P042401	2.135569334	https://www.genecards.org/cgi-bin/carddisp.pl?gene=LOC101930071
PIRC66	Piwi-Interacting RNA Cluster 66	RNA Gene	6	GC15U901108	2.135569334	https://www.genecards.org/cgi-bin/carddisp.pl?gene=PIRC66
LCS1	Lymphedema-Cholestasis Syndrome 1	Genetic Locus	2	GC15U990138	2.135569334	https://www.genecards.org/cgi-bin/carddisp.pl?gene=LCS1
GHR	Growth Hormone Receptor	Protein Coding	47	GC05P042429	2.133933544	https://www.genecards.org/cgi-bin/carddisp.pl?gene=GHR
GBE1	1,4-Alpha-Glucan Branching Enzyme 1	Protein Coding	45	GC03M081489	2.127742052	https://www.genecards.org/cgi-bin/carddisp.pl?gene=GBE1
CRB2	Crumbs Cell Polarity Complex Component 2	Protein Coding	41	GC09P123356	2.117139816	https://www.genecards.org/cgi-bin/carddisp.pl?gene=CRB2
INF2	Inverted Formin 2	Protein Coding	41	GC14P105560	2.098334312	https://www.genecards.org/cgi-bin/carddisp.pl?gene=INF2
ESR2	Estrogen Receptor 2	Protein Coding	50	GC14M064084	2.090261459	https://www.genecards.org/cgi-bin/carddisp.pl?gene=ESR2
AGER	Advanced Glycosylation End-Product Specific Receptor	Protein Coding	45	GC06M032180	2.055078983	https://www.genecards.org/cgi-bin/carddisp.pl?gene=AGER
VLDLR	Very Low Density Lipoprotein Receptor	Protein Coding	50	GC09P002611	2.052852631	https://www.genecards.org/cgi-bin/carddisp.pl?gene=VLDLR
FGA	Fibrinogen Alpha Chain	Protein Coding	48	GC04M154583	2.038661718	https://www.genecards.org/cgi-bin/carddisp.pl?gene=FGA
SHBG	Sex Hormone Binding Globulin	Protein Coding	41	GC17P007613	2.02041769	https://www.genecards.org/cgi-bin/carddisp.pl?gene=SHBG
CD79A	CD79a Molecule	Protein Coding	47	GC19P041877	1.991642833	https://www.genecards.org/cgi-bin/carddisp.pl?gene=CD79A
RBP4	Retinol Binding Protein 4	Protein Coding	45	GC10M093591	1.98718667	https://www.genecards.org/cgi-bin/carddisp.pl?gene=RBP4
NPPA	Natriuretic Peptide A	Protein Coding	47	GC01M011846	1.985456705	https://www.genecards.org/cgi-bin/carddisp.pl?gene=NPPA
EDN1	Endothelin 1	Protein Coding	48	GC06P012256	1.981663704	https://www.genecards.org/cgi-bin/carddisp.pl?gene=EDN1
IRS1	Insulin Receptor Substrate 1	Protein Coding	48	GC02M226731	1.978602767	https://www.genecards.org/cgi-bin/carddisp.pl?gene=IRS1
NR3C1	Nuclear Receptor Subfamily 3 Group C Member 1	Protein Coding	51	GC05M143277	1.977243066	https://www.genecards.org/cgi-bin/carddisp.pl?gene=NR3C1
ABCB1	ATP Binding Cassette Subfamily B Member 1	Protein Coding	52	GC07M087504	1.975294828	https://www.genecards.org/cgi-bin/carddisp.pl?gene=ABCB1
NPY	Neuropeptide Y	Protein Coding	46	GC07P024290	1.959527135	https://www.genecards.org/cgi-bin/carddisp.pl?gene=NPY
SCD	Stearoyl-CoA Desaturase	Protein Coding	49	GC10P100347	1.950118899	https://www.genecards.org/cgi-bin/carddisp.pl?gene=SCD
LIPG	Lipase G, Endothelial Type	Protein Coding	44	GC18P049560	1.944412231	https://www.genecards.org/cgi-bin/carddisp.pl?gene=LIPG
IGFBP3	Insulin Like Growth Factor Binding Protein 3	Protein Coding	45	GC07M045912	1.935956478	https://www.genecards.org/cgi-bin/carddisp.pl?gene=IGFBP3
RHBDF2	Rhomboid 5 Homolog 2	Protein Coding	41	GC17M076470	1.924470186	https://www.genecards.org/cgi-bin/carddisp.pl?gene=RHBDF2
DPH3	Diphthamide Biosynthesis 3	Protein Coding	32	GC03M016257	1.924470186	https://www.genecards.org/cgi-bin/carddisp.pl?gene=DPH3
PHKG2	Phosphorylase Kinase Catalytic Subunit Gamma 2	Protein Coding	47	GC16P030779	1.918296933	https://www.genecards.org/cgi-bin/carddisp.pl?gene=PHKG2
PHKA2	Phosphorylase Kinase Regulatory Subunit Alpha 2	Protein Coding	46	GC0XM018892	1.918296933	https://www.genecards.org/cgi-bin/carddisp.pl?gene=PHKA2
TLR4	Toll Like Receptor 4	Protein Coding	51	GC09P117704	1.915465355	https://www.genecards.org/cgi-bin/carddisp.pl?gene=TLR4
APOH	Apolipoprotein H	Protein Coding	44	GC17M066212	1.909587383	https://www.genecards.org/cgi-bin/carddisp.pl?gene=APOH
ADRB2	Adrenoceptor Beta 2	Protein Coding	50	GC05P148825	1.904517293	https://www.genecards.org/cgi-bin/carddisp.pl?gene=ADRB2
NAMPT	Nicotinamide Phosphoribosyltransferase	Protein Coding	48	GC07M106248	1.898502588	https://www.genecards.org/cgi-bin/carddisp.pl?gene=NAMPT
MGP	Matrix Gla Protein	Protein Coding	43	GC12M015130	1.897187471	https://www.genecards.org/cgi-bin/carddisp.pl?gene=MGP
CP	Ceruloplasmin	Protein Coding	48	GC03M149162	1.882288218	https://www.genecards.org/cgi-bin/carddisp.pl?gene=CP
CXCL8	C-X-C Motif Chemokine Ligand 8	Protein Coding	42	GC04P073740	1.86990571	https://www.genecards.org/cgi-bin/carddisp.pl?gene=CXCL8
CES1	Carboxylesterase 1	Protein Coding	47	GC16M055836	1.861027002	https://www.genecards.org/cgi-bin/carddisp.pl?gene=CES1
ABCG1	ATP Binding Cassette Subfamily G Member 1	Protein Coding	44	GC21P042199	1.847727656	https://www.genecards.org/cgi-bin/carddisp.pl?gene=ABCG1
CCR5	C-C Motif Chemokine Receptor 5	Protein Coding	47	GC03P046383	1.821097374	https://www.genecards.org/cgi-bin/carddisp.pl?gene=CCR5
FDFT1	Farnesyl-Diphosphate Farnesyltransferase 1	Protein Coding	46	GC08P011795	1.798560619	https://www.genecards.org/cgi-bin/carddisp.pl?gene=FDFT1
SPP1	Secreted Phosphoprotein 1	Protein Coding	47	GC04P087975	1.791652203	https://www.genecards.org/cgi-bin/carddisp.pl?gene=SPP1
GYG1	Glycogenin 1	Protein Coding	47	GC03P148991	1.783536077	https://www.genecards.org/cgi-bin/carddisp.pl?gene=GYG1
CPT1B	Carnitine Palmitoyltransferase 1B	Protein Coding	45	GC22M050569	1.782761812	https://www.genecards.org/cgi-bin/carddisp.pl?gene=CPT1B
EPHX2	Epoxide Hydrolase 2	Protein Coding	48	GC08P027490	1.758989811	https://www.genecards.org/cgi-bin/carddisp.pl?gene=EPHX2
GPD1	Glycerol-3-Phosphate Dehydrogenase 1	Protein Coding	46	GC12P050105	1.75666821	https://www.genecards.org/cgi-bin/carddisp.pl?gene=GPD1
PCDH15	Protocadherin Related 15	Protein Coding	40	GC10M053802	1.75371635	https://www.genecards.org/cgi-bin/carddisp.pl?gene=PCDH15
RGS2	Regulator Of G Protein Signaling 2	Protein Coding	43	GC01P192809	1.752378345	https://www.genecards.org/cgi-bin/carddisp.pl?gene=RGS2
UCP1	Uncoupling Protein 1	Protein Coding	45	GC04M140559	1.742593884	https://www.genecards.org/cgi-bin/carddisp.pl?gene=UCP1
RXRA	Retinoid X Receptor Alpha	Protein Coding	51	GC09P134317	1.74020195	https://www.genecards.org/cgi-bin/carddisp.pl?gene=RXRA
FABP4	Fatty Acid Binding Protein 4	Protein Coding	45	GC08M081478	1.734008908	https://www.genecards.org/cgi-bin/carddisp.pl?gene=FABP4
MB	Myoglobin	Protein Coding	44	GC22M035606	1.733014584	https://www.genecards.org/cgi-bin/carddisp.pl?gene=MB
CHIT1	Chitinase 1	Protein Coding	44	GC01M203181	1.724026203	https://www.genecards.org/cgi-bin/carddisp.pl?gene=CHIT1
CHKA	Choline Kinase Alpha	Protein Coding	42	GC11M068052	1.715877771	https://www.genecards.org/cgi-bin/carddisp.pl?gene=CHKA
LRP2	LDL Receptor Related Protein 2	Protein Coding	47	GC02M169127	1.707317948	https://www.genecards.org/cgi-bin/carddisp.pl?gene=LRP2
CX3CR1	C-X3-C Motif Chemokine Receptor 1	Protein Coding	45	GC03M039279	1.700800061	https://www.genecards.org/cgi-bin/carddisp.pl?gene=CX3CR1
PLAT	Plasminogen Activator, Tissue Type	Protein Coding	50	GC08M042174	1.677834392	https://www.genecards.org/cgi-bin/carddisp.pl?gene=PLAT
ACADM	Acyl-CoA Dehydrogenase Medium Chain	Protein Coding	47	GC01P075724	1.672689795	https://www.genecards.org/cgi-bin/carddisp.pl?gene=ACADM
SERPINF2	Serpin Family F Member 2	Protein Coding	44	GC17P001742	1.669846654	https://www.genecards.org/cgi-bin/carddisp.pl?gene=SERPINF2
MGAM	Maltase-Glucoamylase	Protein Coding	42	GC07P145635	1.669846654	https://www.genecards.org/cgi-bin/carddisp.pl?gene=MGAM
CD14	CD14 Molecule	Protein Coding	45	GC05M140631	1.667980194	https://www.genecards.org/cgi-bin/carddisp.pl?gene=CD14
SLC34A2	Solute Carrier Family 34 Member 2	Protein Coding	47	GC04P025657	1.667520404	https://www.genecards.org/cgi-bin/carddisp.pl?gene=SLC34A2
FGF23	Fibroblast Growth Factor 23	Protein Coding	46	GC12M004368	1.667520404	https://www.genecards.org/cgi-bin/carddisp.pl?gene=FGF23
KL	Klotho	Protein Coding	46	GC13P033016	1.667520404	https://www.genecards.org/cgi-bin/carddisp.pl?gene=KL
TRIM21	Tripartite Motif Containing 21	Protein Coding	43	GC11M004384	1.667520404	https://www.genecards.org/cgi-bin/carddisp.pl?gene=TRIM21
CYP27A1	Cytochrome P450 Family 27 Subfamily A Member 1	Protein Coding	48	GC02P218781	1.660169363	https://www.genecards.org/cgi-bin/carddisp.pl?gene=CYP27A1
ST3GAL4	ST3 Beta-Galactoside Alpha-2,3-Sialyltransferase 4	Protein Coding	43	GC11P126355	1.648553371	https://www.genecards.org/cgi-bin/carddisp.pl?gene=ST3GAL4
CAT	Catalase	Protein Coding	50	GC11P034460	1.646371365	https://www.genecards.org/cgi-bin/carddisp.pl?gene=CAT
CDKN2A	Cyclin Dependent Kinase Inhibitor 2A	Protein Coding	52	GC09M021967	1.628588438	https://www.genecards.org/cgi-bin/carddisp.pl?gene=CDKN2A
CD36	CD36 Molecule	Protein Coding	49	GC07P080369	1.618038774	https://www.genecards.org/cgi-bin/carddisp.pl?gene=CD36
PC	Pyruvate Carboxylase	Protein Coding	48	GC11M066848	1.617074609	https://www.genecards.org/cgi-bin/carddisp.pl?gene=PC
NCOA1	Nuclear Receptor Coactivator 1	Protein Coding	45	GC02P024492	1.617074609	https://www.genecards.org/cgi-bin/carddisp.pl?gene=NCOA1
TLR2	Toll Like Receptor 2	Protein Coding	52	GC04P153684	1.607177019	https://www.genecards.org/cgi-bin/carddisp.pl?gene=TLR2
GGT1	Gamma-Glutamyltransferase 1	Protein Coding	48	GC22P024583	1.588851929	https://www.genecards.org/cgi-bin/carddisp.pl?gene=GGT1
AKR1B1	Aldo-Keto Reductase Family 1 Member B	Protein Coding	48	GC07M134442	1.584536672	https://www.genecards.org/cgi-bin/carddisp.pl?gene=AKR1B1
HNF1A	HNF1 Homeobox A	Protein Coding	46	GC12P120978	1.565738201	https://www.genecards.org/cgi-bin/carddisp.pl?gene=HNF1A
FGB	Fibrinogen Beta Chain	Protein Coding	47	GC04P154569	1.557908297	https://www.genecards.org/cgi-bin/carddisp.pl?gene=FGB
TRIB1	Tribbles Pseudokinase 1	Protein Coding	38	GC08P125430	1.557908297	https://www.genecards.org/cgi-bin/carddisp.pl?gene=TRIB1
STAP1	Signal Transducing Adaptor Family Member 1	Protein Coding	41	GC04P067558	1.544324398	https://www.genecards.org/cgi-bin/carddisp.pl?gene=STAP1
ITGB3	Integrin Subunit Beta 3	Protein Coding	50	GC17P047254	1.537775993	https://www.genecards.org/cgi-bin/carddisp.pl?gene=ITGB3
HMGA1	High Mobility Group AT-Hook 1	Protein Coding	47	GC06P052099	1.530663729	https://www.genecards.org/cgi-bin/carddisp.pl?gene=HMGA1
PON2	Paraoxonase 2	Protein Coding	44	GC07M095404	1.527305484	https://www.genecards.org/cgi-bin/carddisp.pl?gene=PON2
CXCL12	C-X-C Motif Chemokine Ligand 12	Protein Coding	46	GC10M044294	1.526119947	https://www.genecards.org/cgi-bin/carddisp.pl?gene=CXCL12
FADS1	Fatty Acid Desaturase 1	Protein Coding	45	GC11M061799	1.504504085	https://www.genecards.org/cgi-bin/carddisp.pl?gene=FADS1
INSR	Insulin Receptor	Protein Coding	54	GC19M007112	1.488420129	https://www.genecards.org/cgi-bin/carddisp.pl?gene=INSR
FN1	Fibronectin 1	Protein Coding	50	GC02M215360	1.473182082	https://www.genecards.org/cgi-bin/carddisp.pl?gene=FN1
NPPB	Natriuretic Peptide B	Protein Coding	44	GC01M011858	1.468286037	https://www.genecards.org/cgi-bin/carddisp.pl?gene=NPPB
CYP11B2	Cytochrome P450 Family 11 Subfamily B Member 2	Protein Coding	48	GC08M142910	1.467180014	https://www.genecards.org/cgi-bin/carddisp.pl?gene=CYP11B2
POMC	Proopiomelanocortin	Protein Coding	48	GC02M025160	1.467180014	https://www.genecards.org/cgi-bin/carddisp.pl?gene=POMC
SOD1	Superoxide Dismutase 1	Protein Coding	52	GC21P031659	1.445505023	https://www.genecards.org/cgi-bin/carddisp.pl?gene=SOD1
FBP1	Fructose-Bisphosphatase 1	Protein Coding	50	GC09M094603	1.441801071	https://www.genecards.org/cgi-bin/carddisp.pl?gene=FBP1
NCOA3	Nuclear Receptor Coactivator 3	Protein Coding	47	GC20P047501	1.441801071	https://www.genecards.org/cgi-bin/carddisp.pl?gene=NCOA3
SLC2A9	Solute Carrier Family 2 Member 9	Protein Coding	46	GC04M009772	1.441801071	https://www.genecards.org/cgi-bin/carddisp.pl?gene=SLC2A9
NCOA2	Nuclear Receptor Coactivator 2	Protein Coding	45	GC08M070109	1.441801071	https://www.genecards.org/cgi-bin/carddisp.pl?gene=NCOA2
ALG1	ALG1 Chitobiosyldiphosphodolichol Beta-Mannosyltransferase	Protein Coding	44	GC16P005033	1.441801071	https://www.genecards.org/cgi-bin/carddisp.pl?gene=ALG1
KIRREL2	Kirre Like Nephrin Family Adhesion Molecule 2	Protein Coding	41	GC19P039363	1.441801071	https://www.genecards.org/cgi-bin/carddisp.pl?gene=KIRREL2
G6PC3	Glucose-6-Phosphatase Catalytic Subunit 3	Protein Coding	41	GC17P044070	1.441801071	https://www.genecards.org/cgi-bin/carddisp.pl?gene=G6PC3
FAT1	FAT Atypical Cadherin 1	Protein Coding	40	GC04M186587	1.441801071	https://www.genecards.org/cgi-bin/carddisp.pl?gene=FAT1
SLC37A1	Solute Carrier Family 37 Member 1	Protein Coding	37	GC21P042526	1.441801071	https://www.genecards.org/cgi-bin/carddisp.pl?gene=SLC37A1
SLC37A3	Solute Carrier Family 37 Member 3	Protein Coding	37	GC07M140293	1.441801071	https://www.genecards.org/cgi-bin/carddisp.pl?gene=SLC37A3
LIME1	Lck Interacting Transmembrane Adaptor 1	Protein Coding	34	GC20P063736	1.441801071	https://www.genecards.org/cgi-bin/carddisp.pl?gene=LIME1
PAGR1	PAXIP1 Associated Glutamate Rich Protein 1	Protein Coding	34	GC16P030755	1.441801071	https://www.genecards.org/cgi-bin/carddisp.pl?gene=PAGR1
KIRREL1	Kirre Like Nephrin Family Adhesion Molecule 1	Protein Coding	32	GC01P157994	1.441801071	https://www.genecards.org/cgi-bin/carddisp.pl?gene=KIRREL1
MIR142	MicroRNA 142	RNA Gene	20	GC17M058331	1.441801071	https://www.genecards.org/cgi-bin/carddisp.pl?gene=MIR142
REN	Renin	Protein Coding	48	GC01M204154	1.435556293	https://www.genecards.org/cgi-bin/carddisp.pl?gene=REN
CYP2D6	Cytochrome P450 Family 2 Subfamily D Member 6	Protein Coding	49	GC22M042126	1.433651686	https://www.genecards.org/cgi-bin/carddisp.pl?gene=CYP2D6
ANLN	Anillin Actin Binding Protein	Protein Coding	43	GC07P036389	1.414983273	https://www.genecards.org/cgi-bin/carddisp.pl?gene=ANLN
RETN	Resistin	Protein Coding	44	GC19P007669	1.411491632	https://www.genecards.org/cgi-bin/carddisp.pl?gene=RETN
MIR30C1	MicroRNA 30c-1	RNA Gene	22	GC01P040757	1.390566945	https://www.genecards.org/cgi-bin/carddisp.pl?gene=MIR30C1
MIR122	MicroRNA 122	RNA Gene	21	GC18P058451	1.386687279	https://www.genecards.org/cgi-bin/carddisp.pl?gene=MIR122
CBS	Cystathionine Beta-Synthase	Protein Coding	49	GC21M043053	1.381088495	https://www.genecards.org/cgi-bin/carddisp.pl?gene=CBS
TIMP2	TIMP Metallopeptidase Inhibitor 2	Protein Coding	44	GC17M078852	1.380567074	https://www.genecards.org/cgi-bin/carddisp.pl?gene=TIMP2
CDH5	Cadherin 5	Protein Coding	48	GC16P066366	1.376062751	https://www.genecards.org/cgi-bin/carddisp.pl?gene=CDH5
MSR1	Macrophage Scavenger Receptor 1	Protein Coding	47	GC08M016107	1.376062751	https://www.genecards.org/cgi-bin/carddisp.pl?gene=MSR1
PLIN1	Perilipin 1	Protein Coding	45	GC15M089664	1.332988739	https://www.genecards.org/cgi-bin/carddisp.pl?gene=PLIN1
BSCL2	BSCL2 Lipid Droplet Biogenesis Associated, Seipin	Protein Coding	43	GC11M066696	1.332988739	https://www.genecards.org/cgi-bin/carddisp.pl?gene=BSCL2
MMP3	Matrix Metallopeptidase 3	Protein Coding	51	GC11M102835	1.329582214	https://www.genecards.org/cgi-bin/carddisp.pl?gene=MMP3
EGF	Epidermal Growth Factor	Protein Coding	51	GC04P109912	1.325379968	https://www.genecards.org/cgi-bin/carddisp.pl?gene=EGF
B2M	Beta-2-Microglobulin	Protein Coding	49	GC15P044711	1.325363636	https://www.genecards.org/cgi-bin/carddisp.pl?gene=B2M
MTRR	5-Methyltetrahydrofolate-Homocysteine Methyltransferase Reductase	Protein Coding	43	GC05P007851	1.317902207	https://www.genecards.org/cgi-bin/carddisp.pl?gene=MTRR
ADCYAP1	Adenylate Cyclase Activating Polypeptide 1	Protein Coding	43	GC18P000895	1.311178207	https://www.genecards.org/cgi-bin/carddisp.pl?gene=ADCYAP1
LMF1	Lipase Maturation Factor 1	Protein Coding	39	GC16M000853	1.311178207	https://www.genecards.org/cgi-bin/carddisp.pl?gene=LMF1
SLPI	Secretory Leukocyte Peptidase Inhibitor	Protein Coding	40	GC20M045252	1.302226067	https://www.genecards.org/cgi-bin/carddisp.pl?gene=SLPI
ADRB1	Adrenoceptor Beta 1	Protein Coding	49	GC10P114044	1.297769904	https://www.genecards.org/cgi-bin/carddisp.pl?gene=ADRB1
PAPPA	Pappalysin 1	Protein Coding	41	GC09P116195	1.295724988	https://www.genecards.org/cgi-bin/carddisp.pl?gene=PAPPA
MIR30C2	MicroRNA 30c-2	RNA Gene	19	GC06M071382	1.280495048	https://www.genecards.org/cgi-bin/carddisp.pl?gene=MIR30C2
ACAT2	Acetyl-CoA Acetyltransferase 2	Protein Coding	47	GC06P159760	1.275775194	https://www.genecards.org/cgi-bin/carddisp.pl?gene=ACAT2
DEFA1	Defensin Alpha 1	Protein Coding	41	GC08M006977	1.275775194	https://www.genecards.org/cgi-bin/carddisp.pl?gene=DEFA1
SERPINA1	Serpin Family A Member 1	Protein Coding	50	GC14M094376	1.274027228	https://www.genecards.org/cgi-bin/carddisp.pl?gene=SERPINA1
G6PD	Glucose-6-Phosphate Dehydrogenase	Protein Coding	51	GC0XM154531	1.246517658	https://www.genecards.org/cgi-bin/carddisp.pl?gene=G6PD
FLT1	Fms Related Receptor Tyrosine Kinase 1	Protein Coding	51	GC13M028300	1.239118576	https://www.genecards.org/cgi-bin/carddisp.pl?gene=FLT1
NNMT	Nicotinamide N-Methyltransferase	Protein Coding	46	GC11P114257	1.216478229	https://www.genecards.org/cgi-bin/carddisp.pl?gene=NNMT
FABP12	Fatty Acid Binding Protein 12	Protein Coding	32	GC08M081524	1.216478229	https://www.genecards.org/cgi-bin/carddisp.pl?gene=FABP12
ALPP	Alkaline Phosphatase, Placental	Protein Coding	47	GC02P232378	1.213308811	https://www.genecards.org/cgi-bin/carddisp.pl?gene=ALPP
FABP1	Fatty Acid Binding Protein 1	Protein Coding	44	GC02M088122	1.213308811	https://www.genecards.org/cgi-bin/carddisp.pl?gene=FABP1
SULT1A3	Sulfotransferase Family 1A Member 3	Protein Coding	38	GC16P030199	1.20704174	https://www.genecards.org/cgi-bin/carddisp.pl?gene=SULT1A3
TXN	Thioredoxin	Protein Coding	46	GC09M110243	1.201442957	https://www.genecards.org/cgi-bin/carddisp.pl?gene=TXN
ALOX5AP	Arachidonate 5-Lipoxygenase Activating Protein	Protein Coding	45	GC13P030713	1.201442957	https://www.genecards.org/cgi-bin/carddisp.pl?gene=ALOX5AP
SORL1	Sortilin Related Receptor 1	Protein Coding	45	GC11P121452	1.201442957	https://www.genecards.org/cgi-bin/carddisp.pl?gene=SORL1
ADM	Adrenomedullin	Protein Coding	45	GC11P010304	1.192154169	https://www.genecards.org/cgi-bin/carddisp.pl?gene=ADM
MIR370	MicroRNA 370	RNA Gene	20	GC14P105457	1.192154169	https://www.genecards.org/cgi-bin/carddisp.pl?gene=MIR370
FASLG	Fas Ligand	Protein Coding	48	GC01P172628	1.173916936	https://www.genecards.org/cgi-bin/carddisp.pl?gene=FASLG
PPARGC1A	PPARG Coactivator 1 Alpha	Protein Coding	47	GC04M023755	1.173916936	https://www.genecards.org/cgi-bin/carddisp.pl?gene=PPARGC1A
PTH	Parathyroid Hormone	Protein Coding	47	GC11M013492	1.165703297	https://www.genecards.org/cgi-bin/carddisp.pl?gene=PTH
ELOVL5	ELOVL Fatty Acid Elongase 5	Protein Coding	44	GC06M053240	1.165703297	https://www.genecards.org/cgi-bin/carddisp.pl?gene=ELOVL5
IL1A	Interleukin 1 Alpha	Protein Coding	44	GC02M112773	1.165703297	https://www.genecards.org/cgi-bin/carddisp.pl?gene=IL1A
LPGAT1	Lysophosphatidylglycerol Acyltransferase 1	Protein Coding	39	GC01M211743	1.165703297	https://www.genecards.org/cgi-bin/carddisp.pl?gene=LPGAT1
MIR146A	MicroRNA 146a	RNA Gene	22	GC05P160485	1.165703297	https://www.genecards.org/cgi-bin/carddisp.pl?gene=MIR146A
SHMT2	Serine Hydroxymethyltransferase 2	Protein Coding	46	GC12P057229	1.156235337	https://www.genecards.org/cgi-bin/carddisp.pl?gene=SHMT2
PYGB	Glycogen Phosphorylase B	Protein Coding	45	GC20P025248	1.156235337	https://www.genecards.org/cgi-bin/carddisp.pl?gene=PYGB
SI	Sucrase-Isomaltase	Protein Coding	44	GC03M164978	1.156235337	https://www.genecards.org/cgi-bin/carddisp.pl?gene=SI
VTN	Vitronectin	Protein Coding	44	GC17M030671	1.156235337	https://www.genecards.org/cgi-bin/carddisp.pl?gene=VTN
HAS2	Hyaluronan Synthase 2	Protein Coding	42	GC08M121594	1.156235337	https://www.genecards.org/cgi-bin/carddisp.pl?gene=HAS2
MGAT4C	MGAT4 Family Member C	Protein Coding	39	GC12M085955	1.156235337	https://www.genecards.org/cgi-bin/carddisp.pl?gene=MGAT4C
SYNPO	Synaptopodin	Protein Coding	38	GC05P150601	1.156235337	https://www.genecards.org/cgi-bin/carddisp.pl?gene=SYNPO
STBD1	Starch Binding Domain 1	Protein Coding	36	GC04P076306	1.156235337	https://www.genecards.org/cgi-bin/carddisp.pl?gene=STBD1
ALG1L	ALG1 Chitobiosyldiphosphodolichol Beta-Mannosyltransferase Like	Pseudogene	27	GC03M125928	1.156235337	https://www.genecards.org/cgi-bin/carddisp.pl?gene=ALG1L
FNDC11	Fibronectin Type III Domain Containing 11	Protein Coding	25	GC20P063548	1.156235337	https://www.genecards.org/cgi-bin/carddisp.pl?gene=FNDC11
GSN	Gelsolin	Protein Coding	49	GC09P121201	1.150090098	https://www.genecards.org/cgi-bin/carddisp.pl?gene=GSN
ITGA3	Integrin Subunit Alpha 3	Protein Coding	47	GC17P050055	1.150090098	https://www.genecards.org/cgi-bin/carddisp.pl?gene=ITGA3
PAX2	Paired Box 2	Protein Coding	47	GC10P100735	1.150090098	https://www.genecards.org/cgi-bin/carddisp.pl?gene=PAX2
COL4A4	Collagen Type IV Alpha 4 Chain	Protein Coding	44	GC02M226971	1.150090098	https://www.genecards.org/cgi-bin/carddisp.pl?gene=COL4A4
COQ6	Coenzyme Q6, Monooxygenase	Protein Coding	43	GC14P073949	1.150090098	https://www.genecards.org/cgi-bin/carddisp.pl?gene=COQ6
OSGEP	O-Sialoglycoprotein Endopeptidase	Protein Coding	43	GC14M020446	1.150090098	https://www.genecards.org/cgi-bin/carddisp.pl?gene=OSGEP
COQ2	Coenzyme Q2, Polyprenyltransferase	Protein Coding	41	GC04M083261	1.150090098	https://www.genecards.org/cgi-bin/carddisp.pl?gene=COQ2
PDSS2	Decaprenyl Diphosphate Synthase Subunit 2	Protein Coding	41	GC06M107152	1.150090098	https://www.genecards.org/cgi-bin/carddisp.pl?gene=PDSS2
TP53RK	TP53 Regulating Kinase	Protein Coding	41	GC20M046684	1.150090098	https://www.genecards.org/cgi-bin/carddisp.pl?gene=TP53RK
TPRKB	TP53RK Binding Protein	Protein Coding	40	GC02M073730	1.150090098	https://www.genecards.org/cgi-bin/carddisp.pl?gene=TPRKB
WDR73	WD Repeat Domain 73	Protein Coding	37	GC15M084639	1.150090098	https://www.genecards.org/cgi-bin/carddisp.pl?gene=WDR73
LAGE3	L Antigen Family Member 3	Protein Coding	36	GC0XM154477	1.150090098	https://www.genecards.org/cgi-bin/carddisp.pl?gene=LAGE3
F5	Coagulation Factor V	Protein Coding	45	GC01M169511	1.149935961	https://www.genecards.org/cgi-bin/carddisp.pl?gene=F5
ASPA	Aspartoacylase	Protein Coding	45	GC17P003472	1.147672415	https://www.genecards.org/cgi-bin/carddisp.pl?gene=ASPA
APC	APC Regulator Of WNT Signaling Pathway	Protein Coding	49	GC05P112707	1.136445761	https://www.genecards.org/cgi-bin/carddisp.pl?gene=APC
PIK3C2G	Phosphatidylinositol-4-Phosphate 3-Kinase Catalytic Subunit Type 2 Gamma	Protein Coding	45	GC12P018242	1.136445761	https://www.genecards.org/cgi-bin/carddisp.pl?gene=PIK3C2G
SERPINF1	Serpin Family F Member 1	Protein Coding	45	GC17P001761	1.136445761	https://www.genecards.org/cgi-bin/carddisp.pl?gene=SERPINF1
GAS6	Growth Arrest Specific 6	Protein Coding	44	GC13M113820	1.136445761	https://www.genecards.org/cgi-bin/carddisp.pl?gene=GAS6
ORM1	Orosomucoid 1	Protein Coding	40	GC09P114323	1.136445761	https://www.genecards.org/cgi-bin/carddisp.pl?gene=ORM1
MIR155	MicroRNA 155	RNA Gene	19	GC21P025560	1.136445761	https://www.genecards.org/cgi-bin/carddisp.pl?gene=MIR155
F9	Coagulation Factor IX	Protein Coding	47	GC0XP139530	1.130427361	https://www.genecards.org/cgi-bin/carddisp.pl?gene=F9
IL2	Interleukin 2	Protein Coding	45	GC04M122451	1.130427361	https://www.genecards.org/cgi-bin/carddisp.pl?gene=IL2
PECAM1	Platelet And Endothelial Cell Adhesion Molecule 1	Protein Coding	41	GC17M064319	1.129583359	https://www.genecards.org/cgi-bin/carddisp.pl?gene=PECAM1
TIMP1	TIMP Metallopeptidase Inhibitor 1	Protein Coding	45	GC0XP047583	1.122580528	https://www.genecards.org/cgi-bin/carddisp.pl?gene=TIMP1
NR0B1	Nuclear Receptor Subfamily 0 Group B Member 1	Protein Coding	47	GC0XM030304	1.120854616	https://www.genecards.org/cgi-bin/carddisp.pl?gene=NR0B1
SRY	Sex Determining Region Y	Protein Coding	36	GC0YM002698	1.120854616	https://www.genecards.org/cgi-bin/carddisp.pl?gene=SRY
SCAP	SREBF Chaperone	Protein Coding	41	GC03M047413	1.114127159	https://www.genecards.org/cgi-bin/carddisp.pl?gene=SCAP
GK	Glycerol Kinase	Protein Coding	48	GC0XP030715	1.112039566	https://www.genecards.org/cgi-bin/carddisp.pl?gene=GK
ERBB2	Erb-B2 Receptor Tyrosine Kinase 2	Protein Coding	54	GC17P039687	1.103236914	https://www.genecards.org/cgi-bin/carddisp.pl?gene=ERBB2
HSP90AA1	Heat Shock Protein 90 Alpha Family Class A Member 1	Protein Coding	48	GC14M102080	1.103236914	https://www.genecards.org/cgi-bin/carddisp.pl?gene=HSP90AA1
PRKCB	Protein Kinase C Beta	Protein Coding	48	GC16P023938	1.103236914	https://www.genecards.org/cgi-bin/carddisp.pl?gene=PRKCB
ACP5	Acid Phosphatase 5, Tartrate Resistant	Protein Coding	47	GC19M011574	1.103236914	https://www.genecards.org/cgi-bin/carddisp.pl?gene=ACP5
F11R	F11 Receptor	Protein Coding	44	GC01M160995	1.103236914	https://www.genecards.org/cgi-bin/carddisp.pl?gene=F11R
HAMP	Hepcidin Antimicrobial Peptide	Protein Coding	44	GC19P039335	1.103236914	https://www.genecards.org/cgi-bin/carddisp.pl?gene=HAMP
DGAT2	Diacylglycerol O-Acyltransferase 2	Protein Coding	44	GC11P075759	1.078246951	https://www.genecards.org/cgi-bin/carddisp.pl?gene=DGAT2
SERPINA3	Serpin Family A Member 3	Protein Coding	44	GC14P094612	1.078246951	https://www.genecards.org/cgi-bin/carddisp.pl?gene=SERPINA3
KDR	Kinase Insert Domain Receptor	Protein Coding	54	GC04M055078	1.077505827	https://www.genecards.org/cgi-bin/carddisp.pl?gene=KDR
SCNN1A	Sodium Channel Epithelial 1 Subunit Alpha	Protein Coding	48	GC12M006346	1.077505827	https://www.genecards.org/cgi-bin/carddisp.pl?gene=SCNN1A
CCR3	C-C Motif Chemokine Receptor 3	Protein Coding	47	GC03P046163	1.077505827	https://www.genecards.org/cgi-bin/carddisp.pl?gene=CCR3
FLNB	Filamin B	Protein Coding	47	GC03P058008	1.077505827	https://www.genecards.org/cgi-bin/carddisp.pl?gene=FLNB
ABCC6	ATP Binding Cassette Subfamily C Member 6	Protein Coding	47	GC16M016148	1.077505827	https://www.genecards.org/cgi-bin/carddisp.pl?gene=ABCC6
CCR4	C-C Motif Chemokine Receptor 4	Protein Coding	45	GC03P032951	1.077505827	https://www.genecards.org/cgi-bin/carddisp.pl?gene=CCR4
FDXR	Ferredoxin Reductase	Protein Coding	45	GC17M074862	1.077505827	https://www.genecards.org/cgi-bin/carddisp.pl?gene=FDXR
AGRP	Agouti Related Neuropeptide	Protein Coding	44	GC16M067482	1.077505827	https://www.genecards.org/cgi-bin/carddisp.pl?gene=AGRP
DAB2	DAB Adaptor Protein 2	Protein Coding	44	GC05M039371	1.077505827	https://www.genecards.org/cgi-bin/carddisp.pl?gene=DAB2
CD93	CD93 Molecule	Protein Coding	40	GC20M023079	1.077505827	https://www.genecards.org/cgi-bin/carddisp.pl?gene=CD93
PARG	Poly(ADP-Ribose) Glycohydrolase	Protein Coding	40	GC10M049818	1.077505827	https://www.genecards.org/cgi-bin/carddisp.pl?gene=PARG
HNRNPUL1	Heterogeneous Nuclear Ribonucleoprotein U Like 1	Protein Coding	38	GC19P041262	1.077505827	https://www.genecards.org/cgi-bin/carddisp.pl?gene=HNRNPUL1
PSRC1	Proline And Serine Rich Coiled-Coil 1	Protein Coding	38	GC01M109279	1.077505827	https://www.genecards.org/cgi-bin/carddisp.pl?gene=PSRC1
ADPRH	ADP-Ribosylarginine Hydrolase	Protein Coding	37	GC03P119579	1.077505827	https://www.genecards.org/cgi-bin/carddisp.pl?gene=ADPRH
MACROD2	Mono-ADP Ribosylhydrolase 2	Protein Coding	36	GC20P013925	1.077505827	https://www.genecards.org/cgi-bin/carddisp.pl?gene=MACROD2
COQ10A	Coenzyme Q10A	Protein Coding	34	GC12P056266	1.077505827	https://www.genecards.org/cgi-bin/carddisp.pl?gene=COQ10A
MACROD1	Mono-ADP Ribosylhydrolase 1	Protein Coding	34	GC11M063998	1.077505827	https://www.genecards.org/cgi-bin/carddisp.pl?gene=MACROD1
OARD1	O-Acyl-ADP-Ribose Deacylase 1	Protein Coding	33	GC06M045233	1.077505827	https://www.genecards.org/cgi-bin/carddisp.pl?gene=OARD1
OR13G1	Olfactory Receptor Family 13 Subfamily G Member 1	Protein Coding	31	GC01M247672	1.077505827	https://www.genecards.org/cgi-bin/carddisp.pl?gene=OR13G1
ADPRS	ADP-Ribosylserine Hydrolase	Protein Coding	30	GC01P036089	1.077505827	https://www.genecards.org/cgi-bin/carddisp.pl?gene=ADPRS
H2AC18	H2A Clustered Histone 18	Protein Coding	26	GC01M150053	1.077505827	https://www.genecards.org/cgi-bin/carddisp.pl?gene=H2AC18
MIR505	MicroRNA 505	RNA Gene	16	GC0XM139924	1.077505827	https://www.genecards.org/cgi-bin/carddisp.pl?gene=MIR505
EGID-106632268	APOB 3' Scaffold/Matrix Attachment Region	Biological Region	1	GC02P021000	1.077505827	https://www.genecards.org/cgi-bin/carddisp.pl?gene=EGID-106632268
CAV1	Caveolin 1	Protein Coding	48	GC07P116524	1.067251563	https://www.genecards.org/cgi-bin/carddisp.pl?gene=CAV1
PPBP	Pro-Platelet Basic Protein	Protein Coding	44	GC04M073986	1.06522584	https://www.genecards.org/cgi-bin/carddisp.pl?gene=PPBP
FGFR4	Fibroblast Growth Factor Receptor 4	Protein Coding	52	GC05P177086	1.063845038	https://www.genecards.org/cgi-bin/carddisp.pl?gene=FGFR4
HSPB1	Heat Shock Protein Family B (Small) Member 1	Protein Coding	52	GC07P076302	1.063845038	https://www.genecards.org/cgi-bin/carddisp.pl?gene=HSPB1
NFKB1	Nuclear Factor Kappa B Subunit 1	Protein Coding	52	GC04P102501	1.063845038	https://www.genecards.org/cgi-bin/carddisp.pl?gene=NFKB1
TNFRSF1A	TNF Receptor Superfamily Member 1A	Protein Coding	50	GC12M006328	1.063845038	https://www.genecards.org/cgi-bin/carddisp.pl?gene=TNFRSF1A
CYP1A1	Cytochrome P450 Family 1 Subfamily A Member 1	Protein Coding	48	GC15M074719	1.063845038	https://www.genecards.org/cgi-bin/carddisp.pl?gene=CYP1A1
ABCB7	ATP Binding Cassette Subfamily B Member 7	Protein Coding	44	GC0XM075053	1.063845038	https://www.genecards.org/cgi-bin/carddisp.pl?gene=ABCB7
CSF2	Colony Stimulating Factor 2	Protein Coding	44	GC05P132073	1.063845038	https://www.genecards.org/cgi-bin/carddisp.pl?gene=CSF2
SGCB	Sarcoglycan Beta	Protein Coding	41	GC04M052019	1.063845038	https://www.genecards.org/cgi-bin/carddisp.pl?gene=SGCB
APOF	Apolipoprotein F	Protein Coding	39	GC12M056362	1.063845038	https://www.genecards.org/cgi-bin/carddisp.pl?gene=APOF
MIR24-1	MicroRNA 24-1	RNA Gene	19	GC09P095086	1.063845038	https://www.genecards.org/cgi-bin/carddisp.pl?gene=MIR24-1
BBS10	Bardet-Biedl Syndrome 10	Protein Coding	41	GC12M076344	1.051429152	https://www.genecards.org/cgi-bin/carddisp.pl?gene=BBS10
CST3	Cystatin C	Protein Coding	45	GC20M023627	1.051025987	https://www.genecards.org/cgi-bin/carddisp.pl?gene=CST3
SPINK1	Serine Peptidase Inhibitor Kazal Type 1	Protein Coding	44	GC05M147825	1.051025987	https://www.genecards.org/cgi-bin/carddisp.pl?gene=SPINK1
TPO	Thyroid Peroxidase	Protein Coding	49	GC02P001374	1.049855471	https://www.genecards.org/cgi-bin/carddisp.pl?gene=TPO
SERPINA7	Serpin Family A Member 7	Protein Coding	40	GC0XM106032	1.049855471	https://www.genecards.org/cgi-bin/carddisp.pl?gene=SERPINA7
IL18	Interleukin 18	Protein Coding	44	GC11M112143	1.019633055	https://www.genecards.org/cgi-bin/carddisp.pl?gene=IL18
MMAB	Metabolism Of Cobalamin Associated B	Protein Coding	46	GC12M109553	1.017901182	https://www.genecards.org/cgi-bin/carddisp.pl?gene=MMAB
CFD	Complement Factor D	Protein Coding	45	GC19P000859	1.017901182	https://www.genecards.org/cgi-bin/carddisp.pl?gene=CFD
PRKG1	Protein Kinase CGMP-Dependent 1	Protein Coding	51	GC10P050991	1.012508631	https://www.genecards.org/cgi-bin/carddisp.pl?gene=PRKG1
PIK3CB	Phosphatidylinositol-4,5-Bisphosphate 3-Kinase Catalytic Subunit Beta	Protein Coding	50	GC03M138652	1.012508631	https://www.genecards.org/cgi-bin/carddisp.pl?gene=PIK3CB
VEGFB	Vascular Endothelial Growth Factor B	Protein Coding	45	GC11P064234	1.012508631	https://www.genecards.org/cgi-bin/carddisp.pl?gene=VEGFB
CLOCK	Clock Circadian Regulator	Protein Coding	44	GC04M055427	1.012508631	https://www.genecards.org/cgi-bin/carddisp.pl?gene=CLOCK
ARNTL	Aryl Hydrocarbon Receptor Nuclear Translocator Like	Protein Coding	43	GC11P013276	1.012508631	https://www.genecards.org/cgi-bin/carddisp.pl?gene=ARNTL
CXCL2	C-X-C Motif Chemokine Ligand 2	Protein Coding	41	GC04M074097	1.012508631	https://www.genecards.org/cgi-bin/carddisp.pl?gene=CXCL2
FGL1	Fibrinogen Like 1	Protein Coding	41	GC08M017864	1.012508631	https://www.genecards.org/cgi-bin/carddisp.pl?gene=FGL1
MNDA	Myeloid Cell Nuclear Differentiation Antigen	Protein Coding	41	GC01P158801	1.012508631	https://www.genecards.org/cgi-bin/carddisp.pl?gene=MNDA
LSR	Lipolysis Stimulated Lipoprotein Receptor	Protein Coding	41	GC19P039334	1.012508631	https://www.genecards.org/cgi-bin/carddisp.pl?gene=LSR
CCL3	C-C Motif Chemokine Ligand 3	Protein Coding	40	GC17M036088	1.012508631	https://www.genecards.org/cgi-bin/carddisp.pl?gene=CCL3
MSBP2	Minisatellite Binding Protein 2	Protein Coding	4	GC00U990214	1.012508631	https://www.genecards.org/cgi-bin/carddisp.pl?gene=MSBP2
SAA1	Serum Amyloid A1	Protein Coding	43	GC11P018267	1.011755943	https://www.genecards.org/cgi-bin/carddisp.pl?gene=SAA1
SLC27A1	Solute Carrier Family 27 Member 1	Protein Coding	41	GC19P025531	0.998292923	https://www.genecards.org/cgi-bin/carddisp.pl?gene=SLC27A1
DNM2	Dynamin 2	Protein Coding	50	GC19P010718	0.992211461	https://www.genecards.org/cgi-bin/carddisp.pl?gene=DNM2
SLC44A2	Solute Carrier Family 44 Member 2	Protein Coding	41	GC19P010602	0.992211461	https://www.genecards.org/cgi-bin/carddisp.pl?gene=SLC44A2
TMED1	Transmembrane P24 Trafficking Protein 1	Protein Coding	37	GC19M010832	0.992211461	https://www.genecards.org/cgi-bin/carddisp.pl?gene=TMED1
HCG22	HLA Complex Group 22 (Gene/Pseudogene)	Protein Coding	19	GC06P031053	0.992211461	https://www.genecards.org/cgi-bin/carddisp.pl?gene=HCG22
lnc-MUC22-1		RNA Gene	4	GC06P053207	0.992211461	https://www.genecards.org/cgi-bin/carddisp.pl?gene=lnc-MUC22-1
lnc-TIMM29-1		RNA Gene	4	GC19P010385	0.992211461	https://www.genecards.org/cgi-bin/carddisp.pl?gene=lnc-TIMM29-1
HSALNG0123965		RNA Gene	3	GC19M010806	0.992211461	https://www.genecards.org/cgi-bin/carddisp.pl?gene=HSALNG0123965
KC312698-001		RNA Gene	2	GC06P053006	0.992211461	https://www.genecards.org/cgi-bin/carddisp.pl?gene=KC312698-001
HSALNG0123961-001		RNA Gene	2	GC19P010775	0.992211461	https://www.genecards.org/cgi-bin/carddisp.pl?gene=HSALNG0123961-001
HSALNG0123964		RNA Gene	2	GC19P010805	0.992211461	https://www.genecards.org/cgi-bin/carddisp.pl?gene=HSALNG0123964
HSALNG0123961-002		RNA Gene	2	GC19P010776	0.992211461	https://www.genecards.org/cgi-bin/carddisp.pl?gene=HSALNG0123961-002
NONHSAG024805.2		RNA Gene	2	GC19P010793	0.992211461	https://www.genecards.org/cgi-bin/carddisp.pl?gene=NONHSAG024805.2
GH1	Growth Hormone 1	Protein Coding	44	GC17M063917	0.983827114	https://www.genecards.org/cgi-bin/carddisp.pl?gene=GH1
PRKAA2	Protein Kinase AMP-Activated Catalytic Subunit Alpha 2	Protein Coding	51	GC01P056645	0.980429947	https://www.genecards.org/cgi-bin/carddisp.pl?gene=PRKAA2
HPSE	Heparanase	Protein Coding	45	GC04M083292	0.955153823	https://www.genecards.org/cgi-bin/carddisp.pl?gene=HPSE
STAMBP	STAM Binding Protein	Protein Coding	47	GC02P073828	0.954309881	https://www.genecards.org/cgi-bin/carddisp.pl?gene=STAMBP
RNASEH1	Ribonuclease H1	Protein Coding	44	GC02M003544	0.954309881	https://www.genecards.org/cgi-bin/carddisp.pl?gene=RNASEH1
MGAT1	Alpha-1,3-Mannosyl-Glycoprotein 2-Beta-N-Acetylglucosaminyltransferase	Protein Coding	44	GC05M180904	0.954309881	https://www.genecards.org/cgi-bin/carddisp.pl?gene=MGAT1
UGCG	UDP-Glucose Ceramide Glucosyltransferase	Protein Coding	43	GC09P111896	0.954309881	https://www.genecards.org/cgi-bin/carddisp.pl?gene=UGCG
ANGPTL1	Angiopoietin Like 1	Protein Coding	41	GC01M178818	0.954309881	https://www.genecards.org/cgi-bin/carddisp.pl?gene=ANGPTL1
ARHGAP24	Rho GTPase Activating Protein 24	Protein Coding	40	GC04P085475	0.954309881	https://www.genecards.org/cgi-bin/carddisp.pl?gene=ARHGAP24
LIMA1	LIM Domain And Actin Binding 1	Protein Coding	40	GC12M050175	0.954309881	https://www.genecards.org/cgi-bin/carddisp.pl?gene=LIMA1
FMN1	Formin 1	Protein Coding	39	GC15M032765	0.954309881	https://www.genecards.org/cgi-bin/carddisp.pl?gene=FMN1
ASB7	Ankyrin Repeat And SOCS Box Containing 7	Protein Coding	36	GC15P100602	0.954309881	https://www.genecards.org/cgi-bin/carddisp.pl?gene=ASB7
TM2D3	TM2 Domain Containing 3	Protein Coding	34	GC15M101621	0.954309881	https://www.genecards.org/cgi-bin/carddisp.pl?gene=TM2D3
VDR	Vitamin D Receptor	Protein Coding	52	GC12M047841	0.9472211	https://www.genecards.org/cgi-bin/carddisp.pl?gene=VDR
BGLAP	Bone Gamma-Carboxyglutamate Protein	Protein Coding	41	GC01P156242	0.9472211	https://www.genecards.org/cgi-bin/carddisp.pl?gene=BGLAP
PSMB8	Proteasome 20S Subunit Beta 8	Protein Coding	51	GC06M032840	0.943314433	https://www.genecards.org/cgi-bin/carddisp.pl?gene=PSMB8
AGPAT2	1-Acylglycerol-3-Phosphate O-Acyltransferase 2	Protein Coding	47	GC09M136673	0.943314433	https://www.genecards.org/cgi-bin/carddisp.pl?gene=AGPAT2
EMD	Emerin	Protein Coding	45	GC0XP154379	0.943314433	https://www.genecards.org/cgi-bin/carddisp.pl?gene=EMD
PRF1	Perforin 1	Protein Coding	45	GC10M070597	0.943314433	https://www.genecards.org/cgi-bin/carddisp.pl?gene=PRF1
STXBP2	Syntaxin Binding Protein 2	Protein Coding	45	GC19P007637	0.943314433	https://www.genecards.org/cgi-bin/carddisp.pl?gene=STXBP2
UNC13D	Unc-13 Homolog D	Protein Coding	44	GC17M075827	0.943314433	https://www.genecards.org/cgi-bin/carddisp.pl?gene=UNC13D
STX11	Syntaxin 11	Protein Coding	41	GC06P144150	0.943314433	https://www.genecards.org/cgi-bin/carddisp.pl?gene=STX11
LYST	Lysosomal Trafficking Regulator	Protein Coding	38	GC01M235661	0.943314433	https://www.genecards.org/cgi-bin/carddisp.pl?gene=LYST
CAVIN1	Caveolae Associated Protein 1	Protein Coding	33	GC17M042404	0.943314433	https://www.genecards.org/cgi-bin/carddisp.pl?gene=CAVIN1
IL17A	Interleukin 17A	Protein Coding	43	GC06P052186	0.937290907	https://www.genecards.org/cgi-bin/carddisp.pl?gene=IL17A
BBS2	Bardet-Biedl Syndrome 2	Protein Coding	42	GC16M056467	0.927492023	https://www.genecards.org/cgi-bin/carddisp.pl?gene=BBS2
BBS4	Bardet-Biedl Syndrome 4	Protein Coding	42	GC15P072686	0.927492023	https://www.genecards.org/cgi-bin/carddisp.pl?gene=BBS4
CEP290	Centrosomal Protein 290	Protein Coding	41	GC12M088049	0.927492023	https://www.genecards.org/cgi-bin/carddisp.pl?gene=CEP290
BBS5	Bardet-Biedl Syndrome 5	Protein Coding	39	GC02P169480	0.927492023	https://www.genecards.org/cgi-bin/carddisp.pl?gene=BBS5
BBS9	Bardet-Biedl Syndrome 9	Protein Coding	39	GC07P033112	0.927492023	https://www.genecards.org/cgi-bin/carddisp.pl?gene=BBS9
BBS7	Bardet-Biedl Syndrome 7	Protein Coding	38	GC04M121824	0.927492023	https://www.genecards.org/cgi-bin/carddisp.pl?gene=BBS7
BBS1	Bardet-Biedl Syndrome 1	Protein Coding	38	GC11P066567	0.927492023	https://www.genecards.org/cgi-bin/carddisp.pl?gene=BBS1
CYBC1	Cytochrome B-245 Chaperone 1	Protein Coding	26	GC17M082443	0.927492023	https://www.genecards.org/cgi-bin/carddisp.pl?gene=CYBC1
IL2RA	Interleukin 2 Receptor Subunit Alpha	Protein Coding	51	GC10M006010	0.90408206	https://www.genecards.org/cgi-bin/carddisp.pl?gene=IL2RA
IL4	Interleukin 4	Protein Coding	46	GC05P132673	0.90408206	https://www.genecards.org/cgi-bin/carddisp.pl?gene=IL4
IL13	Interleukin 13	Protein Coding	45	GC05P132656	0.90408206	https://www.genecards.org/cgi-bin/carddisp.pl?gene=IL13
HCAR2	Hydroxycarboxylic Acid Receptor 2	Protein Coding	38	GC12M122701	0.898794591	https://www.genecards.org/cgi-bin/carddisp.pl?gene=HCAR2
GCK	Glucokinase	Protein Coding	51	GC07M044145	0.888571501	https://www.genecards.org/cgi-bin/carddisp.pl?gene=GCK
LRAT	Lecithin Retinol Acyltransferase	Protein Coding	45	GC04P154626	0.888571501	https://www.genecards.org/cgi-bin/carddisp.pl?gene=LRAT
SLC23A2	Solute Carrier Family 23 Member 2	Protein Coding	43	GC20M004852	0.888571501	https://www.genecards.org/cgi-bin/carddisp.pl?gene=SLC23A2
MIR21	MicroRNA 21	RNA Gene	24	GC17P059841	0.877165496	https://www.genecards.org/cgi-bin/carddisp.pl?gene=MIR21
CYP2C9	Cytochrome P450 Family 2 Subfamily C Member 9	Protein Coding	50	GC10P094938	0.871338129	https://www.genecards.org/cgi-bin/carddisp.pl?gene=CYP2C9
ACACA	Acetyl-CoA Carboxylase Alpha	Protein Coding	50	GC17M037084	0.871323049	https://www.genecards.org/cgi-bin/carddisp.pl?gene=ACACA
FOXC2	Forkhead Box C2	Protein Coding	45	GC16P086568	0.865585744	https://www.genecards.org/cgi-bin/carddisp.pl?gene=FOXC2
CUBN	Cubilin	Protein Coding	47	GC10M016824	0.864690185	https://www.genecards.org/cgi-bin/carddisp.pl?gene=CUBN
ALOX5	Arachidonate 5-Lipoxygenase	Protein Coding	50	GC10P045374	0.863300323	https://www.genecards.org/cgi-bin/carddisp.pl?gene=ALOX5
NPC2	NPC Intracellular Cholesterol Transporter 2	Protein Coding	42	GC14M074476	0.856492877	https://www.genecards.org/cgi-bin/carddisp.pl?gene=NPC2
PODXL	Podocalyxin Like	Protein Coding	43	GC07M131500	0.844359577	https://www.genecards.org/cgi-bin/carddisp.pl?gene=PODXL
GGA3	Golgi Associated, Gamma Adaptin Ear Containing, ARF Binding Protein 3	Protein Coding	41	GC17M075225	0.844359577	https://www.genecards.org/cgi-bin/carddisp.pl?gene=GGA3
ABCB11	ATP Binding Cassette Subfamily B Member 11	Protein Coding	47	GC02M168922	0.842627704	https://www.genecards.org/cgi-bin/carddisp.pl?gene=ABCB11
ADA	Adenosine Deaminase	Protein Coding	52	GC20M044620	0.836482525	https://www.genecards.org/cgi-bin/carddisp.pl?gene=ADA
IGFBP1	Insulin Like Growth Factor Binding Protein 1	Protein Coding	44	GC07P046731	0.835454702	https://www.genecards.org/cgi-bin/carddisp.pl?gene=IGFBP1
ACACB	Acetyl-CoA Carboxylase Beta	Protein Coding	47	GC12P109116	0.832081497	https://www.genecards.org/cgi-bin/carddisp.pl?gene=ACACB
ALDH2	Aldehyde Dehydrogenase 2 Family Member	Protein Coding	51	GC12P111766	0.817365646	https://www.genecards.org/cgi-bin/carddisp.pl?gene=ALDH2
MYH9	Myosin Heavy Chain 9	Protein Coding	50	GC22M036281	0.813353777	https://www.genecards.org/cgi-bin/carddisp.pl?gene=MYH9
PLG	Plasminogen	Protein Coding	49	GC06P160702	0.813353777	https://www.genecards.org/cgi-bin/carddisp.pl?gene=PLG
RUNX2	RUNX Family Transcription Factor 2	Protein Coding	48	GC06P052244	0.813353777	https://www.genecards.org/cgi-bin/carddisp.pl?gene=RUNX2
PLAUR	Plasminogen Activator, Urokinase Receptor	Protein Coding	45	GC19M043646	0.813353777	https://www.genecards.org/cgi-bin/carddisp.pl?gene=PLAUR
OSBPL10	Oxysterol Binding Protein Like 10	Protein Coding	34	GC03M031677	0.808606029	https://www.genecards.org/cgi-bin/carddisp.pl?gene=OSBPL10
NF1	Neurofibromin 1	Protein Coding	50	GC17P031094	0.808553576	https://www.genecards.org/cgi-bin/carddisp.pl?gene=NF1
TNFRSF11B	TNF Receptor Superfamily Member 11b	Protein Coding	48	GC08M118923	0.788176954	https://www.genecards.org/cgi-bin/carddisp.pl?gene=TNFRSF11B
CEL	Carboxyl Ester Lipase	Protein Coding	47	GC09P133061	0.788176954	https://www.genecards.org/cgi-bin/carddisp.pl?gene=CEL
APOBEC1	Apolipoprotein B MRNA Editing Enzyme Catalytic Subunit 1	Protein Coding	39	GC12M007649	0.788176954	https://www.genecards.org/cgi-bin/carddisp.pl?gene=APOBEC1
AR	Androgen Receptor	Protein Coding	53	GC0XP067544	0.784118295	https://www.genecards.org/cgi-bin/carddisp.pl?gene=AR
CYP21A2	Cytochrome P450 Family 21 Subfamily A Member 2	Protein Coding	45	GC06P052007	0.784118295	https://www.genecards.org/cgi-bin/carddisp.pl?gene=CYP21A2
CD40LG	CD40 Ligand	Protein Coding	48	GC0XP136649	0.769479871	https://www.genecards.org/cgi-bin/carddisp.pl?gene=CD40LG
MIR133A1	MicroRNA 133a-1	RNA Gene	18	GC18M021826	0.753228426	https://www.genecards.org/cgi-bin/carddisp.pl?gene=MIR133A1
OSBPL9	Oxysterol Binding Protein Like 9	Protein Coding	37	GC01P051577	0.746139646	https://www.genecards.org/cgi-bin/carddisp.pl?gene=OSBPL9
IFNG	Interferon Gamma	Protein Coding	48	GC12M068154	0.737401962	https://www.genecards.org/cgi-bin/carddisp.pl?gene=IFNG
CYBA	Cytochrome B-245 Alpha Chain	Protein Coding	48	GC16M088643	0.73536545	https://www.genecards.org/cgi-bin/carddisp.pl?gene=CYBA
MBL2	Mannose Binding Lectin 2	Protein Coding	48	GC10M052760	0.732555747	https://www.genecards.org/cgi-bin/carddisp.pl?gene=MBL2
SORT1	Sortilin 1	Protein Coding	44	GC01M109310	0.732555747	https://www.genecards.org/cgi-bin/carddisp.pl?gene=SORT1
GNRH1	Gonadotropin Releasing Hormone 1	Protein Coding	43	GC08M025419	0.732555747	https://www.genecards.org/cgi-bin/carddisp.pl?gene=GNRH1
ENPP1	Ectonucleotide Pyrophosphatase/Phosphodiesterase 1	Protein Coding	48	GC06P131808	0.718143404	https://www.genecards.org/cgi-bin/carddisp.pl?gene=ENPP1
HCAR3	Hydroxycarboxylic Acid Receptor 3	Protein Coding	37	GC12M122714	0.718143404	https://www.genecards.org/cgi-bin/carddisp.pl?gene=HCAR3
MME	Membrane Metalloendopeptidase	Protein Coding	51	GC03P155024	0.708547592	https://www.genecards.org/cgi-bin/carddisp.pl?gene=MME
NLRP3	NLR Family Pyrin Domain Containing 3	Protein Coding	48	GC01P247415	0.708547592	https://www.genecards.org/cgi-bin/carddisp.pl?gene=NLRP3
FAS	Fas Cell Surface Death Receptor	Protein Coding	51	GC10P088969	0.703715801	https://www.genecards.org/cgi-bin/carddisp.pl?gene=FAS
GAL	Galanin And GMAP Prepropeptide	Protein Coding	45	GC11P068684	0.703715801	https://www.genecards.org/cgi-bin/carddisp.pl?gene=GAL
TFRC	Transferrin Receptor	Protein Coding	49	GC03M196027	0.689416707	https://www.genecards.org/cgi-bin/carddisp.pl?gene=TFRC
AQP3	Aquaporin 3 (Gill Blood Group)	Protein Coding	48	GC09M033431	0.689416707	https://www.genecards.org/cgi-bin/carddisp.pl?gene=AQP3
IL4R	Interleukin 4 Receptor	Protein Coding	48	GC16P027325	0.689416707	https://www.genecards.org/cgi-bin/carddisp.pl?gene=IL4R
AQP2	Aquaporin 2	Protein Coding	47	GC12P049950	0.689416707	https://www.genecards.org/cgi-bin/carddisp.pl?gene=AQP2
A2M	Alpha-2-Macroglobulin	Protein Coding	47	GC12M009067	0.689416707	https://www.genecards.org/cgi-bin/carddisp.pl?gene=A2M
EZR	Ezrin	Protein Coding	46	GC06M158765	0.689416707	https://www.genecards.org/cgi-bin/carddisp.pl?gene=EZR
LAMA5	Laminin Subunit Alpha 5	Protein Coding	44	GC20M062307	0.689416707	https://www.genecards.org/cgi-bin/carddisp.pl?gene=LAMA5
GC	GC Vitamin D Binding Protein	Protein Coding	44	GC04M071741	0.689416707	https://www.genecards.org/cgi-bin/carddisp.pl?gene=GC
IGFBP2	Insulin Like Growth Factor Binding Protein 2	Protein Coding	44	GC02P216632	0.689416707	https://www.genecards.org/cgi-bin/carddisp.pl?gene=IGFBP2
AMBP	Alpha-1-Microglobulin/Bikunin Precursor	Protein Coding	43	GC09M114060	0.689416707	https://www.genecards.org/cgi-bin/carddisp.pl?gene=AMBP
NAGLU	N-Acetyl-Alpha-Glucosaminidase	Protein Coding	43	GC17P042537	0.689416707	https://www.genecards.org/cgi-bin/carddisp.pl?gene=NAGLU
CD80	CD80 Molecule	Protein Coding	42	GC03M119524	0.689416707	https://www.genecards.org/cgi-bin/carddisp.pl?gene=CD80
MPV17	Mitochondrial Inner Membrane Protein MPV17	Protein Coding	42	GC02M027309	0.689416707	https://www.genecards.org/cgi-bin/carddisp.pl?gene=MPV17
KANK1	KN Motif And Ankyrin Repeat Domains 1	Protein Coding	41	GC09P000474	0.689416707	https://www.genecards.org/cgi-bin/carddisp.pl?gene=KANK1
GUCA2B	Guanylate Cyclase Activator 2B	Protein Coding	40	GC01P042153	0.689416707	https://www.genecards.org/cgi-bin/carddisp.pl?gene=GUCA2B
COQ8A	Coenzyme Q8A	Protein Coding	36	GC01P226939	0.689416707	https://www.genecards.org/cgi-bin/carddisp.pl?gene=COQ8A
SMPDL3B	Sphingomyelin Phosphodiesterase Acid Like 3B	Protein Coding	36	GC01P027946	0.689416707	https://www.genecards.org/cgi-bin/carddisp.pl?gene=SMPDL3B
CMIP	C-Maf Inducing Protein	Protein Coding	35	GC16P081445	0.689416707	https://www.genecards.org/cgi-bin/carddisp.pl?gene=CMIP
IGES	Immunoglobulin E Concentration, Serum	Genetic Locus	4	GC05U990033	0.689416707	https://www.genecards.org/cgi-bin/carddisp.pl?gene=IGES
LOC112272600	Sharpr-MPRA Regulatory Region 4265	Biological Region	2	GC15P059138	0.689416707	https://www.genecards.org/cgi-bin/carddisp.pl?gene=LOC112272600
SLC8A1	Solute Carrier Family 8 Member A1	Protein Coding	45	GC02M040078	0.681483984	https://www.genecards.org/cgi-bin/carddisp.pl?gene=SLC8A1
HMOX1	Heme Oxygenase 1	Protein Coding	53	GC22P035380	0.679391742	https://www.genecards.org/cgi-bin/carddisp.pl?gene=HMOX1
HNF4A	Hepatocyte Nuclear Factor 4 Alpha	Protein Coding	51	GC20P044355	0.674935579	https://www.genecards.org/cgi-bin/carddisp.pl?gene=HNF4A
SOD2	Superoxide Dismutase 2	Protein Coding	51	GC06M159669	0.674935579	https://www.genecards.org/cgi-bin/carddisp.pl?gene=SOD2
ATF6	Activating Transcription Factor 6	Protein Coding	48	GC01P161766	0.674935579	https://www.genecards.org/cgi-bin/carddisp.pl?gene=ATF6
KNG1	Kininogen 1	Protein Coding	45	GC03P186717	0.674935579	https://www.genecards.org/cgi-bin/carddisp.pl?gene=KNG1
WNK4	WNK Lysine Deficient Protein Kinase 4	Protein Coding	44	GC17P044386	0.674935579	https://www.genecards.org/cgi-bin/carddisp.pl?gene=WNK4
CCK	Cholecystokinin	Protein Coding	43	GC03M042274	0.674935579	https://www.genecards.org/cgi-bin/carddisp.pl?gene=CCK
OSBPL2	Oxysterol Binding Protein Like 2	Protein Coding	42	GC20P062231	0.674935579	https://www.genecards.org/cgi-bin/carddisp.pl?gene=OSBPL2
GLUL	Glutamate-Ammonia Ligase	Protein Coding	50	GC01M182378	0.660181224	https://www.genecards.org/cgi-bin/carddisp.pl?gene=GLUL
IGF2	Insulin Like Growth Factor 2	Protein Coding	48	GC11M002130	0.660181224	https://www.genecards.org/cgi-bin/carddisp.pl?gene=IGF2
PTPN22	Protein Tyrosine Phosphatase Non-Receptor Type 22	Protein Coding	48	GC01M113813	0.660181224	https://www.genecards.org/cgi-bin/carddisp.pl?gene=PTPN22
USP9X	Ubiquitin Specific Peptidase 9 X-Linked	Protein Coding	48	GC0XP041085	0.660181224	https://www.genecards.org/cgi-bin/carddisp.pl?gene=USP9X
HADHA	Hydroxyacyl-CoA Dehydrogenase Trifunctional Multienzyme Complex Subunit Alpha	Protein Coding	47	GC02M026190	0.660181224	https://www.genecards.org/cgi-bin/carddisp.pl?gene=HADHA
KDM6A	Lysine Demethylase 6A	Protein Coding	47	GC0XP044873	0.660181224	https://www.genecards.org/cgi-bin/carddisp.pl?gene=KDM6A
PYGM	Glycogen Phosphorylase, Muscle Associated	Protein Coding	47	GC11M064746	0.660181224	https://www.genecards.org/cgi-bin/carddisp.pl?gene=PYGM
ACADVL	Acyl-CoA Dehydrogenase Very Long Chain	Protein Coding	46	GC17P007219	0.660181224	https://www.genecards.org/cgi-bin/carddisp.pl?gene=ACADVL
CRAT	Carnitine O-Acetyltransferase	Protein Coding	45	GC09M129094	0.660181224	https://www.genecards.org/cgi-bin/carddisp.pl?gene=CRAT
FMR1	FMRP Translational Regulator 1	Protein Coding	45	GC0XP147920	0.660181224	https://www.genecards.org/cgi-bin/carddisp.pl?gene=FMR1
AMH	Anti-Mullerian Hormone	Protein Coding	44	GC19P002251	0.660181224	https://www.genecards.org/cgi-bin/carddisp.pl?gene=AMH
MLPH	Melanophilin	Protein Coding	44	GC02P237485	0.660181224	https://www.genecards.org/cgi-bin/carddisp.pl?gene=MLPH
CPT1C	Carnitine Palmitoyltransferase 1C	Protein Coding	43	GC19P049690	0.660181224	https://www.genecards.org/cgi-bin/carddisp.pl?gene=CPT1C
HSD3B7	Hydroxy-Delta-5-Steroid Dehydrogenase, 3 Beta- And Steroid Delta-Isomerase 7	Protein Coding	43	GC16P030985	0.660181224	https://www.genecards.org/cgi-bin/carddisp.pl?gene=HSD3B7
TG	Thyroglobulin	Protein Coding	43	GC08P132866	0.660181224	https://www.genecards.org/cgi-bin/carddisp.pl?gene=TG
BMP15	Bone Morphogenetic Protein 15	Protein Coding	41	GC0XP050910	0.660181224	https://www.genecards.org/cgi-bin/carddisp.pl?gene=BMP15
GYG2	Glycogenin 2	Protein Coding	41	GC0XP002828	0.660181224	https://www.genecards.org/cgi-bin/carddisp.pl?gene=GYG2
RPS4X	Ribosomal Protein S4 X-Linked	Protein Coding	40	GC0XM072255	0.660181224	https://www.genecards.org/cgi-bin/carddisp.pl?gene=RPS4X
SHOX2	Short Stature Homeobox 2	Protein Coding	40	GC03M158095	0.660181224	https://www.genecards.org/cgi-bin/carddisp.pl?gene=SHOX2
SYTL2	Synaptotagmin Like 2	Protein Coding	40	GC11M085694	0.660181224	https://www.genecards.org/cgi-bin/carddisp.pl?gene=SYTL2
SHOX	Short Stature Homeobox	Protein Coding	39	GC0XP000624	0.660181224	https://www.genecards.org/cgi-bin/carddisp.pl?gene=SHOX
SYTL3	Synaptotagmin Like 3	Protein Coding	37	GC06P158644	0.660181224	https://www.genecards.org/cgi-bin/carddisp.pl?gene=SYTL3
EFHC2	EF-Hand Domain Containing 2	Protein Coding	36	GC0XM044146	0.660181224	https://www.genecards.org/cgi-bin/carddisp.pl?gene=EFHC2
ARSL	Arylsulfatase L	Protein Coding	34	GC0XM002934	0.660181224	https://www.genecards.org/cgi-bin/carddisp.pl?gene=ARSL
RPS4Y1	Ribosomal Protein S4 Y-Linked 1	Protein Coding	34	GC0YP002841	0.660181224	https://www.genecards.org/cgi-bin/carddisp.pl?gene=RPS4Y1
PPP1R3D	Protein Phosphatase 1 Regulatory Subunit 3D	Protein Coding	34	GC20M059936	0.660181224	https://www.genecards.org/cgi-bin/carddisp.pl?gene=PPP1R3D
TSPY1	Testis Specific Protein Y-Linked 1	Protein Coding	34	GC0YP009469	0.660181224	https://www.genecards.org/cgi-bin/carddisp.pl?gene=TSPY1
CGB3	Chorionic Gonadotropin Subunit Beta 3	Protein Coding	31	GC19M049024	0.660181224	https://www.genecards.org/cgi-bin/carddisp.pl?gene=CGB3
PPP1R3E	Protein Phosphatase 1 Regulatory Subunit 3E	Protein Coding	31	GC14M023295	0.660181224	https://www.genecards.org/cgi-bin/carddisp.pl?gene=PPP1R3E
LINC01436	Long Intergenic Non-Protein Coding RNA 1436	RNA Gene	13	GC21P036005	0.660181224	https://www.genecards.org/cgi-bin/carddisp.pl?gene=LINC01436
MIR663AHG	MIR663A Host Gene	RNA Gene	12	GC20M026161	0.660181224	https://www.genecards.org/cgi-bin/carddisp.pl?gene=MIR663AHG
MC4R	Melanocortin 4 Receptor	Protein Coding	47	GC18M060371	0.65176934	https://www.genecards.org/cgi-bin/carddisp.pl?gene=MC4R
ASS1	Argininosuccinate Synthase 1	Protein Coding	49	GC09P130444	0.642092109	https://www.genecards.org/cgi-bin/carddisp.pl?gene=ASS1
PTX3	Pentraxin 3	Protein Coding	43	GC03P157436	0.642092109	https://www.genecards.org/cgi-bin/carddisp.pl?gene=PTX3
CCND1	Cyclin D1	Protein Coding	52	GC11P069641	0.635946929	https://www.genecards.org/cgi-bin/carddisp.pl?gene=CCND1
WWOX	WW Domain Containing Oxidoreductase	Protein Coding	48	GC16P078099	0.635946929	https://www.genecards.org/cgi-bin/carddisp.pl?gene=WWOX
CD40	CD40 Molecule	Protein Coding	48	GC20P046118	0.635543704	https://www.genecards.org/cgi-bin/carddisp.pl?gene=CD40
GHRL	Ghrelin And Obestatin Prepropeptide	Protein Coding	44	GC03M010285	0.635543704	https://www.genecards.org/cgi-bin/carddisp.pl?gene=GHRL
P4HB	Prolyl 4-Hydroxylase Subunit Beta	Protein Coding	50	GC17M081843	0.623683274	https://www.genecards.org/cgi-bin/carddisp.pl?gene=P4HB
CYP3A5	Cytochrome P450 Family 3 Subfamily A Member 5	Protein Coding	48	GC07M099648	0.623683274	https://www.genecards.org/cgi-bin/carddisp.pl?gene=CYP3A5
CD63	CD63 Molecule	Protein Coding	43	GC12M055725	0.623683274	https://www.genecards.org/cgi-bin/carddisp.pl?gene=CD63
SLC2A4	Solute Carrier Family 2 Member 4	Protein Coding	47	GC17P007319	0.616284132	https://www.genecards.org/cgi-bin/carddisp.pl?gene=SLC2A4
ELN	Elastin	Protein Coding	45	GC07P074027	0.61142832	https://www.genecards.org/cgi-bin/carddisp.pl?gene=ELN
SLC10A2	Solute Carrier Family 10 Member 2	Protein Coding	43	GC13M103043	0.61142832	https://www.genecards.org/cgi-bin/carddisp.pl?gene=SLC10A2
H19	H19 Imprinted Maternally Expressed Transcript	RNA Gene	28	GC11M001995	0.61142832	https://www.genecards.org/cgi-bin/carddisp.pl?gene=H19
TUG1	Taurine Up-Regulated 1	RNA Gene	23	GC22P030969	0.61142832	https://www.genecards.org/cgi-bin/carddisp.pl?gene=TUG1
CDKN2B-AS1	CDKN2B Antisense RNA 1	RNA Gene	22	GC09P021994	0.61142832	https://www.genecards.org/cgi-bin/carddisp.pl?gene=CDKN2B-AS1
MIR210	MicroRNA 210	RNA Gene	21	GC11M000914	0.61142832	https://www.genecards.org/cgi-bin/carddisp.pl?gene=MIR210
SLC2A2	Solute Carrier Family 2 Member 2	Protein Coding	50	GC03M170996	0.600432932	https://www.genecards.org/cgi-bin/carddisp.pl?gene=SLC2A2
LTA	Lymphotoxin Alpha	Protein Coding	43	GC06P051957	0.594206333	https://www.genecards.org/cgi-bin/carddisp.pl?gene=LTA
IFNA1	Interferon Alpha 1	Protein Coding	40	GC09P021513	0.593643904	https://www.genecards.org/cgi-bin/carddisp.pl?gene=IFNA1
PTEN	Phosphatase And Tensin Homolog	Protein Coding	53	GC10P087863	0.590755701	https://www.genecards.org/cgi-bin/carddisp.pl?gene=PTEN
PRKAG2	Protein Kinase AMP-Activated Non-Catalytic Subunit Gamma 2	Protein Coding	51	GC07M151556	0.590755701	https://www.genecards.org/cgi-bin/carddisp.pl?gene=PRKAG2
ADAMTS13	ADAM Metallopeptidase With Thrombospondin Type 1 Motif 13	Protein Coding	47	GC09P133414	0.590755701	https://www.genecards.org/cgi-bin/carddisp.pl?gene=ADAMTS13
DDIT3	DNA Damage Inducible Transcript 3	Protein Coding	46	GC12M057516	0.590755701	https://www.genecards.org/cgi-bin/carddisp.pl?gene=DDIT3
CPB2	Carboxypeptidase B2	Protein Coding	45	GC13M046053	0.590755701	https://www.genecards.org/cgi-bin/carddisp.pl?gene=CPB2
HMSNO	Neuropathy, Hereditary Motor And Sensory, Okinawa Type	Genetic Locus	1	GC00U934097	0.590755701	https://www.genecards.org/cgi-bin/carddisp.pl?gene=HMSNO
APP	Amyloid Beta Precursor Protein	Protein Coding	52	GC21M025880	0.590474427	https://www.genecards.org/cgi-bin/carddisp.pl?gene=APP
ACAT1	Acetyl-CoA Acetyltransferase 1	Protein Coding	50	GC11P108121	0.590474427	https://www.genecards.org/cgi-bin/carddisp.pl?gene=ACAT1
NOS2	Nitric Oxide Synthase 2	Protein Coding	50	GC17M027756	0.590474427	https://www.genecards.org/cgi-bin/carddisp.pl?gene=NOS2
ITGAL	Integrin Subunit Alpha L	Protein Coding	47	GC16P030472	0.590474427	https://www.genecards.org/cgi-bin/carddisp.pl?gene=ITGAL
CFTR	CF Transmembrane Conductance Regulator	Protein Coding	52	GC07P117287	0.584207296	https://www.genecards.org/cgi-bin/carddisp.pl?gene=CFTR
IL2RB	Interleukin 2 Receptor Subunit Beta	Protein Coding	49	GC22M037125	0.584207296	https://www.genecards.org/cgi-bin/carddisp.pl?gene=IL2RB
F8	Coagulation Factor VIII	Protein Coding	47	GC0XM154835	0.584207296	https://www.genecards.org/cgi-bin/carddisp.pl?gene=F8
ACP1	Acid Phosphatase 1	Protein Coding	44	GC02P000254	0.584207296	https://www.genecards.org/cgi-bin/carddisp.pl?gene=ACP1
FGF21	Fibroblast Growth Factor 21	Protein Coding	40	GC19P048772	0.584207296	https://www.genecards.org/cgi-bin/carddisp.pl?gene=FGF21
MMP14	Matrix Metallopeptidase 14	Protein Coding	52	GC14P025936	0.551082611	https://www.genecards.org/cgi-bin/carddisp.pl?gene=MMP14
F10	Coagulation Factor X	Protein Coding	50	GC13P113122	0.551082611	https://www.genecards.org/cgi-bin/carddisp.pl?gene=F10
MVK	Mevalonate Kinase	Protein Coding	50	GC12P109573	0.551082611	https://www.genecards.org/cgi-bin/carddisp.pl?gene=MVK
CYP2C8	Cytochrome P450 Family 2 Subfamily C Member 8	Protein Coding	49	GC10M095038	0.551082611	https://www.genecards.org/cgi-bin/carddisp.pl?gene=CYP2C8
F13A1	Coagulation Factor XIII A Chain	Protein Coding	47	GC06M006144	0.551082611	https://www.genecards.org/cgi-bin/carddisp.pl?gene=F13A1
HSP90B1	Heat Shock Protein 90 Beta Family Member 1	Protein Coding	47	GC12P103930	0.551082611	https://www.genecards.org/cgi-bin/carddisp.pl?gene=HSP90B1
SLC12A3	Solute Carrier Family 12 Member 3	Protein Coding	47	GC16P056865	0.551082611	https://www.genecards.org/cgi-bin/carddisp.pl?gene=SLC12A3
GNMT	Glycine N-Methyltransferase	Protein Coding	46	GC06P042960	0.551082611	https://www.genecards.org/cgi-bin/carddisp.pl?gene=GNMT
PRL	Prolactin	Protein Coding	44	GC06M022287	0.551082611	https://www.genecards.org/cgi-bin/carddisp.pl?gene=PRL
SLC10A1	Solute Carrier Family 10 Member 1	Protein Coding	44	GC14M069775	0.551082611	https://www.genecards.org/cgi-bin/carddisp.pl?gene=SLC10A1
HPX	Hemopexin	Protein Coding	40	GC11M006435	0.551082611	https://www.genecards.org/cgi-bin/carddisp.pl?gene=HPX
BCHE	Butyrylcholinesterase	Protein Coding	49	GC03M165772	0.542868912	https://www.genecards.org/cgi-bin/carddisp.pl?gene=BCHE
NR1I2	Nuclear Receptor Subfamily 1 Group I Member 2	Protein Coding	47	GC03P119780	0.542868912	https://www.genecards.org/cgi-bin/carddisp.pl?gene=NR1I2
UCP3	Uncoupling Protein 3	Protein Coding	44	GC11M074000	0.542868912	https://www.genecards.org/cgi-bin/carddisp.pl?gene=UCP3
DUSP2	Dual Specificity Phosphatase 2	Protein Coding	42	GC02M096179	0.542868912	https://www.genecards.org/cgi-bin/carddisp.pl?gene=DUSP2
IL1RN	Interleukin 1 Receptor Antagonist	Protein Coding	48	GC02P116199	0.531474292	https://www.genecards.org/cgi-bin/carddisp.pl?gene=IL1RN
LRP5	LDL Receptor Related Protein 5	Protein Coding	49	GC11P068298	0.513611317	https://www.genecards.org/cgi-bin/carddisp.pl?gene=LRP5
ABCC2	ATP Binding Cassette Subfamily C Member 2	Protein Coding	48	GC10P099782	0.513611317	https://www.genecards.org/cgi-bin/carddisp.pl?gene=ABCC2
NEDD4	NEDD4 E3 Ubiquitin Protein Ligase	Protein Coding	47	GC15M055826	0.513611317	https://www.genecards.org/cgi-bin/carddisp.pl?gene=NEDD4
CLEC4A	C-Type Lectin Domain Family 4 Member A	Protein Coding	38	GC12P010915	0.513611317	https://www.genecards.org/cgi-bin/carddisp.pl?gene=CLEC4A
TP53	Tumor Protein P53	Protein Coding	54	GC17M007661	0.499746174	https://www.genecards.org/cgi-bin/carddisp.pl?gene=TP53
TGFB1	Transforming Growth Factor Beta 1	Protein Coding	52	GC19M041301	0.499746174	https://www.genecards.org/cgi-bin/carddisp.pl?gene=TGFB1
HSD11B1	Hydroxysteroid 11-Beta Dehydrogenase 1	Protein Coding	50	GC01P209686	0.499746174	https://www.genecards.org/cgi-bin/carddisp.pl?gene=HSD11B1
ITGA4	Integrin Subunit Alpha 4	Protein Coding	49	GC02P181456	0.499746174	https://www.genecards.org/cgi-bin/carddisp.pl?gene=ITGA4
ITGAM	Integrin Subunit Alpha M	Protein Coding	47	GC16P031919	0.499746174	https://www.genecards.org/cgi-bin/carddisp.pl?gene=ITGAM
KLK3	Kallikrein Related Peptidase 3	Protein Coding	47	GC19P050854	0.499746174	https://www.genecards.org/cgi-bin/carddisp.pl?gene=KLK3
ATF3	Activating Transcription Factor 3	Protein Coding	45	GC01P212565	0.499746174	https://www.genecards.org/cgi-bin/carddisp.pl?gene=ATF3
DPAGT1	Dolichyl-Phosphate N-Acetylglucosaminephosphotransferase 1	Protein Coding	45	GC11M119096	0.499746174	https://www.genecards.org/cgi-bin/carddisp.pl?gene=DPAGT1
PF4	Platelet Factor 4	Protein Coding	42	GC04M073980	0.499746174	https://www.genecards.org/cgi-bin/carddisp.pl?gene=PF4
OXA1L	OXA1L Mitochondrial Inner Membrane Protein	Protein Coding	40	GC14P022766	0.499746174	https://www.genecards.org/cgi-bin/carddisp.pl?gene=OXA1L
BRAF	B-Raf Proto-Oncogene, Serine/Threonine Kinase	Protein Coding	54	GC07M140716	0.48749125	https://www.genecards.org/cgi-bin/carddisp.pl?gene=BRAF
HGF	Hepatocyte Growth Factor	Protein Coding	52	GC07M081699	0.48749125	https://www.genecards.org/cgi-bin/carddisp.pl?gene=HGF
TPM1	Tropomyosin 1	Protein Coding	50	GC15P077065	0.48749125	https://www.genecards.org/cgi-bin/carddisp.pl?gene=TPM1
PLCG1	Phospholipase C Gamma 1	Protein Coding	49	GC20P041136	0.48749125	https://www.genecards.org/cgi-bin/carddisp.pl?gene=PLCG1
HSPD1	Heat Shock Protein Family D (Hsp60) Member 1	Protein Coding	48	GC02M197486	0.48749125	https://www.genecards.org/cgi-bin/carddisp.pl?gene=HSPD1
RARG	Retinoic Acid Receptor Gamma	Protein Coding	48	GC12M053210	0.48749125	https://www.genecards.org/cgi-bin/carddisp.pl?gene=RARG
PTK2	Protein Tyrosine Kinase 2	Protein Coding	48	GC08M140657	0.48749125	https://www.genecards.org/cgi-bin/carddisp.pl?gene=PTK2
SPTLC2	Serine Palmitoyltransferase Long Chain Base Subunit 2	Protein Coding	48	GC14M077505	0.48749125	https://www.genecards.org/cgi-bin/carddisp.pl?gene=SPTLC2
ASAH1	N-Acylsphingosine Amidohydrolase 1	Protein Coding	47	GC08M018055	0.48749125	https://www.genecards.org/cgi-bin/carddisp.pl?gene=ASAH1
SPTLC1	Serine Palmitoyltransferase Long Chain Base Subunit 1	Protein Coding	47	GC09M092002	0.48749125	https://www.genecards.org/cgi-bin/carddisp.pl?gene=SPTLC1
ETFA	Electron Transfer Flavoprotein Subunit Alpha	Protein Coding	46	GC15M076215	0.48749125	https://www.genecards.org/cgi-bin/carddisp.pl?gene=ETFA
ATP2B1	ATPase Plasma Membrane Ca2+ Transporting 1	Protein Coding	45	GC12M089588	0.48749125	https://www.genecards.org/cgi-bin/carddisp.pl?gene=ATP2B1
B4GALNT1	Beta-1,4-N-Acetyl-Galactosaminyltransferase 1	Protein Coding	45	GC12M057623	0.48749125	https://www.genecards.org/cgi-bin/carddisp.pl?gene=B4GALNT1
COL4A6	Collagen Type IV Alpha 6 Chain	Protein Coding	45	GC0XM108155	0.48749125	https://www.genecards.org/cgi-bin/carddisp.pl?gene=COL4A6
ALDH3A2	Aldehyde Dehydrogenase 3 Family Member A2	Protein Coding	45	GC17P019648	0.48749125	https://www.genecards.org/cgi-bin/carddisp.pl?gene=ALDH3A2
PON3	Paraoxonase 3	Protein Coding	45	GC07M095359	0.48749125	https://www.genecards.org/cgi-bin/carddisp.pl?gene=PON3
GALC	Galactosylceramidase	Protein Coding	44	GC14M087837	0.48749125	https://www.genecards.org/cgi-bin/carddisp.pl?gene=GALC
IQGAP1	IQ Motif Containing GTPase Activating Protein 1	Protein Coding	44	GC15P090388	0.48749125	https://www.genecards.org/cgi-bin/carddisp.pl?gene=IQGAP1
TAGLN	Transgelin	Protein Coding	44	GC11P117199	0.48749125	https://www.genecards.org/cgi-bin/carddisp.pl?gene=TAGLN
CDIPT	CDP-Diacylglycerol--Inositol 3-Phosphatidyltransferase	Protein Coding	43	GC16M030150	0.48749125	https://www.genecards.org/cgi-bin/carddisp.pl?gene=CDIPT
CALB1	Calbindin 1	Protein Coding	43	GC08M090058	0.48749125	https://www.genecards.org/cgi-bin/carddisp.pl?gene=CALB1
PLD3	Phospholipase D Family Member 3	Protein Coding	43	GC19P040348	0.48749125	https://www.genecards.org/cgi-bin/carddisp.pl?gene=PLD3
MTMR3	Myotubularin Related Protein 3	Protein Coding	43	GC22P029885	0.48749125	https://www.genecards.org/cgi-bin/carddisp.pl?gene=MTMR3
DEGS1	Delta 4-Desaturase, Sphingolipid 1	Protein Coding	41	GC01P224175	0.48749125	https://www.genecards.org/cgi-bin/carddisp.pl?gene=DEGS1
KDSR	3-Ketodihydrosphingosine Reductase	Protein Coding	41	GC18M063327	0.48749125	https://www.genecards.org/cgi-bin/carddisp.pl?gene=KDSR
CARD8	Caspase Recruitment Domain Family Member 8	Protein Coding	41	GC19M048187	0.48749125	https://www.genecards.org/cgi-bin/carddisp.pl?gene=CARD8
PXDN	Peroxidasin	Protein Coding	41	GC02M001635	0.48749125	https://www.genecards.org/cgi-bin/carddisp.pl?gene=PXDN
PMP22	Peripheral Myelin Protein 22	Protein Coding	41	GC17M015229	0.48749125	https://www.genecards.org/cgi-bin/carddisp.pl?gene=PMP22
CERS3	Ceramide Synthase 3	Protein Coding	40	GC15M106261	0.48749125	https://www.genecards.org/cgi-bin/carddisp.pl?gene=CERS3
GALNT4	Polypeptide N-Acetylgalactosaminyltransferase 4	Protein Coding	40	GC12M089520	0.48749125	https://www.genecards.org/cgi-bin/carddisp.pl?gene=GALNT4
PLA2R1	Phospholipase A2 Receptor 1	Protein Coding	40	GC02M159932	0.48749125	https://www.genecards.org/cgi-bin/carddisp.pl?gene=PLA2R1
PLD4	Phospholipase D Family Member 4	Protein Coding	40	GC14P104924	0.48749125	https://www.genecards.org/cgi-bin/carddisp.pl?gene=PLD4
ORMDL3	ORMDL Sphingolipid Biosynthesis Regulator 3	Protein Coding	40	GC17M039921	0.48749125	https://www.genecards.org/cgi-bin/carddisp.pl?gene=ORMDL3
ACER3	Alkaline Ceramidase 3	Protein Coding	39	GC11P076860	0.48749125	https://www.genecards.org/cgi-bin/carddisp.pl?gene=ACER3
SERPINA10	Serpin Family A Member 10	Protein Coding	39	GC14M094280	0.48749125	https://www.genecards.org/cgi-bin/carddisp.pl?gene=SERPINA10
CELF4	CUGBP Elav-Like Family Member 4	Protein Coding	38	GC18M037243	0.48749125	https://www.genecards.org/cgi-bin/carddisp.pl?gene=CELF4
DGKK	Diacylglycerol Kinase Kappa	Protein Coding	38	GC0XM050365	0.48749125	https://www.genecards.org/cgi-bin/carddisp.pl?gene=DGKK
NPNT	Nephronectin	Protein Coding	38	GC04P105894	0.48749125	https://www.genecards.org/cgi-bin/carddisp.pl?gene=NPNT
EMCN	Endomucin	Protein Coding	37	GC04M100395	0.48749125	https://www.genecards.org/cgi-bin/carddisp.pl?gene=EMCN
OLFM2	Olfactomedin 2	Protein Coding	37	GC19M009853	0.48749125	https://www.genecards.org/cgi-bin/carddisp.pl?gene=OLFM2
POC1B	POC1 Centriolar Protein B	Protein Coding	37	GC12M089419	0.48749125	https://www.genecards.org/cgi-bin/carddisp.pl?gene=POC1B
APOC4	Apolipoprotein C4	Protein Coding	36	GC19P044943	0.48749125	https://www.genecards.org/cgi-bin/carddisp.pl?gene=APOC4
HORMAD2	HORMA Domain Containing 2	Protein Coding	36	GC22P030080	0.48749125	https://www.genecards.org/cgi-bin/carddisp.pl?gene=HORMAD2
PLD5	Phospholipase D Family Member 5	Protein Coding	36	GC01M242082	0.48749125	https://www.genecards.org/cgi-bin/carddisp.pl?gene=PLD5
MBOAT2	Membrane Bound O-Acyltransferase Domain Containing 2	Protein Coding	36	GC02M008853	0.48749125	https://www.genecards.org/cgi-bin/carddisp.pl?gene=MBOAT2
SLC13A1	Solute Carrier Family 13 Member 1	Protein Coding	36	GC07M123113	0.48749125	https://www.genecards.org/cgi-bin/carddisp.pl?gene=SLC13A1
SPTSSA	Serine Palmitoyltransferase Small Subunit A	Protein Coding	34	GC14M034432	0.48749125	https://www.genecards.org/cgi-bin/carddisp.pl?gene=SPTSSA
HULC	Hepatocellular Carcinoma Up-Regulated Long Non-Coding RNA	RNA Gene	21	GC06P008438	0.48749125	https://www.genecards.org/cgi-bin/carddisp.pl?gene=HULC
MIR22	MicroRNA 22	RNA Gene	20	GC17M001713	0.48749125	https://www.genecards.org/cgi-bin/carddisp.pl?gene=MIR22
HOXC-AS1	HOXC Cluster Antisense RNA 1	RNA Gene	16	GC12M053999	0.48749125	https://www.genecards.org/cgi-bin/carddisp.pl?gene=HOXC-AS1
NFIA-AS1	NFIA Antisense RNA 1	RNA Gene	15	GC01M061248	0.48749125	https://www.genecards.org/cgi-bin/carddisp.pl?gene=NFIA-AS1
MIR4284	MicroRNA 4284	RNA Gene	14	GC07P073711	0.48749125	https://www.genecards.org/cgi-bin/carddisp.pl?gene=MIR4284
MIR4463	MicroRNA 4463	RNA Gene	12	GC06P075428	0.48749125	https://www.genecards.org/cgi-bin/carddisp.pl?gene=MIR4463
MIR4306	MicroRNA 4306	RNA Gene	12	GC13P099643	0.48749125	https://www.genecards.org/cgi-bin/carddisp.pl?gene=MIR4306
MIR7108	MicroRNA 7108	RNA Gene	8	GC19M002434	0.48749125	https://www.genecards.org/cgi-bin/carddisp.pl?gene=MIR7108
TP53COR1	Tumor Protein P53 Pathway Corepressor 1	RNA Gene	8	GC06U903133	0.48749125	https://www.genecards.org/cgi-bin/carddisp.pl?gene=TP53COR1
ENSG00000247287		RNA Gene	8	GC14M061298	0.48749125	https://www.genecards.org/cgi-bin/carddisp.pl?gene=ENSG00000247287
RARA	Retinoic Acid Receptor Alpha	Protein Coding	51	GC17P040309	0.48040247	https://www.genecards.org/cgi-bin/carddisp.pl?gene=RARA
SLC6A4	Solute Carrier Family 6 Member 4	Protein Coding	48	GC17M030194	0.48040247	https://www.genecards.org/cgi-bin/carddisp.pl?gene=SLC6A4
PRKAA1	Protein Kinase AMP-Activated Catalytic Subunit Alpha 1	Protein Coding	48	GC05M040759	0.48040247	https://www.genecards.org/cgi-bin/carddisp.pl?gene=PRKAA1
NR3C2	Nuclear Receptor Subfamily 3 Group C Member 2	Protein Coding	48	GC04M148078	0.48040247	https://www.genecards.org/cgi-bin/carddisp.pl?gene=NR3C2
OPRK1	Opioid Receptor Kappa 1	Protein Coding	46	GC08M053227	0.48040247	https://www.genecards.org/cgi-bin/carddisp.pl?gene=OPRK1
CPE	Carboxypeptidase E	Protein Coding	45	GC04P165361	0.48040247	https://www.genecards.org/cgi-bin/carddisp.pl?gene=CPE
FTO	FTO Alpha-Ketoglutarate Dependent Dioxygenase	Protein Coding	45	GC16P053737	0.48040247	https://www.genecards.org/cgi-bin/carddisp.pl?gene=FTO
NR1I3	Nuclear Receptor Subfamily 1 Group I Member 3	Protein Coding	45	GC01M161229	0.48040247	https://www.genecards.org/cgi-bin/carddisp.pl?gene=NR1I3
GPX3	Glutathione Peroxidase 3	Protein Coding	44	GC05P150997	0.48040247	https://www.genecards.org/cgi-bin/carddisp.pl?gene=GPX3
IFNB1	Interferon Beta 1	Protein Coding	42	GC09M021077	0.48040247	https://www.genecards.org/cgi-bin/carddisp.pl?gene=IFNB1
AS3MT	Arsenite Methyltransferase	Protein Coding	41	GC10P102869	0.48040247	https://www.genecards.org/cgi-bin/carddisp.pl?gene=AS3MT
HCRT	Hypocretin Neuropeptide Precursor	Protein Coding	41	GC17M042185	0.48040247	https://www.genecards.org/cgi-bin/carddisp.pl?gene=HCRT
RGS5	Regulator Of G Protein Signaling 5	Protein Coding	41	GC01M163111	0.48040247	https://www.genecards.org/cgi-bin/carddisp.pl?gene=RGS5
TNFSF14	TNF Superfamily Member 14	Protein Coding	41	GC19M006663	0.48040247	https://www.genecards.org/cgi-bin/carddisp.pl?gene=TNFSF14
MIR937	MicroRNA 937	RNA Gene	17	GC08M143812	0.48040247	https://www.genecards.org/cgi-bin/carddisp.pl?gene=MIR937
MIR587	MicroRNA 587	RNA Gene	15	GC06P106784	0.48040247	https://www.genecards.org/cgi-bin/carddisp.pl?gene=MIR587
FOS	Fos Proto-Oncogene, AP-1 Transcription Factor Subunit	Protein Coding	51	GC14P075278	0.476495832	https://www.genecards.org/cgi-bin/carddisp.pl?gene=FOS
JAG1	Jagged Canonical Notch Ligand 1	Protein Coding	51	GC20M010637	0.476495832	https://www.genecards.org/cgi-bin/carddisp.pl?gene=JAG1
XIAP	X-Linked Inhibitor Of Apoptosis	Protein Coding	50	GC0XP123859	0.476495832	https://www.genecards.org/cgi-bin/carddisp.pl?gene=XIAP
FECH	Ferrochelatase	Protein Coding	47	GC18M057544	0.476495832	https://www.genecards.org/cgi-bin/carddisp.pl?gene=FECH
FHL1	Four And A Half LIM Domains 1	Protein Coding	47	GC0XP136146	0.476495832	https://www.genecards.org/cgi-bin/carddisp.pl?gene=FHL1
SLC7A7	Solute Carrier Family 7 Member 7	Protein Coding	47	GC14M022773	0.476495832	https://www.genecards.org/cgi-bin/carddisp.pl?gene=SLC7A7
PSMB9	Proteasome 20S Subunit Beta 9	Protein Coding	47	GC06P052017	0.476495832	https://www.genecards.org/cgi-bin/carddisp.pl?gene=PSMB9
POLD1	DNA Polymerase Delta 1, Catalytic Subunit	Protein Coding	47	GC19P050385	0.476495832	https://www.genecards.org/cgi-bin/carddisp.pl?gene=POLD1
PSMB4	Proteasome 20S Subunit Beta 4	Protein Coding	46	GC01P151372	0.476495832	https://www.genecards.org/cgi-bin/carddisp.pl?gene=PSMB4
ABHD5	Abhydrolase Domain Containing 5, Lysophosphatidic Acid Acyltransferase	Protein Coding	45	GC03P043707	0.476495832	https://www.genecards.org/cgi-bin/carddisp.pl?gene=ABHD5
HAVCR2	Hepatitis A Virus Cellular Receptor 2	Protein Coding	44	GC05M157063	0.476495832	https://www.genecards.org/cgi-bin/carddisp.pl?gene=HAVCR2
SLC29A3	Solute Carrier Family 29 Member 3	Protein Coding	44	GC10P071320	0.476495832	https://www.genecards.org/cgi-bin/carddisp.pl?gene=SLC29A3
RSPO1	R-Spondin 1	Protein Coding	44	GC01M037612	0.476495832	https://www.genecards.org/cgi-bin/carddisp.pl?gene=RSPO1
POLR3A	RNA Polymerase III Subunit A	Protein Coding	44	GC10M077969	0.476495832	https://www.genecards.org/cgi-bin/carddisp.pl?gene=POLR3A
XRCC4	X-Ray Repair Cross Complementing 4	Protein Coding	44	GC05P083077	0.476495832	https://www.genecards.org/cgi-bin/carddisp.pl?gene=XRCC4
FLII	FLII Actin Remodeling Protein	Protein Coding	43	GC17M018244	0.476495832	https://www.genecards.org/cgi-bin/carddisp.pl?gene=FLII
AEBP1	AE Binding Protein 1	Protein Coding	41	GC07P044106	0.476495832	https://www.genecards.org/cgi-bin/carddisp.pl?gene=AEBP1
FARSA	Phenylalanyl-TRNA Synthetase Subunit Alpha	Protein Coding	41	GC19M012922	0.476495832	https://www.genecards.org/cgi-bin/carddisp.pl?gene=FARSA
MTX2	Metaxin 2	Protein Coding	41	GC02P176269	0.476495832	https://www.genecards.org/cgi-bin/carddisp.pl?gene=MTX2
TTPA	Alpha Tocopherol Transfer Protein	Protein Coding	41	GC08M063048	0.476495832	https://www.genecards.org/cgi-bin/carddisp.pl?gene=TTPA
TMEM43	Transmembrane Protein 43	Protein Coding	41	GC03P014124	0.476495832	https://www.genecards.org/cgi-bin/carddisp.pl?gene=TMEM43
SYNE1	Spectrin Repeat Containing Nuclear Envelope Protein 1	Protein Coding	41	GC06M152121	0.476495832	https://www.genecards.org/cgi-bin/carddisp.pl?gene=SYNE1
DEAF1	DEAF1 Transcription Factor	Protein Coding	40	GC11M000644	0.476495832	https://www.genecards.org/cgi-bin/carddisp.pl?gene=DEAF1
PIGH	Phosphatidylinositol Glycan Anchor Biosynthesis Class H	Protein Coding	40	GC14M067581	0.476495832	https://www.genecards.org/cgi-bin/carddisp.pl?gene=PIGH
PIGT	Phosphatidylinositol Glycan Anchor Biosynthesis Class T	Protein Coding	40	GC20P045416	0.476495832	https://www.genecards.org/cgi-bin/carddisp.pl?gene=PIGT
RAI1	Retinoic Acid Induced 1	Protein Coding	40	GC17P017682	0.476495832	https://www.genecards.org/cgi-bin/carddisp.pl?gene=RAI1
SYNE2	Spectrin Repeat Containing Nuclear Envelope Protein 2	Protein Coding	40	GC14P063761	0.476495832	https://www.genecards.org/cgi-bin/carddisp.pl?gene=SYNE2
NSMCE2	NSE2 (MMS21) Homolog, SMC5-SMC6 Complex SUMO Ligase	Protein Coding	39	GC08P125091	0.476495832	https://www.genecards.org/cgi-bin/carddisp.pl?gene=NSMCE2
IQSEC2	IQ Motif And Sec7 Domain ArfGEF 2	Protein Coding	38	GC0XM053225	0.476495832	https://www.genecards.org/cgi-bin/carddisp.pl?gene=IQSEC2
PLVAP	Plasmalemma Vesicle Associated Protein	Protein Coding	38	GC19M017351	0.476495832	https://www.genecards.org/cgi-bin/carddisp.pl?gene=PLVAP
CEP19	Centrosomal Protein 19	Protein Coding	33	GC03M196706	0.476495832	https://www.genecards.org/cgi-bin/carddisp.pl?gene=CEP19
CDK4	Cyclin Dependent Kinase 4	Protein Coding	54	GC12M057743	0.466818631	https://www.genecards.org/cgi-bin/carddisp.pl?gene=CDK4
DDC	Dopa Decarboxylase	Protein Coding	53	GC07M050458	0.466818631	https://www.genecards.org/cgi-bin/carddisp.pl?gene=DDC
MDM2	MDM2 Proto-Oncogene	Protein Coding	53	GC12P068808	0.466818631	https://www.genecards.org/cgi-bin/carddisp.pl?gene=MDM2
KIT	KIT Proto-Oncogene, Receptor Tyrosine Kinase	Protein Coding	53	GC04P054657	0.466818631	https://www.genecards.org/cgi-bin/carddisp.pl?gene=KIT
PIK3R1	Phosphoinositide-3-Kinase Regulatory Subunit 1	Protein Coding	51	GC05P068215	0.466818631	https://www.genecards.org/cgi-bin/carddisp.pl?gene=PIK3R1
TNNI3	Troponin I3, Cardiac Type	Protein Coding	50	GC19M055151	0.466818631	https://www.genecards.org/cgi-bin/carddisp.pl?gene=TNNI3
KCNN4	Potassium Calcium-Activated Channel Subfamily N Member 4	Protein Coding	49	GC19M045196	0.466818631	https://www.genecards.org/cgi-bin/carddisp.pl?gene=KCNN4
ECHS1	Enoyl-CoA Hydratase, Short Chain 1	Protein Coding	48	GC10M133362	0.466818631	https://www.genecards.org/cgi-bin/carddisp.pl?gene=ECHS1
GUSB	Glucuronidase Beta	Protein Coding	48	GC07M065960	0.466818631	https://www.genecards.org/cgi-bin/carddisp.pl?gene=GUSB
HADHB	Hydroxyacyl-CoA Dehydrogenase Trifunctional Multienzyme Complex Subunit Beta	Protein Coding	48	GC02P026243	0.466818631	https://www.genecards.org/cgi-bin/carddisp.pl?gene=HADHB
LMNB1	Lamin B1	Protein Coding	48	GC05P126776	0.466818631	https://www.genecards.org/cgi-bin/carddisp.pl?gene=LMNB1
PCCA	Propionyl-CoA Carboxylase Subunit Alpha	Protein Coding	48	GC13P100089	0.466818631	https://www.genecards.org/cgi-bin/carddisp.pl?gene=PCCA
SH2D1A	SH2 Domain Containing 1A	Protein Coding	48	GC0XP124227	0.466818631	https://www.genecards.org/cgi-bin/carddisp.pl?gene=SH2D1A
ASNS	Asparagine Synthetase (Glutamine-Hydrolyzing)	Protein Coding	47	GC07M097854	0.466818631	https://www.genecards.org/cgi-bin/carddisp.pl?gene=ASNS
C2	Complement C2	Protein Coding	47	GC06P031897	0.466818631	https://www.genecards.org/cgi-bin/carddisp.pl?gene=C2
ACADS	Acyl-CoA Dehydrogenase Short Chain	Protein Coding	47	GC12P120890	0.466818631	https://www.genecards.org/cgi-bin/carddisp.pl?gene=ACADS
ACOX1	Acyl-CoA Oxidase 1	Protein Coding	47	GC17M075941	0.466818631	https://www.genecards.org/cgi-bin/carddisp.pl?gene=ACOX1
C1R	Complement C1r	Protein Coding	47	GC12M007174	0.466818631	https://www.genecards.org/cgi-bin/carddisp.pl?gene=C1R
C1S	Complement C1s	Protein Coding	47	GC12P010886	0.466818631	https://www.genecards.org/cgi-bin/carddisp.pl?gene=C1S
C5	Complement C5	Protein Coding	47	GC09M120952	0.466818631	https://www.genecards.org/cgi-bin/carddisp.pl?gene=C5
FHL2	Four And A Half LIM Domains 2	Protein Coding	47	GC02M105357	0.466818631	https://www.genecards.org/cgi-bin/carddisp.pl?gene=FHL2
ARSA	Arylsulfatase A	Protein Coding	47	GC22M050622	0.466818631	https://www.genecards.org/cgi-bin/carddisp.pl?gene=ARSA
ADH5	Alcohol Dehydrogenase 5 (Class III), Chi Polypeptide	Protein Coding	47	GC04M099070	0.466818631	https://www.genecards.org/cgi-bin/carddisp.pl?gene=ADH5
AKR1D1	Aldo-Keto Reductase Family 1 Member D1	Protein Coding	47	GC07P138003	0.466818631	https://www.genecards.org/cgi-bin/carddisp.pl?gene=AKR1D1
FUCA1	Alpha-L-Fucosidase 1	Protein Coding	47	GC01M023845	0.466818631	https://www.genecards.org/cgi-bin/carddisp.pl?gene=FUCA1
HADH	Hydroxyacyl-CoA Dehydrogenase	Protein Coding	47	GC04P107989	0.466818631	https://www.genecards.org/cgi-bin/carddisp.pl?gene=HADH
GOT2	Glutamic-Oxaloacetic Transaminase 2	Protein Coding	47	GC16M058707	0.466818631	https://www.genecards.org/cgi-bin/carddisp.pl?gene=GOT2
ASL	Argininosuccinate Lyase	Protein Coding	47	GC07P066075	0.466818631	https://www.genecards.org/cgi-bin/carddisp.pl?gene=ASL
SLC22A5	Solute Carrier Family 22 Member 5	Protein Coding	47	GC05P132369	0.466818631	https://www.genecards.org/cgi-bin/carddisp.pl?gene=SLC22A5
SLC25A12	Solute Carrier Family 25 Member 12	Protein Coding	47	GC02M171783	0.466818631	https://www.genecards.org/cgi-bin/carddisp.pl?gene=SLC25A12
SLC25A20	Solute Carrier Family 25 Member 20	Protein Coding	47	GC03M048869	0.466818631	https://www.genecards.org/cgi-bin/carddisp.pl?gene=SLC25A20
NPC1	NPC Intracellular Cholesterol Transporter 1	Protein Coding	47	GC18M023506	0.466818631	https://www.genecards.org/cgi-bin/carddisp.pl?gene=NPC1
SERPING1	Serpin Family G Member 1	Protein Coding	47	GC11P057597	0.466818631	https://www.genecards.org/cgi-bin/carddisp.pl?gene=SERPING1
MEN1	Menin 1	Protein Coding	47	GC11M064803	0.466818631	https://www.genecards.org/cgi-bin/carddisp.pl?gene=MEN1
MASP1	MBL Associated Serine Protease 1	Protein Coding	47	GC03M187216	0.466818631	https://www.genecards.org/cgi-bin/carddisp.pl?gene=MASP1
MASP2	MBL Associated Serine Protease 2	Protein Coding	47	GC01M011026	0.466818631	https://www.genecards.org/cgi-bin/carddisp.pl?gene=MASP2
PCYT1A	Phosphate Cytidylyltransferase 1A, Choline	Protein Coding	47	GC03M196214	0.466818631	https://www.genecards.org/cgi-bin/carddisp.pl?gene=PCYT1A
PRODH	Proline Dehydrogenase 1	Protein Coding	47	GC22M018912	0.466818631	https://www.genecards.org/cgi-bin/carddisp.pl?gene=PRODH
PSAP	Prosaposin	Protein Coding	47	GC10M071816	0.466818631	https://www.genecards.org/cgi-bin/carddisp.pl?gene=PSAP
TGFBR3	Transforming Growth Factor Beta Receptor 3	Protein Coding	47	GC01M091680	0.466818631	https://www.genecards.org/cgi-bin/carddisp.pl?gene=TGFBR3
TRPV6	Transient Receptor Potential Cation Channel Subfamily V Member 6	Protein Coding	47	GC07M142871	0.466818631	https://www.genecards.org/cgi-bin/carddisp.pl?gene=TRPV6
AFP	Alpha Fetoprotein	Protein Coding	46	GC04P073431	0.466818631	https://www.genecards.org/cgi-bin/carddisp.pl?gene=AFP
CYP2E1	Cytochrome P450 Family 2 Subfamily E Member 1	Protein Coding	46	GC10P133520	0.466818631	https://www.genecards.org/cgi-bin/carddisp.pl?gene=CYP2E1
AMPD1	Adenosine Monophosphate Deaminase 1	Protein Coding	46	GC01M114673	0.466818631	https://www.genecards.org/cgi-bin/carddisp.pl?gene=AMPD1
AP3B1	Adaptor Related Protein Complex 3 Subunit Beta 1	Protein Coding	46	GC05M078000	0.466818631	https://www.genecards.org/cgi-bin/carddisp.pl?gene=AP3B1
CPS1	Carbamoyl-Phosphate Synthase 1	Protein Coding	46	GC02P210477	0.466818631	https://www.genecards.org/cgi-bin/carddisp.pl?gene=CPS1
GZMB	Granzyme B	Protein Coding	46	GC14M024630	0.466818631	https://www.genecards.org/cgi-bin/carddisp.pl?gene=GZMB
NEK9	NIMA Related Kinase 9	Protein Coding	46	GC14M075079	0.466818631	https://www.genecards.org/cgi-bin/carddisp.pl?gene=NEK9
TRPV5	Transient Receptor Potential Cation Channel Subfamily V Member 5	Protein Coding	46	GC07M142908	0.466818631	https://www.genecards.org/cgi-bin/carddisp.pl?gene=TRPV5
ZYX	Zyxin	Protein Coding	46	GC07P143381	0.466818631	https://www.genecards.org/cgi-bin/carddisp.pl?gene=ZYX
AGA	Aspartylglucosaminidase	Protein Coding	45	GC04M177430	0.466818631	https://www.genecards.org/cgi-bin/carddisp.pl?gene=AGA
AKR1A1	Aldo-Keto Reductase Family 1 Member A1	Protein Coding	45	GC01P045550	0.466818631	https://www.genecards.org/cgi-bin/carddisp.pl?gene=AKR1A1
C3AR1	Complement C3a Receptor 1	Protein Coding	45	GC12M008058	0.466818631	https://www.genecards.org/cgi-bin/carddisp.pl?gene=C3AR1
CR1	Complement C3b/C4b Receptor 1 (Knops Blood Group)	Protein Coding	45	GC01P207496	0.466818631	https://www.genecards.org/cgi-bin/carddisp.pl?gene=CR1
ETFDH	Electron Transfer Flavoprotein Dehydrogenase	Protein Coding	45	GC04P158672	0.466818631	https://www.genecards.org/cgi-bin/carddisp.pl?gene=ETFDH
AP2M1	Adaptor Related Protein Complex 2 Subunit Mu 1	Protein Coding	45	GC03P184174	0.466818631	https://www.genecards.org/cgi-bin/carddisp.pl?gene=AP2M1
GALE	UDP-Galactose-4-Epimerase	Protein Coding	45	GC01M023795	0.466818631	https://www.genecards.org/cgi-bin/carddisp.pl?gene=GALE
INVS	Inversin	Protein Coding	45	GC09P100099	0.466818631	https://www.genecards.org/cgi-bin/carddisp.pl?gene=INVS
FUS	FUS RNA Binding Protein	Protein Coding	45	GC16P031180	0.466818631	https://www.genecards.org/cgi-bin/carddisp.pl?gene=FUS
HMGA2	High Mobility Group AT-Hook 2	Protein Coding	45	GC12P065824	0.466818631	https://www.genecards.org/cgi-bin/carddisp.pl?gene=HMGA2
LAMP2	Lysosomal Associated Membrane Protein 2	Protein Coding	45	GC0XM120426	0.466818631	https://www.genecards.org/cgi-bin/carddisp.pl?gene=LAMP2
PIGA	Phosphatidylinositol Glycan Anchor Biosynthesis Class A	Protein Coding	45	GC0XM015319	0.466818631	https://www.genecards.org/cgi-bin/carddisp.pl?gene=PIGA
MYO5B	Myosin VB	Protein Coding	45	GC18M049822	0.466818631	https://www.genecards.org/cgi-bin/carddisp.pl?gene=MYO5B
RGS9	Regulator Of G Protein Signaling 9	Protein Coding	45	GC17P065101	0.466818631	https://www.genecards.org/cgi-bin/carddisp.pl?gene=RGS9
PTGDS	Prostaglandin D2 Synthase	Protein Coding	45	GC09P136995	0.466818631	https://www.genecards.org/cgi-bin/carddisp.pl?gene=PTGDS
C4A	Complement C4A (Rodgers Blood Group)	Protein Coding	44	GC06P052006	0.466818631	https://www.genecards.org/cgi-bin/carddisp.pl?gene=C4A
ACADL	Acyl-CoA Dehydrogenase Long Chain	Protein Coding	44	GC02M210187	0.466818631	https://www.genecards.org/cgi-bin/carddisp.pl?gene=ACADL
ACOX2	Acyl-CoA Oxidase 2	Protein Coding	44	GC03M058490	0.466818631	https://www.genecards.org/cgi-bin/carddisp.pl?gene=ACOX2
C4B	Complement C4B (Chido Blood Group)	Protein Coding	44	GC06P032014	0.466818631	https://www.genecards.org/cgi-bin/carddisp.pl?gene=C4B
COX10	Cytochrome C Oxidase Assembly Factor Heme A:Farnesyltransferase COX10	Protein Coding	44	GC17P014069	0.466818631	https://www.genecards.org/cgi-bin/carddisp.pl?gene=COX10
CFP	Complement Factor Properdin	Protein Coding	44	GC0XM047624	0.466818631	https://www.genecards.org/cgi-bin/carddisp.pl?gene=CFP
COLEC11	Collectin Subfamily Member 11	Protein Coding	44	GC02P003594	0.466818631	https://www.genecards.org/cgi-bin/carddisp.pl?gene=COLEC11
CD34	CD34 Molecule	Protein Coding	44	GC01M207880	0.466818631	https://www.genecards.org/cgi-bin/carddisp.pl?gene=CD34
EWSR1	EWS RNA Binding Protein 1	Protein Coding	44	GC22P029269	0.466818631	https://www.genecards.org/cgi-bin/carddisp.pl?gene=EWSR1
A4GALT	Alpha 1,4-Galactosyltransferase (P Blood Group)	Protein Coding	44	GC22M042692	0.466818631	https://www.genecards.org/cgi-bin/carddisp.pl?gene=A4GALT
M6PR	Mannose-6-Phosphate Receptor, Cation Dependent	Protein Coding	44	GC12M008964	0.466818631	https://www.genecards.org/cgi-bin/carddisp.pl?gene=M6PR
LPP	LIM Domain Containing Preferred Translocation Partner In Lipoma	Protein Coding	44	GC03P188153	0.466818631	https://www.genecards.org/cgi-bin/carddisp.pl?gene=LPP
C5AR1	Complement C5a Receptor 1	Protein Coding	44	GC19P047290	0.466818631	https://www.genecards.org/cgi-bin/carddisp.pl?gene=C5AR1
ADH1B	Alcohol Dehydrogenase 1B (Class I), Beta Polypeptide	Protein Coding	44	GC04M099304	0.466818631	https://www.genecards.org/cgi-bin/carddisp.pl?gene=ADH1B
SLC25A15	Solute Carrier Family 25 Member 15	Protein Coding	44	GC13P040789	0.466818631	https://www.genecards.org/cgi-bin/carddisp.pl?gene=SLC25A15
NFIB	Nuclear Factor I B	Protein Coding	44	GC09M014077	0.466818631	https://www.genecards.org/cgi-bin/carddisp.pl?gene=NFIB
NAGA	Alpha-N-Acetylgalactosaminidase	Protein Coding	44	GC22M042058	0.466818631	https://www.genecards.org/cgi-bin/carddisp.pl?gene=NAGA
MSH3	MutS Homolog 3	Protein Coding	44	GC05P080654	0.466818631	https://www.genecards.org/cgi-bin/carddisp.pl?gene=MSH3
CALD1	Caldesmon 1	Protein Coding	43	GC07P134744	0.466818631	https://www.genecards.org/cgi-bin/carddisp.pl?gene=CALD1
ADH1A	Alcohol Dehydrogenase 1A (Class I), Alpha Polypeptide	Protein Coding	43	GC04M099276	0.466818631	https://www.genecards.org/cgi-bin/carddisp.pl?gene=ADH1A
MLYCD	Malonyl-CoA Decarboxylase	Protein Coding	43	GC16P083899	0.466818631	https://www.genecards.org/cgi-bin/carddisp.pl?gene=MLYCD
MNX1	Motor Neuron And Pancreas Homeobox 1	Protein Coding	43	GC07M156994	0.466818631	https://www.genecards.org/cgi-bin/carddisp.pl?gene=MNX1
FCN3	Ficolin 3	Protein Coding	43	GC01M027379	0.466818631	https://www.genecards.org/cgi-bin/carddisp.pl?gene=FCN3
GAS1	Growth Arrest Specific 1	Protein Coding	43	GC09M086944	0.466818631	https://www.genecards.org/cgi-bin/carddisp.pl?gene=GAS1
LAMP1	Lysosomal Associated Membrane Protein 1	Protein Coding	43	GC13P113297	0.466818631	https://www.genecards.org/cgi-bin/carddisp.pl?gene=LAMP1
ADH1C	Alcohol Dehydrogenase 1C (Class I), Gamma Polypeptide	Protein Coding	43	GC04M099336	0.466818631	https://www.genecards.org/cgi-bin/carddisp.pl?gene=ADH1C
SLC4A5	Solute Carrier Family 4 Member 5	Protein Coding	43	GC02M074217	0.466818631	https://www.genecards.org/cgi-bin/carddisp.pl?gene=SLC4A5
RAPGEF1	Rap Guanine Nucleotide Exchange Factor 1	Protein Coding	43	GC09M131576	0.466818631	https://www.genecards.org/cgi-bin/carddisp.pl?gene=RAPGEF1
NAGS	N-Acetylglutamate Synthase	Protein Coding	43	GC17P044004	0.466818631	https://www.genecards.org/cgi-bin/carddisp.pl?gene=NAGS
SPRED1	Sprouty Related EVH1 Domain Containing 1	Protein Coding	43	GC15P038252	0.466818631	https://www.genecards.org/cgi-bin/carddisp.pl?gene=SPRED1
SRI	Sorcin	Protein Coding	43	GC07M088205	0.466818631	https://www.genecards.org/cgi-bin/carddisp.pl?gene=SRI
TMLHE	Trimethyllysine Hydroxylase, Epsilon	Protein Coding	43	GC0XM155489	0.466818631	https://www.genecards.org/cgi-bin/carddisp.pl?gene=TMLHE
XRCC2	X-Ray Repair Cross Complementing 2	Protein Coding	43	GC07M152644	0.466818631	https://www.genecards.org/cgi-bin/carddisp.pl?gene=XRCC2
UMOD	Uromodulin	Protein Coding	43	GC16M020344	0.466818631	https://www.genecards.org/cgi-bin/carddisp.pl?gene=UMOD
IQCB1	IQ Motif Containing B1	Protein Coding	42	GC03M121769	0.466818631	https://www.genecards.org/cgi-bin/carddisp.pl?gene=IQCB1
KIF3A	Kinesin Family Member 3A	Protein Coding	42	GC05M132689	0.466818631	https://www.genecards.org/cgi-bin/carddisp.pl?gene=KIF3A
FCN2	Ficolin 2	Protein Coding	42	GC09P134864	0.466818631	https://www.genecards.org/cgi-bin/carddisp.pl?gene=FCN2
ST8SIA2	ST8 Alpha-N-Acetyl-Neuraminide Alpha-2,8-Sialyltransferase 2	Protein Coding	42	GC15P092393	0.466818631	https://www.genecards.org/cgi-bin/carddisp.pl?gene=ST8SIA2
UNC13B	Unc-13 Homolog B	Protein Coding	42	GC09P035161	0.466818631	https://www.genecards.org/cgi-bin/carddisp.pl?gene=UNC13B
C4BPB	Complement Component 4 Binding Protein Beta	Protein Coding	41	GC01P207088	0.466818631	https://www.genecards.org/cgi-bin/carddisp.pl?gene=C4BPB
CCBE1	Collagen And Calcium Binding EGF Domains 1	Protein Coding	41	GC18M059430	0.466818631	https://www.genecards.org/cgi-bin/carddisp.pl?gene=CCBE1
ANO1	Anoctamin 1	Protein Coding	41	GC11P069986	0.466818631	https://www.genecards.org/cgi-bin/carddisp.pl?gene=ANO1
ALDH1L1	Aldehyde Dehydrogenase 1 Family Member L1	Protein Coding	41	GC03M126103	0.466818631	https://www.genecards.org/cgi-bin/carddisp.pl?gene=ALDH1L1
SLC25A22	Solute Carrier Family 25 Member 22	Protein Coding	41	GC11M000929	0.466818631	https://www.genecards.org/cgi-bin/carddisp.pl?gene=SLC25A22
RPGR	Retinitis Pigmentosa GTPase Regulator	Protein Coding	41	GC0XM038269	0.466818631	https://www.genecards.org/cgi-bin/carddisp.pl?gene=RPGR
SERINC1	Serine Incorporator 1	Protein Coding	41	GC06M122443	0.466818631	https://www.genecards.org/cgi-bin/carddisp.pl?gene=SERINC1
RAB11FIP2	RAB11 Family Interacting Protein 2	Protein Coding	41	GC10M118004	0.466818631	https://www.genecards.org/cgi-bin/carddisp.pl?gene=RAB11FIP2
SPATA5	Spermatogenesis Associated 5	Protein Coding	41	GC04P122923	0.466818631	https://www.genecards.org/cgi-bin/carddisp.pl?gene=SPATA5
AGFG1	ArfGAP With FG Repeats 1	Protein Coding	40	GC02P227473	0.466818631	https://www.genecards.org/cgi-bin/carddisp.pl?gene=AGFG1
MLANA	Melan-A	Protein Coding	40	GC09P005846	0.466818631	https://www.genecards.org/cgi-bin/carddisp.pl?gene=MLANA
FCN1	Ficolin 1	Protein Coding	40	GC09M135002	0.466818631	https://www.genecards.org/cgi-bin/carddisp.pl?gene=FCN1
HPS4	HPS4 Biogenesis Of Lysosomal Organelles Complex 3 Subunit 2	Protein Coding	40	GC22M026443	0.466818631	https://www.genecards.org/cgi-bin/carddisp.pl?gene=HPS4
HPS5	HPS5 Biogenesis Of Lysosomal Organelles Complex 2 Subunit 2	Protein Coding	40	GC11M018278	0.466818631	https://www.genecards.org/cgi-bin/carddisp.pl?gene=HPS5
HPS6	HPS6 Biogenesis Of Lysosomal Organelles Complex 2 Subunit 3	Protein Coding	40	GC10P102065	0.466818631	https://www.genecards.org/cgi-bin/carddisp.pl?gene=HPS6
BLOC1S6	Biogenesis Of Lysosomal Organelles Complex 1 Subunit 6	Protein Coding	40	GC15P045588	0.466818631	https://www.genecards.org/cgi-bin/carddisp.pl?gene=BLOC1S6
RAB27B	RAB27B, Member RAS Oncogene Family	Protein Coding	40	GC18P054717	0.466818631	https://www.genecards.org/cgi-bin/carddisp.pl?gene=RAB27B
RBMS1	RNA Binding Motif Single Stranded Interacting Protein 1	Protein Coding	40	GC02M160272	0.466818631	https://www.genecards.org/cgi-bin/carddisp.pl?gene=RBMS1
PLAG1	PLAG1 Zinc Finger	Protein Coding	40	GC08M056161	0.466818631	https://www.genecards.org/cgi-bin/carddisp.pl?gene=PLAG1
SOX18	SRY-Box Transcription Factor 18	Protein Coding	40	GC20M064047	0.466818631	https://www.genecards.org/cgi-bin/carddisp.pl?gene=SOX18
TRIP6	Thyroid Hormone Receptor Interactor 6	Protein Coding	40	GC07P100867	0.466818631	https://www.genecards.org/cgi-bin/carddisp.pl?gene=TRIP6
AGBL5	AGBL Carboxypeptidase 5	Protein Coding	39	GC02P027044	0.466818631	https://www.genecards.org/cgi-bin/carddisp.pl?gene=AGBL5
NPHP3	Nephrocystin 3	Protein Coding	39	GC03M132683	0.466818631	https://www.genecards.org/cgi-bin/carddisp.pl?gene=NPHP3
SLC25A37	Solute Carrier Family 25 Member 37	Protein Coding	39	GC08P023528	0.466818631	https://www.genecards.org/cgi-bin/carddisp.pl?gene=SLC25A37
MYRIP	Myosin VIIA And Rab Interacting Protein	Protein Coding	39	GC03P039826	0.466818631	https://www.genecards.org/cgi-bin/carddisp.pl?gene=MYRIP
RPGRIP1L	RPGRIP1 Like	Protein Coding	39	GC16M053597	0.466818631	https://www.genecards.org/cgi-bin/carddisp.pl?gene=RPGRIP1L
MYO5C	Myosin VC	Protein Coding	39	GC15M066240	0.466818631	https://www.genecards.org/cgi-bin/carddisp.pl?gene=MYO5C
SUN1	Sad1 And UNC84 Domain Containing 1	Protein Coding	39	GC07P000815	0.466818631	https://www.genecards.org/cgi-bin/carddisp.pl?gene=SUN1
ANAPC5	Anaphase Promoting Complex Subunit 5	Protein Coding	38	GC12M121308	0.466818631	https://www.genecards.org/cgi-bin/carddisp.pl?gene=ANAPC5
LGALS4	Galectin 4	Protein Coding	38	GC19M045029	0.466818631	https://www.genecards.org/cgi-bin/carddisp.pl?gene=LGALS4
NOC2L	NOC2 Like Nucleolar Associated Transcriptional Repressor	Protein Coding	38	GC01M002140	0.466818631	https://www.genecards.org/cgi-bin/carddisp.pl?gene=NOC2L
MYBPH	Myosin Binding Protein H	Protein Coding	38	GC01M203136	0.466818631	https://www.genecards.org/cgi-bin/carddisp.pl?gene=MYBPH
PNPLA4	Patatin Like Phospholipase Domain Containing 4	Protein Coding	38	GC0XM007898	0.466818631	https://www.genecards.org/cgi-bin/carddisp.pl?gene=PNPLA4
N4BP1	NEDD4 Binding Protein 1	Protein Coding	38	GC16M048538	0.466818631	https://www.genecards.org/cgi-bin/carddisp.pl?gene=N4BP1
TSPAN31	Tetraspanin 31	Protein Coding	38	GC12P057738	0.466818631	https://www.genecards.org/cgi-bin/carddisp.pl?gene=TSPAN31
UGT3A1	UDP Glycosyltransferase Family 3 Member A1	Protein Coding	38	GC05M035951	0.466818631	https://www.genecards.org/cgi-bin/carddisp.pl?gene=UGT3A1
AGBL2	AGBL Carboxypeptidase 2	Protein Coding	37	GC11M066271	0.466818631	https://www.genecards.org/cgi-bin/carddisp.pl?gene=AGBL2
CFHR2	Complement Factor H Related 2	Protein Coding	37	GC01P196943	0.466818631	https://www.genecards.org/cgi-bin/carddisp.pl?gene=CFHR2
DHRS7	Dehydrogenase/Reductase 7	Protein Coding	37	GC14M060144	0.466818631	https://www.genecards.org/cgi-bin/carddisp.pl?gene=DHRS7
GULP1	GULP PTB Domain Containing Engulfment Adaptor 1	Protein Coding	37	GC02P188291	0.466818631	https://www.genecards.org/cgi-bin/carddisp.pl?gene=GULP1
ITFG1	Integrin Alpha FG-GAP Repeat Containing 1	Protein Coding	37	GC16M047156	0.466818631	https://www.genecards.org/cgi-bin/carddisp.pl?gene=ITFG1
IFT80	Intraflagellar Transport 80	Protein Coding	37	GC03M160256	0.466818631	https://www.genecards.org/cgi-bin/carddisp.pl?gene=IFT80
RAB15	RAB15, Member RAS Oncogene Family	Protein Coding	37	GC14M064945	0.466818631	https://www.genecards.org/cgi-bin/carddisp.pl?gene=RAB15
RBMS2	RNA Binding Motif Single Stranded Interacting Protein 2	Protein Coding	37	GC12P056606	0.466818631	https://www.genecards.org/cgi-bin/carddisp.pl?gene=RBMS2
PNPLA1	Patatin Like Phospholipase Domain Containing 1	Protein Coding	37	GC06P052146	0.466818631	https://www.genecards.org/cgi-bin/carddisp.pl?gene=PNPLA1
VSIG4	V-Set And Immunoglobulin Domain Containing 4	Protein Coding	37	GC0XM066021	0.466818631	https://www.genecards.org/cgi-bin/carddisp.pl?gene=VSIG4
BLOC1S1	Biogenesis Of Lysosomal Organelles Complex 1 Subunit 1	Protein Coding	36	GC12P055753	0.466818631	https://www.genecards.org/cgi-bin/carddisp.pl?gene=BLOC1S1
CROCC	Ciliary Rootlet Coiled-Coil, Rootletin	Protein Coding	36	GC01P016829	0.466818631	https://www.genecards.org/cgi-bin/carddisp.pl?gene=CROCC
CENPO	Centromere Protein O	Protein Coding	36	GC02P024793	0.466818631	https://www.genecards.org/cgi-bin/carddisp.pl?gene=CENPO
AGBL1	AGBL Carboxypeptidase 1	Protein Coding	36	GC15P086141	0.466818631	https://www.genecards.org/cgi-bin/carddisp.pl?gene=AGBL1
BLOC1S3	Biogenesis Of Lysosomal Organelles Complex 1 Subunit 3	Protein Coding	36	GC19P045178	0.466818631	https://www.genecards.org/cgi-bin/carddisp.pl?gene=BLOC1S3
SMG5	SMG5 Nonsense Mediated MRNA Decay Factor	Protein Coding	35	GC01M156271	0.466818631	https://www.genecards.org/cgi-bin/carddisp.pl?gene=SMG5
TMEM209	Transmembrane Protein 209	Protein Coding	35	GC07M130164	0.466818631	https://www.genecards.org/cgi-bin/carddisp.pl?gene=TMEM209
AGBL3	AGBL Carboxypeptidase 3	Protein Coding	34	GC07P134986	0.466818631	https://www.genecards.org/cgi-bin/carddisp.pl?gene=AGBL3
DUS3L	Dihydrouridine Synthase 3 Like	Protein Coding	34	GC19M005786	0.466818631	https://www.genecards.org/cgi-bin/carddisp.pl?gene=DUS3L
AGBL4	AGBL Carboxypeptidase 4	Protein Coding	34	GC01M048532	0.466818631	https://www.genecards.org/cgi-bin/carddisp.pl?gene=AGBL4
SLC25A2	Solute Carrier Family 25 Member 2	Protein Coding	34	GC05M141302	0.466818631	https://www.genecards.org/cgi-bin/carddisp.pl?gene=SLC25A2
RILPL2	Rab Interacting Lysosomal Protein Like 2	Protein Coding	34	GC12M123410	0.466818631	https://www.genecards.org/cgi-bin/carddisp.pl?gene=RILPL2
PNPLA5	Patatin Like Phospholipase Domain Containing 5	Protein Coding	34	GC22M043879	0.466818631	https://www.genecards.org/cgi-bin/carddisp.pl?gene=PNPLA5
URB2	URB2 Ribosome Biogenesis Homolog	Protein Coding	34	GC01P229626	0.466818631	https://www.genecards.org/cgi-bin/carddisp.pl?gene=URB2
ATP1B4	ATPase Na+/K+ Transporting Family Member Beta 4	Protein Coding	33	GC0XP120362	0.466818631	https://www.genecards.org/cgi-bin/carddisp.pl?gene=ATP1B4
UTP4	UTP4 Small Subunit Processome Component	Protein Coding	32	GC16P069132	0.466818631	https://www.genecards.org/cgi-bin/carddisp.pl?gene=UTP4
ZNF697	Zinc Finger Protein 697	Protein Coding	32	GC01M119619	0.466818631	https://www.genecards.org/cgi-bin/carddisp.pl?gene=ZNF697
ARMS2	Age-Related Maculopathy Susceptibility 2	Protein Coding	31	GC10P122454	0.466818631	https://www.genecards.org/cgi-bin/carddisp.pl?gene=ARMS2
MVB12A	Multivesicular Body Subunit 12A	Protein Coding	31	GC19P026079	0.466818631	https://www.genecards.org/cgi-bin/carddisp.pl?gene=MVB12A
NPB	Neuropeptide B	Protein Coding	31	GC17P081900	0.466818631	https://www.genecards.org/cgi-bin/carddisp.pl?gene=NPB
URB1	URB1 Ribosome Biogenesis Homolog	Protein Coding	31	GC21M032312	0.466818631	https://www.genecards.org/cgi-bin/carddisp.pl?gene=URB1
AFG1L	AFG1 Like ATPase	Protein Coding	27	GC06P108329	0.466818631	https://www.genecards.org/cgi-bin/carddisp.pl?gene=AFG1L
CEP295	Centrosomal Protein 295	Protein Coding	27	GC11P093661	0.466818631	https://www.genecards.org/cgi-bin/carddisp.pl?gene=CEP295
FAM104B	Family With Sequence Similarity 104 Member B	Protein Coding	26	GC0XM055143	0.466818631	https://www.genecards.org/cgi-bin/carddisp.pl?gene=FAM104B
LHFPL6	LHFPL Tetraspan Subfamily Member 6	Protein Coding	26	GC13M039209	0.466818631	https://www.genecards.org/cgi-bin/carddisp.pl?gene=LHFPL6
RPEL1	Ribulose-5-Phosphate-3-Epimerase Like 1	Protein Coding	26	GC10P103246	0.466818631	https://www.genecards.org/cgi-bin/carddisp.pl?gene=RPEL1
ZFTA	Zinc Finger Translocation Associated	Protein Coding	24	GC11M068946	0.466818631	https://www.genecards.org/cgi-bin/carddisp.pl?gene=ZFTA
FAM223A	Family With Sequence Similarity 223 Member A	RNA Gene	15	GC0XP154571	0.466818631	https://www.genecards.org/cgi-bin/carddisp.pl?gene=FAM223A
MIR5090	MicroRNA 5090	RNA Gene	13	GC07P102465	0.466818631	https://www.genecards.org/cgi-bin/carddisp.pl?gene=MIR5090
ALMS1P1	ALMS1 Pseudogene 1	Pseudogene	12	GC02P073644	0.466818631	https://www.genecards.org/cgi-bin/carddisp.pl?gene=ALMS1P1
LOC110386947	CYP19A1 Promoter I.1	Biological Region	1	GC15P051490	0.466818631	https://www.genecards.org/cgi-bin/carddisp.pl?gene=LOC110386947
LOC110386951	CYP19A1 Promoter II/1.3	Biological Region	1	GC15P051244	0.466818631	https://www.genecards.org/cgi-bin/carddisp.pl?gene=LOC110386951
JAK1	Janus Kinase 1	Protein Coding	54	GC01M064833	0.460673422	https://www.genecards.org/cgi-bin/carddisp.pl?gene=JAK1
PRKCD	Protein Kinase C Delta	Protein Coding	54	GC03P053156	0.460673422	https://www.genecards.org/cgi-bin/carddisp.pl?gene=PRKCD
ZAP70	Zeta Chain Of T Cell Receptor Associated Protein Kinase 70	Protein Coding	52	GC02P097696	0.460673422	https://www.genecards.org/cgi-bin/carddisp.pl?gene=ZAP70
NR5A1	Nuclear Receptor Subfamily 5 Group A Member 1	Protein Coding	51	GC09M124481	0.460673422	https://www.genecards.org/cgi-bin/carddisp.pl?gene=NR5A1
MAP3K1	Mitogen-Activated Protein Kinase Kinase Kinase 1	Protein Coding	50	GC05P056815	0.460673422	https://www.genecards.org/cgi-bin/carddisp.pl?gene=MAP3K1
GATA3	GATA Binding Protein 3	Protein Coding	50	GC10P008045	0.460673422	https://www.genecards.org/cgi-bin/carddisp.pl?gene=GATA3
IRAK1	Interleukin 1 Receptor Associated Kinase 1	Protein Coding	50	GC0XM154010	0.460673422	https://www.genecards.org/cgi-bin/carddisp.pl?gene=IRAK1
GATA4	GATA Binding Protein 4	Protein Coding	49	GC08P011676	0.460673422	https://www.genecards.org/cgi-bin/carddisp.pl?gene=GATA4
IL2RG	Interleukin 2 Receptor Subunit Gamma	Protein Coding	48	GC0XM071108	0.460673422	https://www.genecards.org/cgi-bin/carddisp.pl?gene=IL2RG
IFIH1	Interferon Induced With Helicase C Domain 1	Protein Coding	48	GC02M162267	0.460673422	https://www.genecards.org/cgi-bin/carddisp.pl?gene=IFIH1
LYZ	Lysozyme	Protein Coding	48	GC12P069348	0.460673422	https://www.genecards.org/cgi-bin/carddisp.pl?gene=LYZ
LIG4	DNA Ligase 4	Protein Coding	48	GC13M108207	0.460673422	https://www.genecards.org/cgi-bin/carddisp.pl?gene=LIG4
CASP10	Caspase 10	Protein Coding	48	GC02P201182	0.460673422	https://www.genecards.org/cgi-bin/carddisp.pl?gene=CASP10
SOX9	SRY-Box Transcription Factor 9	Protein Coding	48	GC17P072121	0.460673422	https://www.genecards.org/cgi-bin/carddisp.pl?gene=SOX9
IL7R	Interleukin 7 Receptor	Protein Coding	47	GC05P035852	0.460673422	https://www.genecards.org/cgi-bin/carddisp.pl?gene=IL7R
FOXP3	Forkhead Box P3	Protein Coding	47	GC0XM049250	0.460673422	https://www.genecards.org/cgi-bin/carddisp.pl?gene=FOXP3
RASA1	RAS P21 Protein Activator 1	Protein Coding	47	GC05P087267	0.460673422	https://www.genecards.org/cgi-bin/carddisp.pl?gene=RASA1
PMM2	Phosphomannomutase 2	Protein Coding	47	GC16P008788	0.460673422	https://www.genecards.org/cgi-bin/carddisp.pl?gene=PMM2
STAT4	Signal Transducer And Activator Of Transcription 4	Protein Coding	47	GC02M191029	0.460673422	https://www.genecards.org/cgi-bin/carddisp.pl?gene=STAT4
C1QBP	Complement C1q Binding Protein	Protein Coding	46	GC17M005432	0.460673422	https://www.genecards.org/cgi-bin/carddisp.pl?gene=C1QBP
CHD7	Chromodomain Helicase DNA Binding Protein 7	Protein Coding	46	GC08P060678	0.460673422	https://www.genecards.org/cgi-bin/carddisp.pl?gene=CHD7
RAG1	Recombination Activating 1	Protein Coding	46	GC11P036518	0.460673422	https://www.genecards.org/cgi-bin/carddisp.pl?gene=RAG1
DCLRE1C	DNA Cross-Link Repair 1C	Protein Coding	45	GC10M014897	0.460673422	https://www.genecards.org/cgi-bin/carddisp.pl?gene=DCLRE1C
MEFV	MEFV Innate Immuity Regulator, Pyrin	Protein Coding	44	GC16M003566	0.460673422	https://www.genecards.org/cgi-bin/carddisp.pl?gene=MEFV
NPHP1	Nephrocystin 1	Protein Coding	44	GC02M110122	0.460673422	https://www.genecards.org/cgi-bin/carddisp.pl?gene=NPHP1
SCARB2	Scavenger Receptor Class B Member 2	Protein Coding	44	GC04M076158	0.460673422	https://www.genecards.org/cgi-bin/carddisp.pl?gene=SCARB2
TRIM32	Tripartite Motif Containing 32	Protein Coding	44	GC09P116687	0.460673422	https://www.genecards.org/cgi-bin/carddisp.pl?gene=TRIM32
ARL6	ADP Ribosylation Factor Like GTPase 6	Protein Coding	43	GC03P097764	0.460673422	https://www.genecards.org/cgi-bin/carddisp.pl?gene=ARL6
SNAP29	Synaptosome Associated Protein 29	Protein Coding	43	GC22P020859	0.460673422	https://www.genecards.org/cgi-bin/carddisp.pl?gene=SNAP29
SDCCAG8	SHH Signaling And Ciliogenesis Regulator SDCCAG8	Protein Coding	43	GC01P243255	0.460673422	https://www.genecards.org/cgi-bin/carddisp.pl?gene=SDCCAG8
RAG2	Recombination Activating 2	Protein Coding	43	GC11M036575	0.460673422	https://www.genecards.org/cgi-bin/carddisp.pl?gene=RAG2
ZFPM2	Zinc Finger Protein, FOG Family Member 2	Protein Coding	43	GC08P104590	0.460673422	https://www.genecards.org/cgi-bin/carddisp.pl?gene=ZFPM2
VAMP7	Vesicle Associated Membrane Protein 7	Protein Coding	43	GC0XP155881	0.460673422	https://www.genecards.org/cgi-bin/carddisp.pl?gene=VAMP7
CHST14	Carbohydrate Sulfotransferase 14	Protein Coding	42	GC15P040470	0.460673422	https://www.genecards.org/cgi-bin/carddisp.pl?gene=CHST14
TBX18	T-Box Transcription Factor 18	Protein Coding	42	GC06M084666	0.460673422	https://www.genecards.org/cgi-bin/carddisp.pl?gene=TBX18
MKS1	MKS Transition Zone Complex Subunit 1	Protein Coding	41	GC17M058205	0.460673422	https://www.genecards.org/cgi-bin/carddisp.pl?gene=MKS1
SLC35A2	Solute Carrier Family 35 Member A2	Protein Coding	41	GC0XM048903	0.460673422	https://www.genecards.org/cgi-bin/carddisp.pl?gene=SLC35A2
VPS33A	VPS33A Core Subunit Of CORVET And HOPS Complexes	Protein Coding	41	GC12M122229	0.460673422	https://www.genecards.org/cgi-bin/carddisp.pl?gene=VPS33A
MKKS	MKKS Centrosomal Shuttling Protein	Protein Coding	40	GC20M010424	0.460673422	https://www.genecards.org/cgi-bin/carddisp.pl?gene=MKKS
IFT172	Intraflagellar Transport 172	Protein Coding	40	GC02M027501	0.460673422	https://www.genecards.org/cgi-bin/carddisp.pl?gene=IFT172
LZTFL1	Leucine Zipper Transcription Factor Like 1	Protein Coding	40	GC03M045823	0.460673422	https://www.genecards.org/cgi-bin/carddisp.pl?gene=LZTFL1
TTC8	Tetratricopeptide Repeat Domain 8	Protein Coding	40	GC14P089204	0.460673422	https://www.genecards.org/cgi-bin/carddisp.pl?gene=TTC8
WDR4	WD Repeat Domain 4	Protein Coding	39	GC21M042843	0.460673422	https://www.genecards.org/cgi-bin/carddisp.pl?gene=WDR4
DHX37	DEAH-Box Helicase 37	Protein Coding	38	GC12M124946	0.460673422	https://www.genecards.org/cgi-bin/carddisp.pl?gene=DHX37
PUS3	Pseudouridine Synthase 3	Protein Coding	38	GC11M125893	0.460673422	https://www.genecards.org/cgi-bin/carddisp.pl?gene=PUS3
IFT27	Intraflagellar Transport 27	Protein Coding	37	GC22M036759	0.460673422	https://www.genecards.org/cgi-bin/carddisp.pl?gene=IFT27
WDPCP	WD Repeat Containing Planar Cell Polarity Effector	Protein Coding	37	GC02M063121	0.460673422	https://www.genecards.org/cgi-bin/carddisp.pl?gene=WDPCP
ZNF592	Zinc Finger Protein 592	Protein Coding	37	GC15P085104	0.460673422	https://www.genecards.org/cgi-bin/carddisp.pl?gene=ZNF592
C8orf37	Chromosome 8 Open Reading Frame 37	Protein Coding	36	GC08M095244	0.460673422	https://www.genecards.org/cgi-bin/carddisp.pl?gene=C8orf37
MARS1	Methionyl-TRNA Synthetase 1	Protein Coding	36	GC12P057476	0.460673422	https://www.genecards.org/cgi-bin/carddisp.pl?gene=MARS1
BBS12	Bardet-Biedl Syndrome 12	Protein Coding	34	GC04P122702	0.460673422	https://www.genecards.org/cgi-bin/carddisp.pl?gene=BBS12
DMRT3	Doublesex And Mab-3 Related Transcription Factor 3	Protein Coding	34	GC09P000976	0.460673422	https://www.genecards.org/cgi-bin/carddisp.pl?gene=DMRT3
BBIP1	BBSome Interacting Protein 1	Protein Coding	32	GC10M110898	0.460673422	https://www.genecards.org/cgi-bin/carddisp.pl?gene=BBIP1
RMRP	RNA Component Of Mitochondrial RNA Processing Endoribonuclease	RNA Gene	26	GC09M035655	0.460673422	https://www.genecards.org/cgi-bin/carddisp.pl?gene=RMRP
CEBPA	CCAAT Enhancer Binding Protein Alpha	Protein Coding	48	GC19M033299	0.460270226	https://www.genecards.org/cgi-bin/carddisp.pl?gene=CEBPA
MTAP	Methylthioadenosine Phosphorylase	Protein Coding	48	GC09P021792	0.460270226	https://www.genecards.org/cgi-bin/carddisp.pl?gene=MTAP
PRSS1	Serine Protease 1	Protein Coding	47	GC07P145484	0.460270226	https://www.genecards.org/cgi-bin/carddisp.pl?gene=PRSS1
TCF7L2	Transcription Factor 7 Like 2	Protein Coding	46	GC10P112950	0.460270226	https://www.genecards.org/cgi-bin/carddisp.pl?gene=TCF7L2
PLAGL1	PLAG1 Like Zinc Finger 1	Protein Coding	44	GC06M143940	0.460270226	https://www.genecards.org/cgi-bin/carddisp.pl?gene=PLAGL1
ZNF202	Zinc Finger Protein 202	Protein Coding	40	GC11M123724	0.460270226	https://www.genecards.org/cgi-bin/carddisp.pl?gene=ZNF202
ACSM3	Acyl-CoA Synthetase Medium Chain Family Member 3	Protein Coding	38	GC16P020610	0.460270226	https://www.genecards.org/cgi-bin/carddisp.pl?gene=ACSM3
PSEN1	Presenilin 1	Protein Coding	52	GC14P073136	0.441010654	https://www.genecards.org/cgi-bin/carddisp.pl?gene=PSEN1
BRCA1	BRCA1 DNA Repair Associated	Protein Coding	51	GC17M043044	0.441010654	https://www.genecards.org/cgi-bin/carddisp.pl?gene=BRCA1
GJA1	Gap Junction Protein Alpha 1	Protein Coding	51	GC06P121436	0.441010654	https://www.genecards.org/cgi-bin/carddisp.pl?gene=GJA1
DPP4	Dipeptidyl Peptidase 4	Protein Coding	50	GC02M161992	0.441010654	https://www.genecards.org/cgi-bin/carddisp.pl?gene=DPP4
BRCA2	BRCA2 DNA Repair Associated	Protein Coding	50	GC13P032315	0.441010654	https://www.genecards.org/cgi-bin/carddisp.pl?gene=BRCA2
MYD88	MYD88 Innate Immune Signal Transduction Adaptor	Protein Coding	50	GC03P038139	0.441010654	https://www.genecards.org/cgi-bin/carddisp.pl?gene=MYD88
TTR	Transthyretin	Protein Coding	50	GC18P031557	0.441010654	https://www.genecards.org/cgi-bin/carddisp.pl?gene=TTR
AHR	Aryl Hydrocarbon Receptor	Protein Coding	49	GC07P016916	0.441010654	https://www.genecards.org/cgi-bin/carddisp.pl?gene=AHR
HSPA5	Heat Shock Protein Family A (Hsp70) Member 5	Protein Coding	48	GC09M125234	0.441010654	https://www.genecards.org/cgi-bin/carddisp.pl?gene=HSPA5
CNR1	Cannabinoid Receptor 1	Protein Coding	47	GC06M088139	0.441010654	https://www.genecards.org/cgi-bin/carddisp.pl?gene=CNR1
GALNT2	Polypeptide N-Acetylgalactosaminyltransferase 2	Protein Coding	47	GC01P230057	0.441010654	https://www.genecards.org/cgi-bin/carddisp.pl?gene=GALNT2
PRDX2	Peroxiredoxin 2	Protein Coding	47	GC19M012796	0.441010654	https://www.genecards.org/cgi-bin/carddisp.pl?gene=PRDX2
IGF2R	Insulin Like Growth Factor 2 Receptor	Protein Coding	46	GC06P159969	0.441010654	https://www.genecards.org/cgi-bin/carddisp.pl?gene=IGF2R
CCR2	C-C Motif Chemokine Receptor 2	Protein Coding	45	GC03P046356	0.441010654	https://www.genecards.org/cgi-bin/carddisp.pl?gene=CCR2
MARK4	Microtubule Affinity Regulating Kinase 4	Protein Coding	45	GC19P045079	0.441010654	https://www.genecards.org/cgi-bin/carddisp.pl?gene=MARK4
NISCH	Nischarin	Protein Coding	41	GC03P052455	0.441010654	https://www.genecards.org/cgi-bin/carddisp.pl?gene=NISCH
MMRN1	Multimerin 1	Protein Coding	40	GC04P089879	0.441010654	https://www.genecards.org/cgi-bin/carddisp.pl?gene=MMRN1
RHOD	Ras Homolog Family Member D	Protein Coding	40	GC11P067057	0.441010654	https://www.genecards.org/cgi-bin/carddisp.pl?gene=RHOD
ITLN1	Intelectin 1	Protein Coding	39	GC01M160876	0.441010654	https://www.genecards.org/cgi-bin/carddisp.pl?gene=ITLN1
SLC52A3	Solute Carrier Family 52 Member 3	Protein Coding	39	GC20M000741	0.441010654	https://www.genecards.org/cgi-bin/carddisp.pl?gene=SLC52A3
GAS5	Growth Arrest Specific 5	RNA Gene	23	GC01M173947	0.441010654	https://www.genecards.org/cgi-bin/carddisp.pl?gene=GAS5
AKT1	AKT Serine/Threonine Kinase 1	Protein Coding	54	GC14M104769	0.389674246	https://www.genecards.org/cgi-bin/carddisp.pl?gene=AKT1
MMP2	Matrix Metallopeptidase 2	Protein Coding	54	GC16P055390	0.389674246	https://www.genecards.org/cgi-bin/carddisp.pl?gene=MMP2
GSK3B	Glycogen Synthase Kinase 3 Beta	Protein Coding	51	GC03M119821	0.389674246	https://www.genecards.org/cgi-bin/carddisp.pl?gene=GSK3B
NFE2L2	Nuclear Factor, Erythroid 2 Like 2	Protein Coding	50	GC02M177227	0.389674246	https://www.genecards.org/cgi-bin/carddisp.pl?gene=NFE2L2
MMP7	Matrix Metallopeptidase 7	Protein Coding	49	GC11M102425	0.389674246	https://www.genecards.org/cgi-bin/carddisp.pl?gene=MMP7
PTGS2	Prostaglandin-Endoperoxide Synthase 2	Protein Coding	49	GC01M186640	0.389674246	https://www.genecards.org/cgi-bin/carddisp.pl?gene=PTGS2
BDNF	Brain Derived Neurotrophic Factor	Protein Coding	48	GC11M027654	0.389674246	https://www.genecards.org/cgi-bin/carddisp.pl?gene=BDNF
FMO3	Flavin Containing Dimethylaniline Monoxygenase 3	Protein Coding	47	GC01P171090	0.389674246	https://www.genecards.org/cgi-bin/carddisp.pl?gene=FMO3
SIRT6	Sirtuin 6	Protein Coding	47	GC19M004174	0.389674246	https://www.genecards.org/cgi-bin/carddisp.pl?gene=SIRT6
WNK1	WNK Lysine Deficient Protein Kinase 1	Protein Coding	47	GC12P000733	0.389674246	https://www.genecards.org/cgi-bin/carddisp.pl?gene=WNK1
EIF2AK4	Eukaryotic Translation Initiation Factor 2 Alpha Kinase 4	Protein Coding	45	GC15P039934	0.389674246	https://www.genecards.org/cgi-bin/carddisp.pl?gene=EIF2AK4
IRS2	Insulin Receptor Substrate 2	Protein Coding	45	GC13M109752	0.389674246	https://www.genecards.org/cgi-bin/carddisp.pl?gene=IRS2
TFPI	Tissue Factor Pathway Inhibitor	Protein Coding	45	GC02M187464	0.389674246	https://www.genecards.org/cgi-bin/carddisp.pl?gene=TFPI
SERPINA6	Serpin Family A Member 6	Protein Coding	44	GC14M095213	0.389674246	https://www.genecards.org/cgi-bin/carddisp.pl?gene=SERPINA6
PLA2G10	Phospholipase A2 Group X	Protein Coding	44	GC16M014672	0.389674246	https://www.genecards.org/cgi-bin/carddisp.pl?gene=PLA2G10
HBA1	Hemoglobin Subunit Alpha 1	Protein Coding	43	GC16P001877	0.389674246	https://www.genecards.org/cgi-bin/carddisp.pl?gene=HBA1
SELL	Selectin L	Protein Coding	43	GC01M169690	0.389674246	https://www.genecards.org/cgi-bin/carddisp.pl?gene=SELL
CRABP1	Cellular Retinoic Acid Binding Protein 1	Protein Coding	42	GC15P078340	0.389674246	https://www.genecards.org/cgi-bin/carddisp.pl?gene=CRABP1
GABPA	GA Binding Protein Transcription Factor Subunit Alpha	Protein Coding	41	GC21P025734	0.389674246	https://www.genecards.org/cgi-bin/carddisp.pl?gene=GABPA
KLF2	Kruppel Like Factor 2	Protein Coding	41	GC19P025506	0.389674246	https://www.genecards.org/cgi-bin/carddisp.pl?gene=KLF2
RBM4	RNA Binding Motif Protein 4	Protein Coding	41	GC11P066638	0.389674246	https://www.genecards.org/cgi-bin/carddisp.pl?gene=RBM4
SULF2	Sulfatase 2	Protein Coding	41	GC20M047656	0.389674246	https://www.genecards.org/cgi-bin/carddisp.pl?gene=SULF2
ADAMTS7	ADAM Metallopeptidase With Thrombospondin Type 1 Motif 7	Protein Coding	40	GC15M078759	0.389674246	https://www.genecards.org/cgi-bin/carddisp.pl?gene=ADAMTS7
OSBP	Oxysterol Binding Protein	Protein Coding	40	GC11M066424	0.389674246	https://www.genecards.org/cgi-bin/carddisp.pl?gene=OSBP
GABPB1	GA Binding Protein Transcription Factor Subunit Beta 1	Protein Coding	39	GC15M050275	0.389674246	https://www.genecards.org/cgi-bin/carddisp.pl?gene=GABPB1
CERS4	Ceramide Synthase 4	Protein Coding	38	GC19P008206	0.389674246	https://www.genecards.org/cgi-bin/carddisp.pl?gene=CERS4
CCDC92	Coiled-Coil Domain Containing 92	Protein Coding	34	GC12M123918	0.389674246	https://www.genecards.org/cgi-bin/carddisp.pl?gene=CCDC92
APOA1-AS	APOA1 Antisense RNA	RNA Gene	12	GC11P116836	0.389674246	https://www.genecards.org/cgi-bin/carddisp.pl?gene=APOA1-AS
CYP3A51P	Cytochrome P450 Family 3 Subfamily A Member 51, Pseudogene	Pseudogene	7	GC07M099685	0.389674246	https://www.genecards.org/cgi-bin/carddisp.pl?gene=CYP3A51P
MSBP1	Minisatellite Binding Protein 1	Protein Coding	5	GC00U990213	0.389674246	https://www.genecards.org/cgi-bin/carddisp.pl?gene=MSBP1
HDLC3	High Density Lipoprotein Cholesterol, Low Serum, 3	Genetic Locus	1	GC16U900195	0.389674246	https://www.genecards.org/cgi-bin/carddisp.pl?gene=HDLC3
MMP1	Matrix Metallopeptidase 1	Protein Coding	52	GC11M102810	0.375809073	https://www.genecards.org/cgi-bin/carddisp.pl?gene=MMP1
CD44	CD44 Molecule (Indian Blood Group)	Protein Coding	48	GC11P035139	0.375809073	https://www.genecards.org/cgi-bin/carddisp.pl?gene=CD44
RXRB	Retinoid X Receptor Beta	Protein Coding	48	GC06M033193	0.375809073	https://www.genecards.org/cgi-bin/carddisp.pl?gene=RXRB
F2RL1	F2R Like Trypsin Receptor 1	Protein Coding	47	GC05P076818	0.375809073	https://www.genecards.org/cgi-bin/carddisp.pl?gene=F2RL1
NEDD4L	NEDD4 Like E3 Ubiquitin Protein Ligase	Protein Coding	47	GC18P058044	0.375809073	https://www.genecards.org/cgi-bin/carddisp.pl?gene=NEDD4L
CKM	Creatine Kinase, M-Type	Protein Coding	45	GC19M045306	0.375809073	https://www.genecards.org/cgi-bin/carddisp.pl?gene=CKM
CSF1	Colony Stimulating Factor 1	Protein Coding	44	GC01P109911	0.375809073	https://www.genecards.org/cgi-bin/carddisp.pl?gene=CSF1
LRP8	LDL Receptor Related Protein 8	Protein Coding	44	GC01M053243	0.375809073	https://www.genecards.org/cgi-bin/carddisp.pl?gene=LRP8
LIPH	Lipase H	Protein Coding	43	GC03M185506	0.375809073	https://www.genecards.org/cgi-bin/carddisp.pl?gene=LIPH
PPIG	Peptidylprolyl Isomerase G	Protein Coding	43	GC02P169584	0.375809073	https://www.genecards.org/cgi-bin/carddisp.pl?gene=PPIG
BTG1	BTG Anti-Proliferation Factor 1	Protein Coding	42	GC12M092140	0.375809073	https://www.genecards.org/cgi-bin/carddisp.pl?gene=BTG1
ASGR2	Asialoglycoprotein Receptor 2	Protein Coding	41	GC17M007101	0.375809073	https://www.genecards.org/cgi-bin/carddisp.pl?gene=ASGR2
KCTD10	Potassium Channel Tetramerization Domain Containing 10	Protein Coding	36	GC12M109448	0.375809073	https://www.genecards.org/cgi-bin/carddisp.pl?gene=KCTD10
UBL5	Ubiquitin Like 5	Protein Coding	36	GC19P009827	0.375809073	https://www.genecards.org/cgi-bin/carddisp.pl?gene=UBL5
SPRING1	SREBF Pathway Regulator In Golgi 1	Protein Coding	26	GC12M116712	0.375809073	https://www.genecards.org/cgi-bin/carddisp.pl?gene=SPRING1
CAST	Calpastatin	Protein Coding	46	GC05P096525	0.350547016	https://www.genecards.org/cgi-bin/carddisp.pl?gene=CAST
FKBP1A	FKBP Prolyl Isomerase 1A	Protein Coding	47	GC20M001369	0.327906728	https://www.genecards.org/cgi-bin/carddisp.pl?gene=FKBP1A
GP1BA	Glycoprotein Ib Platelet Subunit Alpha	Protein Coding	46	GC17P004932	0.327906728	https://www.genecards.org/cgi-bin/carddisp.pl?gene=GP1BA
GJA4	Gap Junction Protein Alpha 4	Protein Coding	44	GC01P034792	0.303582639	https://www.genecards.org/cgi-bin/carddisp.pl?gene=GJA4
TRHR	Thyrotropin Releasing Hormone Receptor	Protein Coding	44	GC08P109084	0.303582639	https://www.genecards.org/cgi-bin/carddisp.pl?gene=TRHR
FGF19	Fibroblast Growth Factor 19	Protein Coding	44	GC11M069699	0.277131766	https://www.genecards.org/cgi-bin/carddisp.pl?gene=FGF19
CREBBP	CREB Binding Protein	Protein Coding	52	GC16M003726	0.265737146	https://www.genecards.org/cgi-bin/carddisp.pl?gene=CREBBP
PLAU	Plasminogen Activator, Urokinase	Protein Coding	52	GC10P073909	0.265737146	https://www.genecards.org/cgi-bin/carddisp.pl?gene=PLAU
CASP3	Caspase 3	Protein Coding	51	GC04M184627	0.265737146	https://www.genecards.org/cgi-bin/carddisp.pl?gene=CASP3
CREB1	CAMP Responsive Element Binding Protein 1	Protein Coding	50	GC02P207529	0.265737146	https://www.genecards.org/cgi-bin/carddisp.pl?gene=CREB1
EIF2AK3	Eukaryotic Translation Initiation Factor 2 Alpha Kinase 3	Protein Coding	50	GC02M088556	0.265737146	https://www.genecards.org/cgi-bin/carddisp.pl?gene=EIF2AK3
GLUD1	Glutamate Dehydrogenase 1	Protein Coding	50	GC10M087050	0.265737146	https://www.genecards.org/cgi-bin/carddisp.pl?gene=GLUD1
GSR	Glutathione-Disulfide Reductase	Protein Coding	50	GC08M030678	0.265737146	https://www.genecards.org/cgi-bin/carddisp.pl?gene=GSR
SLC6A3	Solute Carrier Family 6 Member 3	Protein Coding	50	GC05M001392	0.265737146	https://www.genecards.org/cgi-bin/carddisp.pl?gene=SLC6A3
PSEN2	Presenilin 2	Protein Coding	50	GC01P226870	0.265737146	https://www.genecards.org/cgi-bin/carddisp.pl?gene=PSEN2
MAPK7	Mitogen-Activated Protein Kinase 7	Protein Coding	49	GC17P019379	0.265737146	https://www.genecards.org/cgi-bin/carddisp.pl?gene=MAPK7
SLC6A2	Solute Carrier Family 6 Member 2	Protein Coding	49	GC16P055656	0.265737146	https://www.genecards.org/cgi-bin/carddisp.pl?gene=SLC6A2
UGT1A1	UDP Glucuronosyltransferase Family 1 Member A1	Protein Coding	49	GC02P233760	0.265737146	https://www.genecards.org/cgi-bin/carddisp.pl?gene=UGT1A1
FGF2	Fibroblast Growth Factor 2	Protein Coding	48	GC04P122826	0.265737146	https://www.genecards.org/cgi-bin/carddisp.pl?gene=FGF2
GPX1	Glutathione Peroxidase 1	Protein Coding	48	GC03M049426	0.265737146	https://www.genecards.org/cgi-bin/carddisp.pl?gene=GPX1
GCGR	Glucagon Receptor	Protein Coding	48	GC17P081804	0.265737146	https://www.genecards.org/cgi-bin/carddisp.pl?gene=GCGR
GNAI2	G Protein Subunit Alpha I2	Protein Coding	48	GC03P050226	0.265737146	https://www.genecards.org/cgi-bin/carddisp.pl?gene=GNAI2
PLD2	Phospholipase D2	Protein Coding	48	GC17P004808	0.265737146	https://www.genecards.org/cgi-bin/carddisp.pl?gene=PLD2
SMAD2	SMAD Family Member 2	Protein Coding	48	GC18M047809	0.265737146	https://www.genecards.org/cgi-bin/carddisp.pl?gene=SMAD2
MSX2	Msh Homeobox 2	Protein Coding	48	GC05P174724	0.265737146	https://www.genecards.org/cgi-bin/carddisp.pl?gene=MSX2
RHOA	Ras Homolog Family Member A	Protein Coding	48	GC03M049359	0.265737146	https://www.genecards.org/cgi-bin/carddisp.pl?gene=RHOA
PCK2	Phosphoenolpyruvate Carboxykinase 2, Mitochondrial	Protein Coding	48	GC14P024094	0.265737146	https://www.genecards.org/cgi-bin/carddisp.pl?gene=PCK2
PDX1	Pancreatic And Duodenal Homeobox 1	Protein Coding	48	GC13P027921	0.265737146	https://www.genecards.org/cgi-bin/carddisp.pl?gene=PDX1
TAP1	Transporter 1, ATP Binding Cassette Subfamily B Member	Protein Coding	48	GC06M044802	0.265737146	https://www.genecards.org/cgi-bin/carddisp.pl?gene=TAP1
WNT3A	Wnt Family Member 3A	Protein Coding	48	GC01P228366	0.265737146	https://www.genecards.org/cgi-bin/carddisp.pl?gene=WNT3A
ATF4	Activating Transcription Factor 4	Protein Coding	47	GC22P039539	0.265737146	https://www.genecards.org/cgi-bin/carddisp.pl?gene=ATF4
LPAR1	Lysophosphatidic Acid Receptor 1	Protein Coding	47	GC09M110873	0.265737146	https://www.genecards.org/cgi-bin/carddisp.pl?gene=LPAR1
PTGS1	Prostaglandin-Endoperoxide Synthase 1	Protein Coding	47	GC09P122370	0.265737146	https://www.genecards.org/cgi-bin/carddisp.pl?gene=PTGS1
ZBTB16	Zinc Finger And BTB Domain Containing 16	Protein Coding	47	GC11P114059	0.265737146	https://www.genecards.org/cgi-bin/carddisp.pl?gene=ZBTB16
MMP11	Matrix Metallopeptidase 11	Protein Coding	46	GC22P023768	0.265737146	https://www.genecards.org/cgi-bin/carddisp.pl?gene=MMP11
KLF4	Kruppel Like Factor 4	Protein Coding	46	GC09M107484	0.265737146	https://www.genecards.org/cgi-bin/carddisp.pl?gene=KLF4
SHC1	SHC Adaptor Protein 1	Protein Coding	46	GC01M154962	0.265737146	https://www.genecards.org/cgi-bin/carddisp.pl?gene=SHC1
CCR6	C-C Motif Chemokine Receptor 6	Protein Coding	45	GC06P167111	0.265737146	https://www.genecards.org/cgi-bin/carddisp.pl?gene=CCR6
ACSL4	Acyl-CoA Synthetase Long Chain Family Member 4	Protein Coding	45	GC0XM109624	0.265737146	https://www.genecards.org/cgi-bin/carddisp.pl?gene=ACSL4
COX5A	Cytochrome C Oxidase Subunit 5A	Protein Coding	45	GC15M074919	0.265737146	https://www.genecards.org/cgi-bin/carddisp.pl?gene=COX5A
LOX	Lysyl Oxidase	Protein Coding	45	GC05M122063	0.265737146	https://www.genecards.org/cgi-bin/carddisp.pl?gene=LOX
CD2	CD2 Molecule	Protein Coding	44	GC01P116754	0.265737146	https://www.genecards.org/cgi-bin/carddisp.pl?gene=CD2
ALOX12	Arachidonate 12-Lipoxygenase, 12S Type	Protein Coding	44	GC17P006995	0.265737146	https://www.genecards.org/cgi-bin/carddisp.pl?gene=ALOX12
CCL20	C-C Motif Chemokine Ligand 20	Protein Coding	44	GC02P227813	0.265737146	https://www.genecards.org/cgi-bin/carddisp.pl?gene=CCL20
LCN2	Lipocalin 2	Protein Coding	44	GC09P128149	0.265737146	https://www.genecards.org/cgi-bin/carddisp.pl?gene=LCN2
KLF6	Kruppel Like Factor 6	Protein Coding	44	GC10M003779	0.265737146	https://www.genecards.org/cgi-bin/carddisp.pl?gene=KLF6
POU1F1	POU Class 1 Homeobox 1	Protein Coding	44	GC03M087259	0.265737146	https://www.genecards.org/cgi-bin/carddisp.pl?gene=POU1F1
MSMO1	Methylsterol Monooxygenase 1	Protein Coding	44	GC04P165327	0.265737146	https://www.genecards.org/cgi-bin/carddisp.pl?gene=MSMO1
NR0B2	Nuclear Receptor Subfamily 0 Group B Member 2	Protein Coding	44	GC01M026922	0.265737146	https://www.genecards.org/cgi-bin/carddisp.pl?gene=NR0B2
PRSS3	Serine Protease 3	Protein Coding	44	GC09P033750	0.265737146	https://www.genecards.org/cgi-bin/carddisp.pl?gene=PRSS3
LTF	Lactotransferrin	Protein Coding	44	GC03M046435	0.265737146	https://www.genecards.org/cgi-bin/carddisp.pl?gene=LTF
XRCC1	X-Ray Repair Cross Complementing 1	Protein Coding	44	GC19M043543	0.265737146	https://www.genecards.org/cgi-bin/carddisp.pl?gene=XRCC1
CX3CL1	C-X3-C Motif Chemokine Ligand 1	Protein Coding	43	GC16P057372	0.265737146	https://www.genecards.org/cgi-bin/carddisp.pl?gene=CX3CL1
SELPLG	Selectin P Ligand	Protein Coding	43	GC12M108621	0.265737146	https://www.genecards.org/cgi-bin/carddisp.pl?gene=SELPLG
NFAT5	Nuclear Factor Of Activated T Cells 5	Protein Coding	43	GC16P069565	0.265737146	https://www.genecards.org/cgi-bin/carddisp.pl?gene=NFAT5
PROX1	Prospero Homeobox 1	Protein Coding	43	GC01P213983	0.265737146	https://www.genecards.org/cgi-bin/carddisp.pl?gene=PROX1
THPO	Thrombopoietin	Protein Coding	43	GC03M184371	0.265737146	https://www.genecards.org/cgi-bin/carddisp.pl?gene=THPO
XRCC3	X-Ray Repair Cross Complementing 3	Protein Coding	43	GC14M103697	0.265737146	https://www.genecards.org/cgi-bin/carddisp.pl?gene=XRCC3
DOCK7	Dedicator Of Cytokinesis 7	Protein Coding	42	GC01M062454	0.265737146	https://www.genecards.org/cgi-bin/carddisp.pl?gene=DOCK7
ACSL3	Acyl-CoA Synthetase Long Chain Family Member 3	Protein Coding	41	GC02P222860	0.265737146	https://www.genecards.org/cgi-bin/carddisp.pl?gene=ACSL3
PROP1	PROP Paired-Like Homeobox 1	Protein Coding	41	GC05M177992	0.265737146	https://www.genecards.org/cgi-bin/carddisp.pl?gene=PROP1
TPST1	Tyrosylprotein Sulfotransferase 1	Protein Coding	41	GC07P066206	0.265737146	https://www.genecards.org/cgi-bin/carddisp.pl?gene=TPST1
TPST2	Tyrosylprotein Sulfotransferase 2	Protein Coding	41	GC22M028949	0.265737146	https://www.genecards.org/cgi-bin/carddisp.pl?gene=TPST2
APOM	Apolipoprotein M	Protein Coding	40	GC06P051967	0.265737146	https://www.genecards.org/cgi-bin/carddisp.pl?gene=APOM
CXCL16	C-X-C Motif Chemokine Ligand 16	Protein Coding	40	GC17M004733	0.265737146	https://www.genecards.org/cgi-bin/carddisp.pl?gene=CXCL16
LILRB5	Leukocyte Immunoglobulin Like Receptor B5	Protein Coding	40	GC19M054494	0.265737146	https://www.genecards.org/cgi-bin/carddisp.pl?gene=LILRB5
RARRES2	Retinoic Acid Receptor Responder 2	Protein Coding	40	GC07M150333	0.265737146	https://www.genecards.org/cgi-bin/carddisp.pl?gene=RARRES2
TTF2	Transcription Termination Factor 2	Protein Coding	40	GC01P117060	0.265737146	https://www.genecards.org/cgi-bin/carddisp.pl?gene=TTF2
TXNDC5	Thioredoxin Domain Containing 5	Protein Coding	39	GC06M007893	0.265737146	https://www.genecards.org/cgi-bin/carddisp.pl?gene=TXNDC5
ASIP	Agouti Signaling Protein	Protein Coding	38	GC20P034194	0.265737146	https://www.genecards.org/cgi-bin/carddisp.pl?gene=ASIP
DEFA3	Defensin Alpha 3	Protein Coding	37	GC08M007015	0.265737146	https://www.genecards.org/cgi-bin/carddisp.pl?gene=DEFA3
IL37	Interleukin 37	Protein Coding	37	GC02P116195	0.265737146	https://www.genecards.org/cgi-bin/carddisp.pl?gene=IL37
BUD13	BUD13 Homolog	Protein Coding	37	GC11M116749	0.265737146	https://www.genecards.org/cgi-bin/carddisp.pl?gene=BUD13
PLA2G12B	Phospholipase A2 Group XIIB	Protein Coding	37	GC10M072934	0.265737146	https://www.genecards.org/cgi-bin/carddisp.pl?gene=PLA2G12B
TIMD4	T Cell Immunoglobulin And Mucin Domain Containing 4	Protein Coding	37	GC05M156919	0.265737146	https://www.genecards.org/cgi-bin/carddisp.pl?gene=TIMD4
ERP29	Endoplasmic Reticulum Protein 29	Protein Coding	36	GC12P112013	0.265737146	https://www.genecards.org/cgi-bin/carddisp.pl?gene=ERP29
ZPR1	ZPR1 Zinc Finger	Protein Coding	36	GC11M116777	0.265737146	https://www.genecards.org/cgi-bin/carddisp.pl?gene=ZPR1
CSN1S1	Casein Alpha S1	Protein Coding	34	GC04P069932	0.265737146	https://www.genecards.org/cgi-bin/carddisp.pl?gene=CSN1S1
LEPROT	Leptin Receptor Overlapping Transcript	Protein Coding	33	GC01P065420	0.265737146	https://www.genecards.org/cgi-bin/carddisp.pl?gene=LEPROT
GYPE	Glycophorin E (MNS Blood Group)	Protein Coding	31	GC04M143870	0.265737146	https://www.genecards.org/cgi-bin/carddisp.pl?gene=GYPE
KRBOX4	KRAB Box Domain Containing 4	Protein Coding	31	GC0XP046446	0.265737146	https://www.genecards.org/cgi-bin/carddisp.pl?gene=KRBOX4
ZGLP1	Zinc Finger GATA Like Protein 1	Protein Coding	30	GC19M010304	0.265737146	https://www.genecards.org/cgi-bin/carddisp.pl?gene=ZGLP1
LPAL2	Lipoprotein(A) Like 2, Pseudogene	Pseudogene	26	GC06M160453	0.265737146	https://www.genecards.org/cgi-bin/carddisp.pl?gene=LPAL2
IGHE	Immunoglobulin Heavy Constant Epsilon	Protein Coding	26	GC14M110041	0.265737146	https://www.genecards.org/cgi-bin/carddisp.pl?gene=IGHE
SELENOO	Selenoprotein O	Protein Coding	24	GC22P050201	0.265737146	https://www.genecards.org/cgi-bin/carddisp.pl?gene=SELENOO
MIR132	MicroRNA 132	RNA Gene	21	GC17M002049	0.265737146	https://www.genecards.org/cgi-bin/carddisp.pl?gene=MIR132
MIR133A2	MicroRNA 133a-2	RNA Gene	19	GC20P062960	0.265737146	https://www.genecards.org/cgi-bin/carddisp.pl?gene=MIR133A2
MIR211	MicroRNA 211	RNA Gene	19	GC15M031065	0.265737146	https://www.genecards.org/cgi-bin/carddisp.pl?gene=MIR211
LOC353007	HLA Complex Group 26 (Non-Protein Coding) Pseudogene	Pseudogene	1	GC06M045147	0.265737146	https://www.genecards.org/cgi-bin/carddisp.pl?gene=LOC353007
CYP2C19	Cytochrome P450 Family 2 Subfamily C Member 19	Protein Coding	48	GC10P094762	0.247874185	https://www.genecards.org/cgi-bin/carddisp.pl?gene=CYP2C19
HTR2A	5-Hydroxytryptamine Receptor 2A	Protein Coding	48	GC13M046831	0.247874185	https://www.genecards.org/cgi-bin/carddisp.pl?gene=HTR2A
FOXO1	Forkhead Box O1	Protein Coding	48	GC13M040555	0.247874185	https://www.genecards.org/cgi-bin/carddisp.pl?gene=FOXO1
STAR	Steroidogenic Acute Regulatory Protein	Protein Coding	47	GC08M038145	0.247874185	https://www.genecards.org/cgi-bin/carddisp.pl?gene=STAR
PDE5A	Phosphodiesterase 5A	Protein Coding	45	GC04M119494	0.247874185	https://www.genecards.org/cgi-bin/carddisp.pl?gene=PDE5A
ICAM3	Intercellular Adhesion Molecule 3	Protein Coding	42	GC19M010335	0.247874185	https://www.genecards.org/cgi-bin/carddisp.pl?gene=ICAM3
MAPK10	Mitogen-Activated Protein Kinase 10	Protein Coding	52	GC04M085990	0.214665338	https://www.genecards.org/cgi-bin/carddisp.pl?gene=MAPK10
RELA	RELA Proto-Oncogene, NF-KB Subunit	Protein Coding	51	GC11M065653	0.214665338	https://www.genecards.org/cgi-bin/carddisp.pl?gene=RELA
HTR2C	5-Hydroxytryptamine Receptor 2C	Protein Coding	48	GC0XP114584	0.214665338	https://www.genecards.org/cgi-bin/carddisp.pl?gene=HTR2C
HIF1A	Hypoxia Inducible Factor 1 Subunit Alpha	Protein Coding	48	GC14P061695	0.214665338	https://www.genecards.org/cgi-bin/carddisp.pl?gene=HIF1A
NCF2	Neutrophil Cytosolic Factor 2	Protein Coding	48	GC01M183555	0.214665338	https://www.genecards.org/cgi-bin/carddisp.pl?gene=NCF2
MEF2A	Myocyte Enhancer Factor 2A	Protein Coding	48	GC15P099565	0.214665338	https://www.genecards.org/cgi-bin/carddisp.pl?gene=MEF2A
BMP2	Bone Morphogenetic Protein 2	Protein Coding	47	GC20P006696	0.214665338	https://www.genecards.org/cgi-bin/carddisp.pl?gene=BMP2
CIITA	Class II Major Histocompatibility Complex Transactivator	Protein Coding	45	GC16P010879	0.214665338	https://www.genecards.org/cgi-bin/carddisp.pl?gene=CIITA
CTNS	Cystinosin, Lysosomal Cystine Transporter	Protein Coding	45	GC17P003636	0.214665338	https://www.genecards.org/cgi-bin/carddisp.pl?gene=CTNS
IL5	Interleukin 5	Protein Coding	45	GC05M132541	0.214665338	https://www.genecards.org/cgi-bin/carddisp.pl?gene=IL5
ARNT	Aryl Hydrocarbon Receptor Nuclear Translocator	Protein Coding	44	GC01M150809	0.214665338	https://www.genecards.org/cgi-bin/carddisp.pl?gene=ARNT
CALCA	Calcitonin Related Polypeptide Alpha	Protein Coding	43	GC11M014945	0.214665338	https://www.genecards.org/cgi-bin/carddisp.pl?gene=CALCA
IL7	Interleukin 7	Protein Coding	43	GC08M078689	0.214665338	https://www.genecards.org/cgi-bin/carddisp.pl?gene=IL7
PROCR	Protein C Receptor	Protein Coding	43	GC20P035216	0.214665338	https://www.genecards.org/cgi-bin/carddisp.pl?gene=PROCR
GCKR	Glucokinase Regulator	Protein Coding	42	GC02P027496	0.214665338	https://www.genecards.org/cgi-bin/carddisp.pl?gene=GCKR
HPCAL1	Hippocalcin Like 1	Protein Coding	42	GC02P010302	0.214665338	https://www.genecards.org/cgi-bin/carddisp.pl?gene=HPCAL1
CCL4	C-C Motif Chemokine Ligand 4	Protein Coding	41	GC17P036103	0.214665338	https://www.genecards.org/cgi-bin/carddisp.pl?gene=CCL4
CSF3	Colony Stimulating Factor 3	Protein Coding	40	GC17P040015	0.214665338	https://www.genecards.org/cgi-bin/carddisp.pl?gene=CSF3
RGN	Regucalcin	Protein Coding	40	GC0XP047101	0.214665338	https://www.genecards.org/cgi-bin/carddisp.pl?gene=RGN
APLN	Apelin	Protein Coding	37	GC0XM129645	0.214665338	https://www.genecards.org/cgi-bin/carddisp.pl?gene=APLN
SLC2A1	Solute Carrier Family 2 Member 1	Protein Coding	53	GC01M042925	0.175273508	https://www.genecards.org/cgi-bin/carddisp.pl?gene=SLC2A1
CHUK	Component Of Inhibitor Of Nuclear Factor Kappa B Kinase Complex	Protein Coding	52	GC10M100188	0.175273508	https://www.genecards.org/cgi-bin/carddisp.pl?gene=CHUK
MAPK14	Mitogen-Activated Protein Kinase 14	Protein Coding	52	GC06P052142	0.175273508	https://www.genecards.org/cgi-bin/carddisp.pl?gene=MAPK14
CASP8	Caspase 8	Protein Coding	52	GC02P201233	0.175273508	https://www.genecards.org/cgi-bin/carddisp.pl?gene=CASP8
BCL2	BCL2 Apoptosis Regulator	Protein Coding	51	GC18M063123	0.175273508	https://www.genecards.org/cgi-bin/carddisp.pl?gene=BCL2
CASR	Calcium Sensing Receptor	Protein Coding	51	GC03P122183	0.175273508	https://www.genecards.org/cgi-bin/carddisp.pl?gene=CASR
THRB	Thyroid Hormone Receptor Beta	Protein Coding	51	GC03M024117	0.175273508	https://www.genecards.org/cgi-bin/carddisp.pl?gene=THRB
CYP11A1	Cytochrome P450 Family 11 Subfamily A Member 1	Protein Coding	50	GC15M074337	0.175273508	https://www.genecards.org/cgi-bin/carddisp.pl?gene=CYP11A1
SIRT1	Sirtuin 1	Protein Coding	50	GC10P067884	0.175273508	https://www.genecards.org/cgi-bin/carddisp.pl?gene=SIRT1
PTK2B	Protein Tyrosine Kinase 2 Beta	Protein Coding	50	GC08P027311	0.175273508	https://www.genecards.org/cgi-bin/carddisp.pl?gene=PTK2B
STK11	Serine/Threonine Kinase 11	Protein Coding	50	GC19P001177	0.175273508	https://www.genecards.org/cgi-bin/carddisp.pl?gene=STK11
THRA	Thyroid Hormone Receptor Alpha	Protein Coding	50	GC17P040058	0.175273508	https://www.genecards.org/cgi-bin/carddisp.pl?gene=THRA
MMP8	Matrix Metallopeptidase 8	Protein Coding	48	GC11M102617	0.175273508	https://www.genecards.org/cgi-bin/carddisp.pl?gene=MMP8
GATA2	GATA Binding Protein 2	Protein Coding	48	GC03M128479	0.175273508	https://www.genecards.org/cgi-bin/carddisp.pl?gene=GATA2
KCNJ11	Potassium Inwardly Rectifying Channel Subfamily J Member 11	Protein Coding	48	GC11M017385	0.175273508	https://www.genecards.org/cgi-bin/carddisp.pl?gene=KCNJ11
SLC4A1	Solute Carrier Family 4 Member 1 (Diego Blood Group)	Protein Coding	48	GC17M044328	0.175273508	https://www.genecards.org/cgi-bin/carddisp.pl?gene=SLC4A1
TNFSF11	TNF Superfamily Member 11	Protein Coding	48	GC13P042562	0.175273508	https://www.genecards.org/cgi-bin/carddisp.pl?gene=TNFSF11
TXNRD2	Thioredoxin Reductase 2	Protein Coding	48	GC22M019863	0.175273508	https://www.genecards.org/cgi-bin/carddisp.pl?gene=TXNRD2
TFAP2A	Transcription Factor AP-2 Alpha	Protein Coding	48	GC06M010393	0.175273508	https://www.genecards.org/cgi-bin/carddisp.pl?gene=TFAP2A
TPH2	Tryptophan Hydroxylase 2	Protein Coding	48	GC12P071938	0.175273508	https://www.genecards.org/cgi-bin/carddisp.pl?gene=TPH2
ACHE	Acetylcholinesterase (Cartwright Blood Group)	Protein Coding	47	GC07M100889	0.175273508	https://www.genecards.org/cgi-bin/carddisp.pl?gene=ACHE
COL3A1	Collagen Type III Alpha 1 Chain	Protein Coding	47	GC02P188974	0.175273508	https://www.genecards.org/cgi-bin/carddisp.pl?gene=COL3A1
FURIN	Furin, Paired Basic Amino Acid Cleaving Enzyme	Protein Coding	47	GC15P090868	0.175273508	https://www.genecards.org/cgi-bin/carddisp.pl?gene=FURIN
PKD2	Polycystin 2, Transient Receptor Potential Cation Channel	Protein Coding	47	GC04P088007	0.175273508	https://www.genecards.org/cgi-bin/carddisp.pl?gene=PKD2
P2RY2	Purinergic Receptor P2Y2	Protein Coding	47	GC11P073202	0.175273508	https://www.genecards.org/cgi-bin/carddisp.pl?gene=P2RY2
PKD1	Polycystin 1, Transient Receptor Potential Channel Interacting	Protein Coding	46	GC16M002528	0.175273508	https://www.genecards.org/cgi-bin/carddisp.pl?gene=PKD1
UCP2	Uncoupling Protein 2	Protein Coding	46	GC11M073974	0.175273508	https://www.genecards.org/cgi-bin/carddisp.pl?gene=UCP2
CORIN	Corin, Serine Peptidase	Protein Coding	45	GC04M047596	0.175273508	https://www.genecards.org/cgi-bin/carddisp.pl?gene=CORIN
HLA-G	Major Histocompatibility Complex, Class I, G	Protein Coding	45	GC06P051898	0.175273508	https://www.genecards.org/cgi-bin/carddisp.pl?gene=HLA-G
GANAB	Glucosidase II Alpha Subunit	Protein Coding	45	GC11M066690	0.175273508	https://www.genecards.org/cgi-bin/carddisp.pl?gene=GANAB
GFER	Growth Factor, Augmenter Of Liver Regeneration	Protein Coding	45	GC16P001984	0.175273508	https://www.genecards.org/cgi-bin/carddisp.pl?gene=GFER
CLCNKB	Chloride Voltage-Gated Channel Kb	Protein Coding	44	GC01P016043	0.175273508	https://www.genecards.org/cgi-bin/carddisp.pl?gene=CLCNKB
ABCA5	ATP Binding Cassette Subfamily A Member 5	Protein Coding	44	GC17M069244	0.175273508	https://www.genecards.org/cgi-bin/carddisp.pl?gene=ABCA5
PLIN2	Perilipin 2	Protein Coding	44	GC09M019123	0.175273508	https://www.genecards.org/cgi-bin/carddisp.pl?gene=PLIN2
PDGFA	Platelet Derived Growth Factor Subunit A	Protein Coding	44	GC07M000497	0.175273508	https://www.genecards.org/cgi-bin/carddisp.pl?gene=PDGFA
TRH	Thyrotropin Releasing Hormone	Protein Coding	44	GC03P129974	0.175273508	https://www.genecards.org/cgi-bin/carddisp.pl?gene=TRH
FAP	Fibroblast Activation Protein Alpha	Protein Coding	43	GC02M162170	0.175273508	https://www.genecards.org/cgi-bin/carddisp.pl?gene=FAP
COL14A1	Collagen Type XIV Alpha 1 Chain	Protein Coding	43	GC08P120067	0.175273508	https://www.genecards.org/cgi-bin/carddisp.pl?gene=COL14A1
DDAH2	Dimethylarginine Dimethylaminohydrolase 2	Protein Coding	43	GC06M031727	0.175273508	https://www.genecards.org/cgi-bin/carddisp.pl?gene=DDAH2
LIF	LIF Interleukin 6 Family Cytokine	Protein Coding	43	GC22M030240	0.175273508	https://www.genecards.org/cgi-bin/carddisp.pl?gene=LIF
GPAM	Glycerol-3-Phosphate Acyltransferase, Mitochondrial	Protein Coding	43	GC10M112148	0.175273508	https://www.genecards.org/cgi-bin/carddisp.pl?gene=GPAM
S100A8	S100 Calcium Binding Protein A8	Protein Coding	43	GC01M153391	0.175273508	https://www.genecards.org/cgi-bin/carddisp.pl?gene=S100A8
S1PR4	Sphingosine-1-Phosphate Receptor 4	Protein Coding	43	GC19P003178	0.175273508	https://www.genecards.org/cgi-bin/carddisp.pl?gene=S1PR4
SST	Somatostatin	Protein Coding	43	GC03M187668	0.175273508	https://www.genecards.org/cgi-bin/carddisp.pl?gene=SST
CABIN1	Calcineurin Binding Protein 1	Protein Coding	42	GC22P024011	0.175273508	https://www.genecards.org/cgi-bin/carddisp.pl?gene=CABIN1
ATL1	Atlastin GTPase 1	Protein Coding	42	GC14P050532	0.175273508	https://www.genecards.org/cgi-bin/carddisp.pl?gene=ATL1
EPO	Erythropoietin	Protein Coding	41	GC07P100720	0.175273508	https://www.genecards.org/cgi-bin/carddisp.pl?gene=EPO
CA10	Carbonic Anhydrase 10	Protein Coding	40	GC17M051630	0.175273508	https://www.genecards.org/cgi-bin/carddisp.pl?gene=CA10
AKAP10	A-Kinase Anchoring Protein 10	Protein Coding	40	GC17M019904	0.175273508	https://www.genecards.org/cgi-bin/carddisp.pl?gene=AKAP10
MRPL13	Mitochondrial Ribosomal Protein L13	Protein Coding	40	GC08M120377	0.175273508	https://www.genecards.org/cgi-bin/carddisp.pl?gene=MRPL13
MYO1F	Myosin IF	Protein Coding	38	GC19M008520	0.175273508	https://www.genecards.org/cgi-bin/carddisp.pl?gene=MYO1F
COL20A1	Collagen Type XX Alpha 1 Chain	Protein Coding	37	GC20P063293	0.175273508	https://www.genecards.org/cgi-bin/carddisp.pl?gene=COL20A1
AHSP	Alpha Hemoglobin Stabilizing Protein	Protein Coding	36	GC16P031527	0.175273508	https://www.genecards.org/cgi-bin/carddisp.pl?gene=AHSP
ELP1	Elongator Acetyltransferase Complex Subunit 1	Protein Coding	34	GC09M108868	0.175273508	https://www.genecards.org/cgi-bin/carddisp.pl?gene=ELP1
MTBP	MDM2 Binding Protein	Protein Coding	33	GC08P120426	0.175273508	https://www.genecards.org/cgi-bin/carddisp.pl?gene=MTBP
XKR6	XK Related 6	Protein Coding	33	GC08M010896	0.175273508	https://www.genecards.org/cgi-bin/carddisp.pl?gene=XKR6
SERTAD2	SERTA Domain Containing 2	Protein Coding	30	GC02M064631	0.175273508	https://www.genecards.org/cgi-bin/carddisp.pl?gene=SERTAD2
MALRD1	MAM And LDL Receptor Class A Domain Containing 1	Protein Coding	26	GC10P019048	0.175273508	https://www.genecards.org/cgi-bin/carddisp.pl?gene=MALRD1
MIR27B	MicroRNA 27b	RNA Gene	20	GC09P095097	0.175273508	https://www.genecards.org/cgi-bin/carddisp.pl?gene=MIR27B
LY86-AS1	LY86 Antisense RNA 1	RNA Gene	17	GC06M006349	0.175273508	https://www.genecards.org/cgi-bin/carddisp.pl?gene=LY86-AS1
MIR1296	MicroRNA 1296	RNA Gene	16	GC10M063372	0.175273508	https://www.genecards.org/cgi-bin/carddisp.pl?gene=MIR1296
MIR548P	MicroRNA 548p	RNA Gene	13	GC05M100816	0.175273508	https://www.genecards.org/cgi-bin/carddisp.pl?gene=MIR548P
MAP2K1	Mitogen-Activated Protein Kinase Kinase 1	Protein Coding	54	GC15P066386	0.123937093	https://www.genecards.org/cgi-bin/carddisp.pl?gene=MAP2K1
MTOR	Mechanistic Target Of Rapamycin Kinase	Protein Coding	54	GC01M011106	0.123937093	https://www.genecards.org/cgi-bin/carddisp.pl?gene=MTOR
PPP3CA	Protein Phosphatase 3 Catalytic Subunit Alpha	Protein Coding	54	GC04M101024	0.123937093	https://www.genecards.org/cgi-bin/carddisp.pl?gene=PPP3CA
CDH2	Cadherin 2	Protein Coding	53	GC18M027950	0.123937093	https://www.genecards.org/cgi-bin/carddisp.pl?gene=CDH2
PIK3CA	Phosphatidylinositol-4,5-Bisphosphate 3-Kinase Catalytic Subunit Alpha	Protein Coding	53	GC03P179148	0.123937093	https://www.genecards.org/cgi-bin/carddisp.pl?gene=PIK3CA
JAK3	Janus Kinase 3	Protein Coding	52	GC19M017824	0.123937093	https://www.genecards.org/cgi-bin/carddisp.pl?gene=JAK3
PLCG2	Phospholipase C Gamma 2	Protein Coding	52	GC16P081773	0.123937093	https://www.genecards.org/cgi-bin/carddisp.pl?gene=PLCG2
ABCG2	ATP Binding Cassette Subfamily G Member 2 (Junior Blood Group)	Protein Coding	51	GC04M088090	0.123937093	https://www.genecards.org/cgi-bin/carddisp.pl?gene=ABCG2
DNMT1	DNA Methyltransferase 1	Protein Coding	51	GC19M010133	0.123937093	https://www.genecards.org/cgi-bin/carddisp.pl?gene=DNMT1
MAPK8	Mitogen-Activated Protein Kinase 8	Protein Coding	51	GC10P048306	0.123937093	https://www.genecards.org/cgi-bin/carddisp.pl?gene=MAPK8
ITGB2	Integrin Subunit Beta 2	Protein Coding	51	GC21M044885	0.123937093	https://www.genecards.org/cgi-bin/carddisp.pl?gene=ITGB2
NFKBIA	NFKB Inhibitor Alpha	Protein Coding	51	GC14M035401	0.123937093	https://www.genecards.org/cgi-bin/carddisp.pl?gene=NFKBIA
MYC	MYC Proto-Oncogene, BHLH Transcription Factor	Protein Coding	51	GC08P127735	0.123937093	https://www.genecards.org/cgi-bin/carddisp.pl?gene=MYC
SCN5A	Sodium Voltage-Gated Channel Alpha Subunit 5	Protein Coding	51	GC03M038549	0.123937093	https://www.genecards.org/cgi-bin/carddisp.pl?gene=SCN5A
ROCK1	Rho Associated Coiled-Coil Containing Protein Kinase 1	Protein Coding	51	GC18M020946	0.123937093	https://www.genecards.org/cgi-bin/carddisp.pl?gene=ROCK1
SPARC	Secreted Protein Acidic And Cysteine Rich	Protein Coding	51	GC05M151661	0.123937093	https://www.genecards.org/cgi-bin/carddisp.pl?gene=SPARC
MAPT	Microtubule Associated Protein Tau	Protein Coding	51	GC17P045894	0.123937093	https://www.genecards.org/cgi-bin/carddisp.pl?gene=MAPT
CHRM3	Cholinergic Receptor Muscarinic 3	Protein Coding	50	GC01P239386	0.123937093	https://www.genecards.org/cgi-bin/carddisp.pl?gene=CHRM3
EDNRA	Endothelin Receptor Type A	Protein Coding	50	GC04P147480	0.123937093	https://www.genecards.org/cgi-bin/carddisp.pl?gene=EDNRA
ABCC1	ATP Binding Cassette Subfamily C Member 1	Protein Coding	50	GC16P015949	0.123937093	https://www.genecards.org/cgi-bin/carddisp.pl?gene=ABCC1
IL6R	Interleukin 6 Receptor	Protein Coding	50	GC01P154405	0.123937093	https://www.genecards.org/cgi-bin/carddisp.pl?gene=IL6R
LIMK1	LIM Domain Kinase 1	Protein Coding	50	GC07P074082	0.123937093	https://www.genecards.org/cgi-bin/carddisp.pl?gene=LIMK1
SLC5A1	Solute Carrier Family 5 Member 1	Protein Coding	50	GC22P032043	0.123937093	https://www.genecards.org/cgi-bin/carddisp.pl?gene=SLC5A1
NOS1	Nitric Oxide Synthase 1	Protein Coding	50	GC12M117208	0.123937093	https://www.genecards.org/cgi-bin/carddisp.pl?gene=NOS1
PDGFB	Platelet Derived Growth Factor Subunit B	Protein Coding	50	GC22M047757	0.123937093	https://www.genecards.org/cgi-bin/carddisp.pl?gene=PDGFB
TNNT2	Troponin T2, Cardiac Type	Protein Coding	50	GC01M201359	0.123937093	https://www.genecards.org/cgi-bin/carddisp.pl?gene=TNNT2
BAX	BCL2 Associated X, Apoptosis Regulator	Protein Coding	49	GC19P048954	0.123937093	https://www.genecards.org/cgi-bin/carddisp.pl?gene=BAX
COL4A1	Collagen Type IV Alpha 1 Chain	Protein Coding	49	GC13M110148	0.123937093	https://www.genecards.org/cgi-bin/carddisp.pl?gene=COL4A1
PDE4D	Phosphodiesterase 4D	Protein Coding	49	GC05M058969	0.123937093	https://www.genecards.org/cgi-bin/carddisp.pl?gene=PDE4D
PIK3CG	Phosphatidylinositol-4,5-Bisphosphate 3-Kinase Catalytic Subunit Gamma	Protein Coding	49	GC07P106865	0.123937093	https://www.genecards.org/cgi-bin/carddisp.pl?gene=PIK3CG
USP7	Ubiquitin Specific Peptidase 7	Protein Coding	49	GC16M008892	0.123937093	https://www.genecards.org/cgi-bin/carddisp.pl?gene=USP7
CASP9	Caspase 9	Protein Coding	48	GC01M015491	0.123937093	https://www.genecards.org/cgi-bin/carddisp.pl?gene=CASP9
DNM1L	Dynamin 1 Like	Protein Coding	48	GC12P032679	0.123937093	https://www.genecards.org/cgi-bin/carddisp.pl?gene=DNM1L
FADD	Fas Associated Via Death Domain	Protein Coding	48	GC11P070203	0.123937093	https://www.genecards.org/cgi-bin/carddisp.pl?gene=FADD
GNAI1	G Protein Subunit Alpha I1	Protein Coding	48	GC07P079769	0.123937093	https://www.genecards.org/cgi-bin/carddisp.pl?gene=GNAI1
LPIN1	Lipin 1	Protein Coding	48	GC02P011677	0.123937093	https://www.genecards.org/cgi-bin/carddisp.pl?gene=LPIN1
HLA-DRB1	Major Histocompatibility Complex, Class II, DR Beta 1	Protein Coding	48	GC06M032578	0.123937093	https://www.genecards.org/cgi-bin/carddisp.pl?gene=HLA-DRB1
KCNJ5	Potassium Inwardly Rectifying Channel Subfamily J Member 5	Protein Coding	48	GC11P128891	0.123937093	https://www.genecards.org/cgi-bin/carddisp.pl?gene=KCNJ5
PLA2G2A	Phospholipase A2 Group IIA	Protein Coding	48	GC01M019975	0.123937093	https://www.genecards.org/cgi-bin/carddisp.pl?gene=PLA2G2A
NFATC1	Nuclear Factor Of Activated T Cells 1	Protein Coding	48	GC18P079395	0.123937093	https://www.genecards.org/cgi-bin/carddisp.pl?gene=NFATC1
RHO	Rhodopsin	Protein Coding	48	GC03P131148	0.123937093	https://www.genecards.org/cgi-bin/carddisp.pl?gene=RHO
PLCD1	Phospholipase C Delta 1	Protein Coding	48	GC03M038008	0.123937093	https://www.genecards.org/cgi-bin/carddisp.pl?gene=PLCD1
PTGIS	Prostaglandin I2 Synthase	Protein Coding	48	GC20M049503	0.123937093	https://www.genecards.org/cgi-bin/carddisp.pl?gene=PTGIS
CDK1	Cyclin Dependent Kinase 1	Protein Coding	47	GC10P060772	0.123937093	https://www.genecards.org/cgi-bin/carddisp.pl?gene=CDK1
CFLAR	CASP8 And FADD Like Apoptosis Regulator	Protein Coding	47	GC02P201117	0.123937093	https://www.genecards.org/cgi-bin/carddisp.pl?gene=CFLAR
BIRC5	Baculoviral IAP Repeat Containing 5	Protein Coding	47	GC17P078214	0.123937093	https://www.genecards.org/cgi-bin/carddisp.pl?gene=BIRC5
ABCC8	ATP Binding Cassette Subfamily C Member 8	Protein Coding	47	GC11M017392	0.123937093	https://www.genecards.org/cgi-bin/carddisp.pl?gene=ABCC8
ERCC1	ERCC Excision Repair 1, Endonuclease Non-Catalytic Subunit	Protein Coding	47	GC19M045762	0.123937093	https://www.genecards.org/cgi-bin/carddisp.pl?gene=ERCC1
HDAC9	Histone Deacetylase 9	Protein Coding	47	GC07P018086	0.123937093	https://www.genecards.org/cgi-bin/carddisp.pl?gene=HDAC9
ITGA2	Integrin Subunit Alpha 2	Protein Coding	47	GC05P052989	0.123937093	https://www.genecards.org/cgi-bin/carddisp.pl?gene=ITGA2
GFPT1	Glutamine--Fructose-6-Phosphate Transaminase 1	Protein Coding	47	GC02M069283	0.123937093	https://www.genecards.org/cgi-bin/carddisp.pl?gene=GFPT1
GLP1R	Glucagon Like Peptide 1 Receptor	Protein Coding	47	GC06P039048	0.123937093	https://www.genecards.org/cgi-bin/carddisp.pl?gene=GLP1R
IL6ST	Interleukin 6 Cytokine Family Signal Transducer	Protein Coding	47	GC05M055935	0.123937093	https://www.genecards.org/cgi-bin/carddisp.pl?gene=IL6ST
LIFR	LIF Receptor Subunit Alpha	Protein Coding	47	GC05M038475	0.123937093	https://www.genecards.org/cgi-bin/carddisp.pl?gene=LIFR
NR5A2	Nuclear Receptor Subfamily 5 Group A Member 2	Protein Coding	47	GC01P199996	0.123937093	https://www.genecards.org/cgi-bin/carddisp.pl?gene=NR5A2
PGD	Phosphogluconate Dehydrogenase	Protein Coding	47	GC01P010398	0.123937093	https://www.genecards.org/cgi-bin/carddisp.pl?gene=PGD
P2RY1	Purinergic Receptor P2Y1	Protein Coding	47	GC03P152835	0.123937093	https://www.genecards.org/cgi-bin/carddisp.pl?gene=P2RY1
TACR1	Tachykinin Receptor 1	Protein Coding	47	GC02M075010	0.123937093	https://www.genecards.org/cgi-bin/carddisp.pl?gene=TACR1
ERN1	Endoplasmic Reticulum To Nucleus Signaling 1	Protein Coding	46	GC17M064039	0.123937093	https://www.genecards.org/cgi-bin/carddisp.pl?gene=ERN1
HSPG2	Heparan Sulfate Proteoglycan 2	Protein Coding	46	GC01M021822	0.123937093	https://www.genecards.org/cgi-bin/carddisp.pl?gene=HSPG2
HELLS	Helicase, Lymphoid Specific	Protein Coding	46	GC10P094501	0.123937093	https://www.genecards.org/cgi-bin/carddisp.pl?gene=HELLS
SERPIND1	Serpin Family D Member 1	Protein Coding	46	GC22P020912	0.123937093	https://www.genecards.org/cgi-bin/carddisp.pl?gene=SERPIND1
PPP3R1	Protein Phosphatase 3 Regulatory Subunit B, Alpha	Protein Coding	46	GC02M068143	0.123937093	https://www.genecards.org/cgi-bin/carddisp.pl?gene=PPP3R1
PRCP	Prolylcarboxypeptidase	Protein Coding	46	GC11M082823	0.123937093	https://www.genecards.org/cgi-bin/carddisp.pl?gene=PRCP
SOS2	SOS Ras/Rho Guanine Nucleotide Exchange Factor 2	Protein Coding	46	GC14M050117	0.123937093	https://www.genecards.org/cgi-bin/carddisp.pl?gene=SOS2
CCR7	C-C Motif Chemokine Receptor 7	Protein Coding	45	GC17M040556	0.123937093	https://www.genecards.org/cgi-bin/carddisp.pl?gene=CCR7
DUSP10	Dual Specificity Phosphatase 10	Protein Coding	45	GC01M221701	0.123937093	https://www.genecards.org/cgi-bin/carddisp.pl?gene=DUSP10
EIF2S1	Eukaryotic Translation Initiation Factor 2 Subunit Alpha	Protein Coding	45	GC14P067359	0.123937093	https://www.genecards.org/cgi-bin/carddisp.pl?gene=EIF2S1
CALM2	Calmodulin 2	Protein Coding	45	GC02M047124	0.123937093	https://www.genecards.org/cgi-bin/carddisp.pl?gene=CALM2
FADS2	Fatty Acid Desaturase 2	Protein Coding	45	GC11P061792	0.123937093	https://www.genecards.org/cgi-bin/carddisp.pl?gene=FADS2
ADIPOR1	Adiponectin Receptor 1	Protein Coding	45	GC01M202940	0.123937093	https://www.genecards.org/cgi-bin/carddisp.pl?gene=ADIPOR1
MAP3K14	Mitogen-Activated Protein Kinase Kinase Kinase 14	Protein Coding	45	GC17M045263	0.123937093	https://www.genecards.org/cgi-bin/carddisp.pl?gene=MAP3K14
MAP4K5	Mitogen-Activated Protein Kinase Kinase Kinase Kinase 5	Protein Coding	45	GC14M050418	0.123937093	https://www.genecards.org/cgi-bin/carddisp.pl?gene=MAP4K5
GLRX	Glutaredoxin	Protein Coding	45	GC05M095752	0.123937093	https://www.genecards.org/cgi-bin/carddisp.pl?gene=GLRX
IL1R2	Interleukin 1 Receptor Type 2	Protein Coding	45	GC02P101991	0.123937093	https://www.genecards.org/cgi-bin/carddisp.pl?gene=IL1R2
LGALS3	Galectin 3	Protein Coding	45	GC14P055124	0.123937093	https://www.genecards.org/cgi-bin/carddisp.pl?gene=LGALS3
CALM1	Calmodulin 1	Protein Coding	45	GC14P090396	0.123937093	https://www.genecards.org/cgi-bin/carddisp.pl?gene=CALM1
NFATC2	Nuclear Factor Of Activated T Cells 2	Protein Coding	45	GC20M051386	0.123937093	https://www.genecards.org/cgi-bin/carddisp.pl?gene=NFATC2
NFATC4	Nuclear Factor Of Activated T Cells 4	Protein Coding	45	GC14P024365	0.123937093	https://www.genecards.org/cgi-bin/carddisp.pl?gene=NFATC4
NDUFS4	NADH:Ubiquinone Oxidoreductase Subunit S4	Protein Coding	45	GC05P053560	0.123937093	https://www.genecards.org/cgi-bin/carddisp.pl?gene=NDUFS4
PSMB5	Proteasome 20S Subunit Beta 5	Protein Coding	45	GC14M023016	0.123937093	https://www.genecards.org/cgi-bin/carddisp.pl?gene=PSMB5
PPP3CB	Protein Phosphatase 3 Catalytic Subunit Beta	Protein Coding	45	GC10M073436	0.123937093	https://www.genecards.org/cgi-bin/carddisp.pl?gene=PPP3CB
PPP3CC	Protein Phosphatase 3 Catalytic Subunit Gamma	Protein Coding	45	GC08P022440	0.123937093	https://www.genecards.org/cgi-bin/carddisp.pl?gene=PPP3CC
PTPN3	Protein Tyrosine Phosphatase Non-Receptor Type 3	Protein Coding	45	GC09M109375	0.123937093	https://www.genecards.org/cgi-bin/carddisp.pl?gene=PTPN3
NEU1	Neuraminidase 1	Protein Coding	45	GC06M031857	0.123937093	https://www.genecards.org/cgi-bin/carddisp.pl?gene=NEU1
SOCS3	Suppressor Of Cytokine Signaling 3	Protein Coding	45	GC17M078356	0.123937093	https://www.genecards.org/cgi-bin/carddisp.pl?gene=SOCS3
TRAF2	TNF Receptor Associated Factor 2	Protein Coding	45	GC09P136881	0.123937093	https://www.genecards.org/cgi-bin/carddisp.pl?gene=TRAF2
WRN	WRN RecQ Like Helicase	Protein Coding	45	GC08P031033	0.123937093	https://www.genecards.org/cgi-bin/carddisp.pl?gene=WRN
WWP2	WW Domain Containing E3 Ubiquitin Protein Ligase 2	Protein Coding	45	GC16P069796	0.123937093	https://www.genecards.org/cgi-bin/carddisp.pl?gene=WWP2
AKR1B10	Aldo-Keto Reductase Family 1 Member B10	Protein Coding	44	GC07P134527	0.123937093	https://www.genecards.org/cgi-bin/carddisp.pl?gene=AKR1B10
BMP6	Bone Morphogenetic Protein 6	Protein Coding	44	GC06P007726	0.123937093	https://www.genecards.org/cgi-bin/carddisp.pl?gene=BMP6
AOC3	Amine Oxidase Copper Containing 3	Protein Coding	44	GC17P042851	0.123937093	https://www.genecards.org/cgi-bin/carddisp.pl?gene=AOC3
LAMA2	Laminin Subunit Alpha 2	Protein Coding	44	GC06P128863	0.123937093	https://www.genecards.org/cgi-bin/carddisp.pl?gene=LAMA2
FOXO3	Forkhead Box O3	Protein Coding	44	GC06P108559	0.123937093	https://www.genecards.org/cgi-bin/carddisp.pl?gene=FOXO3
LRP4	LDL Receptor Related Protein 4	Protein Coding	44	GC11M066235	0.123937093	https://www.genecards.org/cgi-bin/carddisp.pl?gene=LRP4
HYOU1	Hypoxia Up-Regulated 1	Protein Coding	44	GC11M119045	0.123937093	https://www.genecards.org/cgi-bin/carddisp.pl?gene=HYOU1
HBEGF	Heparin Binding EGF Like Growth Factor	Protein Coding	44	GC05M140332	0.123937093	https://www.genecards.org/cgi-bin/carddisp.pl?gene=HBEGF
GPD1L	Glycerol-3-Phosphate Dehydrogenase 1 Like	Protein Coding	44	GC03P032123	0.123937093	https://www.genecards.org/cgi-bin/carddisp.pl?gene=GPD1L
IL12A	Interleukin 12A	Protein Coding	44	GC03P159988	0.123937093	https://www.genecards.org/cgi-bin/carddisp.pl?gene=IL12A
SFRP4	Secreted Frizzled Related Protein 4	Protein Coding	44	GC07M037912	0.123937093	https://www.genecards.org/cgi-bin/carddisp.pl?gene=SFRP4
SLC2A5	Solute Carrier Family 2 Member 5	Protein Coding	44	GC01M009036	0.123937093	https://www.genecards.org/cgi-bin/carddisp.pl?gene=SLC2A5
NFATC3	Nuclear Factor Of Activated T Cells 3	Protein Coding	44	GC16P068119	0.123937093	https://www.genecards.org/cgi-bin/carddisp.pl?gene=NFATC3
SERPINB2	Serpin Family B Member 2	Protein Coding	44	GC18P063871	0.123937093	https://www.genecards.org/cgi-bin/carddisp.pl?gene=SERPINB2
STMN1	Stathmin 1	Protein Coding	44	GC01M025884	0.123937093	https://www.genecards.org/cgi-bin/carddisp.pl?gene=STMN1
STT3B	STT3 Oligosaccharyltransferase Complex Catalytic Subunit B	Protein Coding	44	GC03P031550	0.123937093	https://www.genecards.org/cgi-bin/carddisp.pl?gene=STT3B
TRADD	TNFRSF1A Associated Via Death Domain	Protein Coding	44	GC16M067154	0.123937093	https://www.genecards.org/cgi-bin/carddisp.pl?gene=TRADD
CDKN3	Cyclin Dependent Kinase Inhibitor 3	Protein Coding	43	GC14P054398	0.123937093	https://www.genecards.org/cgi-bin/carddisp.pl?gene=CDKN3
CLDN16	Claudin 16	Protein Coding	43	GC03P190290	0.123937093	https://www.genecards.org/cgi-bin/carddisp.pl?gene=CLDN16
CALM3	Calmodulin 3	Protein Coding	43	GC19P046601	0.123937093	https://www.genecards.org/cgi-bin/carddisp.pl?gene=CALM3
CRTC2	CREB Regulated Transcription Coactivator 2	Protein Coding	43	GC01M153947	0.123937093	https://www.genecards.org/cgi-bin/carddisp.pl?gene=CRTC2
CGA	Glycoprotein Hormones, Alpha Polypeptide	Protein Coding	43	GC06M087085	0.123937093	https://www.genecards.org/cgi-bin/carddisp.pl?gene=CGA
ADIPOR2	Adiponectin Receptor 2	Protein Coding	43	GC12P001670	0.123937093	https://www.genecards.org/cgi-bin/carddisp.pl?gene=ADIPOR2
EIF4G2	Eukaryotic Translation Initiation Factor 4 Gamma 2	Protein Coding	43	GC11M010883	0.123937093	https://www.genecards.org/cgi-bin/carddisp.pl?gene=EIF4G2
LYVE1	Lymphatic Vessel Endothelial Hyaluronan Receptor 1	Protein Coding	43	GC11M010692	0.123937093	https://www.genecards.org/cgi-bin/carddisp.pl?gene=LYVE1
HSPA4	Heat Shock Protein Family A (Hsp70) Member 4	Protein Coding	43	GC05P133051	0.123937093	https://www.genecards.org/cgi-bin/carddisp.pl?gene=HSPA4
IGFBP5	Insulin Like Growth Factor Binding Protein 5	Protein Coding	43	GC02M216672	0.123937093	https://www.genecards.org/cgi-bin/carddisp.pl?gene=IGFBP5
NIN	Ninein	Protein Coding	43	GC14M050719	0.123937093	https://www.genecards.org/cgi-bin/carddisp.pl?gene=NIN
SEL1L	SEL1L Adaptor Subunit Of ERAD E3 Ubiquitin Ligase	Protein Coding	43	GC14M081471	0.123937093	https://www.genecards.org/cgi-bin/carddisp.pl?gene=SEL1L
OSM	Oncostatin M	Protein Coding	43	GC22M030262	0.123937093	https://www.genecards.org/cgi-bin/carddisp.pl?gene=OSM
TFEB	Transcription Factor EB	Protein Coding	43	GC06M045253	0.123937093	https://www.genecards.org/cgi-bin/carddisp.pl?gene=TFEB
TPR	Translocated Promoter Region, Nuclear Basket Protein	Protein Coding	43	GC01M186319	0.123937093	https://www.genecards.org/cgi-bin/carddisp.pl?gene=TPR
CDKL1	Cyclin Dependent Kinase Like 1	Protein Coding	42	GC14M050330	0.123937093	https://www.genecards.org/cgi-bin/carddisp.pl?gene=CDKL1
CNTF	Ciliary Neurotrophic Factor	Protein Coding	42	GC11P058622	0.123937093	https://www.genecards.org/cgi-bin/carddisp.pl?gene=CNTF
RAB28	RAB28, Member RAS Oncogene Family	Protein Coding	42	GC04M013361	0.123937093	https://www.genecards.org/cgi-bin/carddisp.pl?gene=RAB28
TFPI2	Tissue Factor Pathway Inhibitor 2	Protein Coding	42	GC07M093885	0.123937093	https://www.genecards.org/cgi-bin/carddisp.pl?gene=TFPI2
CXCL5	C-X-C Motif Chemokine Ligand 5	Protein Coding	41	GC04M073995	0.123937093	https://www.genecards.org/cgi-bin/carddisp.pl?gene=CXCL5
CEACAM3	CEA Cell Adhesion Molecule 3	Protein Coding	41	GC19P041796	0.123937093	https://www.genecards.org/cgi-bin/carddisp.pl?gene=CEACAM3
DNAJB11	DnaJ Heat Shock Protein Family (Hsp40) Member B11	Protein Coding	41	GC03P186567	0.123937093	https://www.genecards.org/cgi-bin/carddisp.pl?gene=DNAJB11
KLRK1	Killer Cell Lectin Like Receptor K1	Protein Coding	41	GC12M015056	0.123937093	https://www.genecards.org/cgi-bin/carddisp.pl?gene=KLRK1
L2HGDH	L-2-Hydroxyglutarate Dehydrogenase	Protein Coding	41	GC14M050237	0.123937093	https://www.genecards.org/cgi-bin/carddisp.pl?gene=L2HGDH
KDM3A	Lysine Demethylase 3A	Protein Coding	41	GC02P086440	0.123937093	https://www.genecards.org/cgi-bin/carddisp.pl?gene=KDM3A
RNASE3	Ribonuclease A Family Member 3	Protein Coding	41	GC14P020891	0.123937093	https://www.genecards.org/cgi-bin/carddisp.pl?gene=RNASE3
RECK	Reversion Inducing Cysteine Rich Protein With Kazal Motifs	Protein Coding	41	GC09P036036	0.123937093	https://www.genecards.org/cgi-bin/carddisp.pl?gene=RECK
REG1A	Regenerating Family Member 1 Alpha	Protein Coding	41	GC02P079120	0.123937093	https://www.genecards.org/cgi-bin/carddisp.pl?gene=REG1A
TNFSF12	TNF Superfamily Member 12	Protein Coding	41	GC17P008834	0.123937093	https://www.genecards.org/cgi-bin/carddisp.pl?gene=TNFSF12
CCN2	Cellular Communication Network Factor 2	Protein Coding	40	GC06M131948	0.123937093	https://www.genecards.org/cgi-bin/carddisp.pl?gene=CCN2
CD68	CD68 Molecule	Protein Coding	40	GC17P007579	0.123937093	https://www.genecards.org/cgi-bin/carddisp.pl?gene=CD68
EBI3	Epstein-Barr Virus Induced 3	Protein Coding	40	GC19P004233	0.123937093	https://www.genecards.org/cgi-bin/carddisp.pl?gene=EBI3
BLZF1	Basic Leucine Zipper Nuclear Factor 1	Protein Coding	40	GC01P169367	0.123937093	https://www.genecards.org/cgi-bin/carddisp.pl?gene=BLZF1
IL23A	Interleukin 23 Subunit Alpha	Protein Coding	40	GC12P056342	0.123937093	https://www.genecards.org/cgi-bin/carddisp.pl?gene=IL23A
GHRH	Growth Hormone Releasing Hormone	Protein Coding	40	GC20M037251	0.123937093	https://www.genecards.org/cgi-bin/carddisp.pl?gene=GHRH
MANF	Mesencephalic Astrocyte Derived Neurotrophic Factor	Protein Coding	40	GC03P051385	0.123937093	https://www.genecards.org/cgi-bin/carddisp.pl?gene=MANF
ART3	ADP-Ribosyltransferase 3 (Inactive)	Protein Coding	40	GC04P076011	0.123937093	https://www.genecards.org/cgi-bin/carddisp.pl?gene=ART3
SAA4	Serum Amyloid A4, Constitutive	Protein Coding	40	GC11M018234	0.123937093	https://www.genecards.org/cgi-bin/carddisp.pl?gene=SAA4
SAV1	Salvador Family WW Domain Containing Protein 1	Protein Coding	40	GC14M050632	0.123937093	https://www.genecards.org/cgi-bin/carddisp.pl?gene=SAV1
REG3A	Regenerating Family Member 3 Alpha	Protein Coding	40	GC02M079157	0.123937093	https://www.genecards.org/cgi-bin/carddisp.pl?gene=REG3A
CD177	CD177 Molecule	Protein Coding	39	GC19P043353	0.123937093	https://www.genecards.org/cgi-bin/carddisp.pl?gene=CD177
FAM3B	FAM3 Metabolism Regulating Signaling Molecule B	Protein Coding	39	GC21P041304	0.123937093	https://www.genecards.org/cgi-bin/carddisp.pl?gene=FAM3B
CLEC12A	C-Type Lectin Domain Family 12 Member A	Protein Coding	38	GC12P009951	0.123937093	https://www.genecards.org/cgi-bin/carddisp.pl?gene=CLEC12A
C1QTNF3	C1q And TNF Related 3	Protein Coding	38	GC05M034017	0.123937093	https://www.genecards.org/cgi-bin/carddisp.pl?gene=C1QTNF3
CELA3B	Chymotrypsin Like Elastase 3B	Protein Coding	38	GC01P021976	0.123937093	https://www.genecards.org/cgi-bin/carddisp.pl?gene=CELA3B
IRX3	Iroquois Homeobox 3	Protein Coding	38	GC16M054283	0.123937093	https://www.genecards.org/cgi-bin/carddisp.pl?gene=IRX3
IFI27	Interferon Alpha Inducible Protein 27	Protein Coding	38	GC14P094104	0.123937093	https://www.genecards.org/cgi-bin/carddisp.pl?gene=IFI27
SLC5A4	Solute Carrier Family 5 Member 4	Protein Coding	38	GC22M032218	0.123937093	https://www.genecards.org/cgi-bin/carddisp.pl?gene=SLC5A4
MRGPRX1	MAS Related GPR Family Member X1	Protein Coding	38	GC11M018955	0.123937093	https://www.genecards.org/cgi-bin/carddisp.pl?gene=MRGPRX1
CMTM8	CKLF Like MARVEL Transmembrane Domain Containing 8	Protein Coding	37	GC03P032238	0.123937093	https://www.genecards.org/cgi-bin/carddisp.pl?gene=CMTM8
FHOD3	Formin Homology 2 Domain Containing 3	Protein Coding	37	GC18P036297	0.123937093	https://www.genecards.org/cgi-bin/carddisp.pl?gene=FHOD3
ARHGAP18	Rho GTPase Activating Protein 18	Protein Coding	37	GC06M129576	0.123937093	https://www.genecards.org/cgi-bin/carddisp.pl?gene=ARHGAP18
CMTM5	CKLF Like MARVEL Transmembrane Domain Containing 5	Protein Coding	37	GC14P025941	0.123937093	https://www.genecards.org/cgi-bin/carddisp.pl?gene=CMTM5
FAM3A	FAM3 Metabolism Regulating Signaling Molecule A	Protein Coding	37	GC0XM154506	0.123937093	https://www.genecards.org/cgi-bin/carddisp.pl?gene=FAM3A
GANC	Glucosidase Alpha, Neutral C	Protein Coding	37	GC15P042273	0.123937093	https://www.genecards.org/cgi-bin/carddisp.pl?gene=GANC
MUC16	Mucin 16, Cell Surface Associated	Protein Coding	37	GC19M008848	0.123937093	https://www.genecards.org/cgi-bin/carddisp.pl?gene=MUC16
NKX3-2	NK3 Homeobox 2	Protein Coding	37	GC04M013542	0.123937093	https://www.genecards.org/cgi-bin/carddisp.pl?gene=NKX3-2
TIFA	TRAF Interacting Protein With Forkhead Associated Domain	Protein Coding	37	GC04M112274	0.123937093	https://www.genecards.org/cgi-bin/carddisp.pl?gene=TIFA
LACTB	Lactamase Beta	Protein Coding	36	GC15P076134	0.123937093	https://www.genecards.org/cgi-bin/carddisp.pl?gene=LACTB
SLC25A40	Solute Carrier Family 25 Member 40	Protein Coding	36	GC07M087833	0.123937093	https://www.genecards.org/cgi-bin/carddisp.pl?gene=SLC25A40
NINJ2	Ninjurin 2	Protein Coding	35	GC12M000564	0.123937093	https://www.genecards.org/cgi-bin/carddisp.pl?gene=NINJ2
GALP	Galanin Like Peptide	Protein Coding	34	GC19P056176	0.123937093	https://www.genecards.org/cgi-bin/carddisp.pl?gene=GALP
ATP5F1B	ATP Synthase F1 Subunit Beta	Protein Coding	34	GC12M056639	0.123937093	https://www.genecards.org/cgi-bin/carddisp.pl?gene=ATP5F1B
CCN3	Cellular Communication Network Factor 3	Protein Coding	33	GC08P119416	0.123937093	https://www.genecards.org/cgi-bin/carddisp.pl?gene=CCN3
ESYT3	Extended Synaptotagmin 3	Protein Coding	33	GC03P138434	0.123937093	https://www.genecards.org/cgi-bin/carddisp.pl?gene=ESYT3
TPGS2	Tubulin Polyglutamylase Complex Subunit 2	Protein Coding	33	GC18M036777	0.123937093	https://www.genecards.org/cgi-bin/carddisp.pl?gene=TPGS2
KIAA1328	KIAA1328	Protein Coding	31	GC18P036829	0.123937093	https://www.genecards.org/cgi-bin/carddisp.pl?gene=KIAA1328
ZNF860	Zinc Finger Protein 860	Protein Coding	31	GC03P031981	0.123937093	https://www.genecards.org/cgi-bin/carddisp.pl?gene=ZNF860
SLC35G5	Solute Carrier Family 35 Member G5	Protein Coding	30	GC08P011331	0.123937093	https://www.genecards.org/cgi-bin/carddisp.pl?gene=SLC35G5
ANGPTL8	Angiopoietin Like 8	Protein Coding	29	GC19P011238	0.123937093	https://www.genecards.org/cgi-bin/carddisp.pl?gene=ANGPTL8
DMAC2L	Distal Membrane Arm Assembly Component 2 Like	Protein Coding	28	GC14P050312	0.123937093	https://www.genecards.org/cgi-bin/carddisp.pl?gene=DMAC2L
MIR16-1	MicroRNA 16-1	RNA Gene	22	GC13M050048	0.123937093	https://www.genecards.org/cgi-bin/carddisp.pl?gene=MIR16-1
MIR33A	MicroRNA 33a	RNA Gene	19	GC22P041900	0.123937093	https://www.genecards.org/cgi-bin/carddisp.pl?gene=MIR33A
MIR203A	MicroRNA 203a	RNA Gene	19	GC14P105553	0.123937093	https://www.genecards.org/cgi-bin/carddisp.pl?gene=MIR203A
MIR181A1	MicroRNA 181a-1	RNA Gene	19	GC01M198860	0.123937093	https://www.genecards.org/cgi-bin/carddisp.pl?gene=MIR181A1
MIR19A	MicroRNA 19a	RNA Gene	19	GC13P091451	0.123937093	https://www.genecards.org/cgi-bin/carddisp.pl?gene=MIR19A
MIR324	MicroRNA 324	RNA Gene	18	GC17M007223	0.123937093	https://www.genecards.org/cgi-bin/carddisp.pl?gene=MIR324
MIR33B	MicroRNA 33b	RNA Gene	18	GC17M017813	0.123937093	https://www.genecards.org/cgi-bin/carddisp.pl?gene=MIR33B
MIR103A1	MicroRNA 103a-1	RNA Gene	18	GC05M168560	0.123937093	https://www.genecards.org/cgi-bin/carddisp.pl?gene=MIR103A1
MIR1275	MicroRNA 1275	RNA Gene	18	GC06M045168	0.123937093	https://www.genecards.org/cgi-bin/carddisp.pl?gene=MIR1275
HSP90AB2P	Heat Shock Protein 90 Alpha Family Class B Member 2, Pseudogene	Pseudogene	16	GC04P014202	0.123937093	https://www.genecards.org/cgi-bin/carddisp.pl?gene=HSP90AB2P
MIR758	MicroRNA 758	RNA Gene	13	GC14P105853	0.123937093	https://www.genecards.org/cgi-bin/carddisp.pl?gene=MIR758
LOC102723409	Uncharacterized LOC102723409	RNA Gene	5	GC06M129502	0.123937093	https://www.genecards.org/cgi-bin/carddisp.pl?gene=LOC102723409
MROS	Melkersson-Rosenthal Syndrome	Genetic Locus	2	GC09U990083	0.123937093	https://www.genecards.org/cgi-bin/carddisp.pl?gene=MROS
STQTL2	Stature Quantitative Trait Locus 2	Genetic Locus	1	GC07U901815	0.123937093	https://www.genecards.org/cgi-bin/carddisp.pl?gene=STQTL2
HDLCQ2	High Density Lipoprotein Cholesterol Level QTL On Chromosome 8	Genetic Locus	1	GC08U901930	0.123937093	https://www.genecards.org/cgi-bin/carddisp.pl?gene=HDLCQ2
					0.48749125
