# Supplementary material for: Mechanism of Action of Shenerjiangzhi Formulation on Hyperlipidemia Induced by Consumption of a High-Fat Diet in Rats Using Network Pharmacology and Analyses of the Gut Microbiota
Source: Front Pharmacol. 2022 Apr 5;13:745074. doi: 10.3389/fphar.2022.745074 (PMC9016632; doi:10.3389/fphar.2022.745074)
Supplement: Supplementary file 2 [file DataSheet1.zip › supplementary material files (S1)/network pharmcology/KO_path_abun_unstrat_norm_descrip.xls]

Description	LogP	#GeneInHitList	#GeneInGOAndHitList	%InGO	Hits
African trypanosomiasis	-13.27825346	41	7	17.07317073	ICAM1	IL1B	IL6	IL10	SELE	TNF	VCAM1
Amoebiasis	-6.550186699	41	5	12.19512195	IL1B	IL6	CXCL8	IL10	TNF
Arginine and proline metabolism	-4.271430394	41	3	7.317073171	MAOA	MAOB	NOS3
Calcium signaling pathway	-2.626600489	41	3	7.317073171	ADRB2	EGFR	NOS3
NOD-like receptor signaling pathway	-6.776914555	41	6	14.63414634	CXCL2	IL1B	IL6	CXCL8	CCL2	TNF
Tryptophan metabolism	-4.564538991	41	3	7.317073171	CAT	MAOA	MAOB
				ICAM1
				IL1B
				IL6
				IL10
				SELE
				TNF
				VCAM1
				CXCL8
				MAOA
				MAOB
				NOS3
				ADRB2
				EGFR
				CXCL2
				CCL2
				CAT
