# Supplementary material for: Mechanism of Action of Shenerjiangzhi Formulation on Hyperlipidemia Induced by Consumption of a High-Fat Diet in Rats Using Network Pharmacology and Analyses of the Gut Microbiota
Source: Front Pharmacol. 2022 Apr 5;13:745074. doi: 10.3389/fphar.2022.745074 (PMC9016632; doi:10.3389/fphar.2022.745074)
Supplement: Supplementary file 2 [file DataSheet1.zip › supplementary material files (S1)/network pharmcology/network.xlsx]

## Sheet: Sheet1
source	target
Lonicera japonicaThunb	ICAM1
Lonicera japonicaThunb	IL1B
Lonicera japonicaThunb	IL6
Lonicera japonicaThunb	IL10
Lonicera japonicaThunb	SELE
Lonicera japonicaThunb	TNF
Lonicera japonicaThunb	VCAM1
Lonicera japonicaThunb	CXCL8
Lonicera japonicaThunb	MAOA
Lonicera japonicaThunb	MAOB
Lonicera japonicaThunb	NOS3
Lonicera japonicaThunb	ADRB2
Lonicera japonicaThunb	EGFR
Lonicera japonicaThunb	CXCL2
Lonicera japonicaThunb	CCL2
Cralaegus pinnatifida	ICAM1
Cralaegus pinnatifida	IL1B
Cralaegus pinnatifida	IL6
Cralaegus pinnatifida	IL10
Cralaegus pinnatifida	SELE
Cralaegus pinnatifida	TNF
Cralaegus pinnatifida	VCAM1
Cralaegus pinnatifida	CXCL8
Cralaegus pinnatifida	MAOB
Cralaegus pinnatifida	NOS3
Cralaegus pinnatifida	ADRB2
Cralaegus pinnatifida	EGFR
Cralaegus pinnatifida	CXCL2
Cralaegus pinnatifida	CCL2
Cralaegus pinnatifida	CAT
Auricularia auricula	ICAM1
Auricularia auricula	IL1B
Auricularia auricula	IL6
Auricularia auricula	IL10
Auricularia auricula	SELE
Auricularia auricula	TNF
Auricularia auricula	VCAM1
Auricularia auricula	CXCL8
Auricularia auricula	MAOB
Auricularia auricula	NOS3
Auricularia auricula	ADRB2
Auricularia auricula	EGFR
Auricularia auricula	CXCL2
Auricularia auricula	CAT
Acanthopanax senticosus	ICAM1
Acanthopanax senticosus	IL1B
Acanthopanax senticosus	IL6
Acanthopanax senticosus	IL10
Acanthopanax senticosus	SELE
Acanthopanax senticosus	TNF
Acanthopanax senticosus	VCAM1
Acanthopanax senticosus	CXCL8
Acanthopanax senticosus	MAOB
Acanthopanax senticosus	NOS3
Acanthopanax senticosus	ADRB2
Acanthopanax senticosus	EGFR
Acanthopanax senticosus	CXCL2
Acanthopanax senticosus	CAT
African trypanosomiasis	ICAM1
African trypanosomiasis	IL1B
African trypanosomiasis	IL6
African trypanosomiasis	IL10
African trypanosomiasis	SELE
African trypanosomiasis	TNF
African trypanosomiasis	VCAM1
Amoebiasis	IL1B
Amoebiasis	IL6
Amoebiasis	CXCL8
Amoebiasis	IL10
Amoebiasis	TNF
Arginine and proline metabolism	MAOA
Arginine and proline metabolism	MAOB
Arginine and proline metabolism	NOS3
Calcium signaling pathway	ADRB2
Calcium signaling pathway	EGFR
Calcium signaling pathway	NOS3
NOD-like receptor signaling pathway	CXCL2
NOD-like receptor signaling pathway	IL1B
NOD-like receptor signaling pathway	IL6
NOD-like receptor signaling pathway	CXCL8
NOD-like receptor signaling pathway	CCL2
NOD-like receptor signaling pathway	TNF
Tryptophan metabolism	CAT
Tryptophan metabolism	MAOA
Tryptophan metabolism	MAOB
hyperlipidemia	ICAM1
hyperlipidemia	IL1B
hyperlipidemia	IL6
hyperlipidemia	IL10
hyperlipidemia	SELE
hyperlipidemia	TNF
hyperlipidemia	VCAM1
hyperlipidemia	CXCL8
hyperlipidemia	MAOA
hyperlipidemia	MAOB
hyperlipidemia	NOS3
hyperlipidemia	ADRB2
hyperlipidemia	EGFR
hyperlipidemia	CXCL2
hyperlipidemia	CCL2
