# Supplementary material for: Mechanism of Action of Shenerjiangzhi Formulation on Hyperlipidemia Induced by Consumption of a High-Fat Diet in Rats Using Network Pharmacology and Analyses of the Gut Microbiota
Source: Front Pharmacol. 2022 Apr 5;13:745074. doi: 10.3389/fphar.2022.745074 (PMC9016632; doi:10.3389/fphar.2022.745074)
Supplement: Supplementary file 2 [file DataSheet1.zip › supplementary material files (S1)/network pharmcology/OMIM-Entry-Retrieval1.xlsx]

## Sheet: Sheet
OMIM Search - 'Hyperlipidemia '
MIM Number	May 22, 2021
Downloaded:
Copyright (c) 1966-2021 Johns Hopkins University OMIM, data are provided for research purposes only.
603174	Title	Included Titles	Cytogenetic Location	Genomic Coordinates (From NCBI/GRCh38)	Entrez Gene ID
107800	HYPERLIPIDEMIA, FAMILIAL COMBINED, 3; FCHL3		8p21.3
+170998	HYPERLIPIDEMIA, FAMILIAL COMBINED, 1; FCHL1		1q23.3
+107670	HYPERLIPIDEMIA, FAMILIAL COMBINED, 2; FCHL2		11p		28515
*612757	HYPERLIPOPROTEINEMIA, TYPE V		11q23.3
*611512	APOLIPOPROTEIN E; APOE		19q13.32	19:44905795-44909392	348
*609708	LIPOPROTEIN LIPASE; LPL		8p21.3	8:19939252-19967258	4023
*609213	HYPERTRIGLYCERIDEMIA, FAMILIAL		11q23.3
*609163	UPSTREAM TRANSCRIPTION FACTOR 1; USF1		1q23.3	1:161039250-161045976	7391
*608937	HYPERCHOLESTEROLEMIA, FAMILIAL, 1; FHCL1	LOW DENSITY LIPOPROTEIN CHOLESTEROL LEVEL QUANTITATIVE TRAIT LOCUS 2, INCLUDED; LDLCQ2, INCLUDED	1q23.3, 5p13-p12, 7p14.3, 8p21.2-p21.1, 19p13.2
*608886	APOLIPOPROTEIN A-V; APOA5		11q23.3	11:116789366-116792419	116519
*608660	HYPERLIPOPROTEINEMIA, TYPE III	CORONARY ARTERY DISEASE, SEVERE, SUSCEPTIBILITY TO, INCLUDED	19q13.32
*608083	APOLIPOPROTEIN A-I; APOA1	APOA1/APOC3 FUSION GENE, INCLUDED	11q23.3	11:116835750-116837949	335
*608010	LIPODYSTROPHY, FAMILIAL PARTIAL, TYPE 2; FPLD2		1q22
*607786	ALSTROM SYNDROME; ALMS		2p13.1
*606945	GLYCOGEN STORAGE DISEASE Ia; GSD1A		17q21.31
*606672	CD36 ANTIGEN; CD36		7q21.11	7:80602206-80679276	948
*606599	THIOREDOXIN-INTERACTING PROTEIN; TXNIP		1q21.1	1:145992434-145996578	10628
*606368	NEPHROTIC SYNDROME, TYPE 1; NPHS1		19q13.12
*605801	LIPODYSTROPHY, FAMILIAL PARTIAL, TYPE 7; FPLD7		7q31.2
*605599	NEUROPATHY, HEREDITARY MOTOR AND SENSORY, OKINAWA TYPE; HMSNO		3q12.2
*605441	CORONARY ARTERY DISEASE, AUTOSOMAL DOMINANT 2; ADCAD2		12p13.2
*605103	DIARRHEA 7, PROTEIN-LOSING ENTEROPATHY TYPE; DIAR7		8q24.3
*603826	HYPERLIPOPROTEINEMIA, TYPE ID		8q24.3
*603507	ATHEROSCLEROSIS SUSCEPTIBILITY; ATHS		19p13.3-p13.2		470
*603031	APOLIPOPROTEIN C-II; APOC2		19q13.32	19:44946050-44949564	344
*602055	APOLIPOPROTEIN A-II; APOA2	APOLIPOPROTEIN A-II DEFICIENCY, INCLUDED	1q23.3	1:161222291-161223627	336
*601851	MUIR-TORRE SYNDROME; MRTES		2p21-p16, 3p22.2
*601510	HUTCHINSON-GILFORD PROGERIA SYNDROME; HGPS	PROGERIA SYNDROME, CHILDHOOD-ONSET, INCLUDED	1q22
*601267	NEPHROTIC SYNDROME, TYPE 2; NPHS2		1q25.2
*601007	FANCONI-BICKEL SYNDROME; FBS		3q26.2
*600713	GLYCOGEN STORAGE DISEASE Ib; GSD1B		11q23.3
*600173	HYPERLIPOPROTEINEMIA, TYPE I	HIGH DENSITY LIPOPROTEIN CHOLESTEROL LEVEL QUANTITATIVE TRAIT LOCUS 11, INCLUDED; HDLCQ11, INCLUDED	8p21.3
*590045	CARNITINE PALMITOYLTRANSFERASE I DEFICIENCY		11q13.3
*191523	BODY MASS INDEX QUANTITATIVE TRAIT LOCUS 19; BMIQ19		2p23.3
*191191	NEPHROTIC SYNDROME, TYPE 24; NPHS24		6p21.2
*184756	LIPODYSTROPHY, FAMILIAL PARTIAL, TYPE 1; FPLD1
*182283	CHOLESTERYL ESTER TRANSFER PROTEIN, PLASMA; CETP		16q13	16:56961949-56983844	1071
*173610	LAMIN A/C; LMNA	LAMIN A, INCLUDED	1q22	1:156082572-156140080	4000
*173510	NPC1-LIKE INTRACELLULAR CHOLESTEROL TRANSPORTER 1; NPC1L1		7p13	7:44512439-44541650	29881
*164160	ARACHIDONATE 5-LIPOXYGENASE; ALOX5		10q11.21	10:45374208-45446120	240
*152390	CHEMOKINE, CXC MOTIF, LIGAND 2; CXCL2		4q13.3	4:74097039-74099194	2920
*150330	CHEMOKINE, CC MOTIF, LIGAND 3; CCL3		17q12	17:36088255-36090142	6348
*139110	STEROL REGULATORY ELEMENT-BINDING TRANSCRIPTION FACTOR 1; SREBF1		17p11.2	17:17811333-17837016	6720
*126065	TUMOR NECROSIS FACTOR RECEPTOR SUBFAMILY, MEMBER 1B; TNFRSF1B		1p36.22	1:12166947-12209221	7133
*118470	LOW DENSITY LIPOPROTEIN RECEPTOR; LDLR		19p13.2	19:11089431-11133819	3949
*108728	LOW DENSITY LIPOPROTEIN RECEPTOR-RELATED PROTEIN 6; LRP6		12p13.2	12:12116024-12267043	4040
*107741	PEROXISOME PROLIFERATOR-ACTIVATED RECEPTOR-ALPHA; PPARA	HYPERAPOBETALIPOPROTEINEMIA, SUSCEPTIBILITY TO, INCLUDED	22q13.31	22:46150525-46243755	5465
*107730	ALCOHOL DEPENDENCE	ALCOHOL DEPENDENCE, PROTECTION AGAINST, INCLUDED	4p12, 4q23, 4q23, 13q14.2
*107720	CEREBROTENDINOUS XANTHOMATOSIS; CTX		2q35
*107710	ABETALIPOPROTEINEMIA; ABL		4q23
*107680	ATAXIA, EARLY-ONSET, WITH OCULOMOTOR APRAXIA AND HYPOALBUMINEMIA; EAOH	ATAXIA, ADULT-ONSET, WITH OCULOMOTOR APRAXIA, INCLUDED	9p21.1
*103600	SPINAL AND BULBAR MUSCULAR ATROPHY, X-LINKED 1; SMAX1		Xq12
*102680	GLYCOGEN STORAGE DISEASE III; GSD3	GLYCOGEN STORAGE DISEASE IIIa, INCLUDED; GSD IIIa, INCLUDED	1p21.2
%614375	GLYCOGEN STORAGE DISEASE VI; GSD6		14q22.1
%613460	HEMOLYTIC UREMIC SYNDROME, ATYPICAL, SUSCEPTIBILITY TO, 1; AHUS1	HEMOLYTIC UREMIC SYNDROME, TYPICAL, INCLUDED	1q31.3, 1q31.3, 1q31.3
%613219	GLYCOGEN STORAGE DISEASE 0, LIVER; GSD0A		12p12.1
%608600	WOODHOUSE-SAKATI SYNDROME; WDSKS		2q31.1
%607687	MANDIBULOACRAL DYSPLASIA WITH TYPE A LIPODYSTROPHY; MADA	MANDIBULOACRAL DYSPLASIA WITH TYPE A LIPODYSTROPHY, ATYPICAL, INCLUDED	1q22
%607053	MACULAR DEGENERATION, AGE-RELATED, 1; ARMD1		1q25.3-q31.1, 1q31.3, 1q31.3, 19q13.32
%606787	FOCAL SEGMENTAL GLOMERULOSCLEROSIS 1; FSGS1		19q13.2
%605552	HYPERCHOLESTEROLEMIA, FAMILIAL, 4; FHCL4		1p36.11
%604499	LYSOSOMAL ACID LIPASE DEFICIENCY	WOLMAN DISEASE, INCLUDED	10q23.31
%214900	GLYCOGEN STORAGE DISEASE IXa1; GSD9A1	GLYCOGEN STORAGE DISEASE IXa2, INCLUDED; GSD9A2, INCLUDED	Xp22.13
%108725	GLYCEROL KINASE DEFICIENCY; GKD		Xp21.2
%105800	LIPODYSTROPHY, CONGENITAL GENERALIZED, TYPE 1; CGL1		9q34.3
#619263	MANDIBULOACRAL DYSPLASIA WITH TYPE B LIPODYSTROPHY; MADB		1p34.2
#617885	NEUTRAL LIPID STORAGE DISEASE WITH MYOPATHY; NLSDM		11p15.5
#617347	GLYCOGEN STORAGE DISEASE IXc; GSD9C		16p11.2
#616000	CONE-ROD DYSTROPHY 16; CORD16	RETINITIS PIGMENTOSA 64, INCLUDED; RP64, INCLUDED	8q22.1
#615999	HYPERTHYROXINEMIA, FAMILIAL DYSALBUMINEMIC; FDAH	HYPERTRIIODOTHYRONINEMIA, FAMILIAL DYSALBUMINEMIC, INCLUDED	4q13.3
#615947	ANALBUMINEMIA; ANALBA		4q13.3
#615863	ANEURYSM, INTRACRANIAL BERRY, 1; ANIB1		7q11.2	7:62100000-77900000	116833
#614500	CHOLESTASIS-LYMPHEDEMA SYNDROME		15q	15:19000000-101991189	84565
#613027	PERIPHERAL ARTERIAL OCCLUSIVE DISEASE 1		1p31	1:60800000-84400000	171513
#610947	HIGH DENSITY LIPOPROTEIN CHOLESTEROL LEVEL QUANTITATIVE TRAIT LOCUS 2; HDLCQ2		8q23	8:105100000-116700000	353127
#610717	HIGH DENSITY LIPOPROTEIN CHOLESTEROL LEVEL QUANTITATIVE TRAIT LOCUS 3		16q24.1	16:84100000-87000000	353125
#608612	ABDOMINAL OBESITY-METABOLIC SYNDROME 1; AOMS1	ABDOMINAL OBESITY-METABOLIC SYNDROME QUANTITATIVE TRAIT LOCUS 1, INCLUDED	3q27	3:183000000-188200000	65076
#608594	FASTING PLASMA GLUCOSE LEVEL QUANTITATIVE TRAIT LOCUS 2; FGQTL2	BIRTH WEIGHT QUANTITATIVE TRAIT LOCUS 1, INCLUDED; BWQTL1, INCLUDED	7p15-p13	7:20900000-45400000	100379216
#606721	FASTING PLASMA GLUCOSE LEVEL QUANTITATIVE TRAIT LOCUS 6; FGQTL6	BIRTH WEIGHT QUANTITATIVE TRAIT LOCUS 3, INCLUDED; BWQTL3, INCLUDED	3q21	3:122200000-129500000	100499168
#604484	AORTIC ANEURYSM, FAMILIAL ABDOMINAL, 4; AAA4		12q13.3	12:56200000-57700000	100859927
#603813	ARCUS CORNEAE
#603278	HOMOCYSTEINEMIA
#603075	ADDUCIN 1; ADD1		4p16.3	4:2843843-2930064	118
#602491	ALBUMIN; ALB		4q13.3	4:73404286-73421481	213
#600995	APOLIPOPROTEIN C-I; APOC1		19q13.32	19:44914324-44919345	341
#313200	APOLIPOPROTEIN C-III; APOC3	APOC3/APOA1 FUSION GENE, INCLUDED	11q23.3	11:116829906-116833071	345
#307030	APOLIPOPROTEIN B; APOB	APOB100, INCLUDED	2p24.1	2:21001428-21044072	338
#306000	ATP CITRATE LYASE; ACLY		17q21.2	17:41866915-41930541	47
#278000	CYTOCHROME P450, FAMILY 24, SUBFAMILY A, POLYPEPTIDE 1; CYP24A1		20q13.2	20:54145730-54174031	1591
#256300	LEPTIN; LEP		7q32.1	7:128241200-128257628	3952
#255120	SELECTIN P; SELP		1q24.2	1:169588848-169630124	6403
#248370	TRANSFER RNA, MITOCHONDRIAL, ISOLEUCINE; MTTI				4565
#241080	JANUS KINASE 3; JAK3		19p13.11	19:17824781-17848070	3718
#240600	11-BETA-HYDROXYSTEROID DEHYDROGENASE, TYPE I; HSD11B1		1q32.2	1:209686178-209734928	3290
#238600	LEPTIN RECEPTOR; LEPR		1p31.3	1:65420651-65641558	3953
#235400	CHEMOKINE, CC MOTIF, RECEPTOR 2; CCR2	CCR2A, INCLUDED; CKR2A, INCLUDED	3p21.31	3:46354110-46360939	729230
#232700	SREBP CLEAVAGE-ACTIVATING PROTEIN; SCAP		3p21.31	3:47413680-47477125	22937
#232400	CIRCADIAN LOCOMOTOR OUTPUT CYCLES KAPUT; CLOCK		4q12	4:55427902-55547137	9575
#232220	INSULIN-INDUCED GENE 1; INSIG1		7q36.3	7:155297877-155310234	3638
#232200	GLYCOPROTEIN Ib, PLATELET, ALPHA POLYPEPTIDE; GP1BA	GLYCOCALICIN, INCLUDED	17p13.2	17:4932276-4935022	2811
#227810	PROPROTEIN CONVERTASE, SUBTILISIN/KEXIN-TYPE, 9; PCSK9		1p32.3	1:55039547-55064851	255738
#213700	TOLL-LIKE RECEPTOR 5; TLR5		1q41	1:223108400-223143280	7100
#208920	NUCLEAR RECEPTOR SUBFAMILY 1, GROUP H, MEMBER 4; NR1H4		12q23.1	12:100473865-100564413	9971
#203800	NEUROMEDIN U; NMU				10874
#200100	ADIPOCYTE-, C1q-, AND COLLAGEN DOMAIN-CONTAINING; ADIPOQ		3q27.3	3:186842709-186858462	9370
#176670	LYSOPHOSPHOLIPASE I; LYPLA1		8q11.23	8:54046366-54101996	10434
#158320	RALA-BINDING PROTEIN 1; RALBP1		18p11.22	18:9475512-9538113	10928
#151660	INSULIN-INDUCED GENE 2; INSIG2		2q14.1-q14.2	2:118088470-118110996	51141
#145750	PEROXISOME PROLIFERATOR-ACTIVATED RECEPTOR-GAMMA, COACTIVATOR 1, BETA; PPARGC1B		5q32	5:149730301-149857860	133522
#144650	SH2B ADAPTOR PROTEIN 1; SH2B1		16p11.2	16:28846605-28874204	25970
#144250	HYDROXYCARBOXYLIC ACID RECEPTOR 2; HCAR2		12q24.31	12:122701292-122703356	338442
#143890	SEC61 TRANSLOCON, ALPHA-1 SUBUNIT; SEC61A1		3q21.3	3:128052436-128071682	29927
#103780	LYSINE DEMETHYLASE 3A; KDM3A		2p11.2	2:86440646-86492715	55818
	GLYCOSYLPHOSPHATIDYLINOSITOL-ANCHORED HIGH DENSITY LIPOPROTEIN-BINDING PROTEIN 1; GPIHBP1		8q24.3	8:143213217-143217169	338328

## Sheet: Sheet1
*612757	HYPERLIPOPROTEINEMIA	TYPE V
*611512	APOLIPOPROTEIN E	APOE
*609708	LIPOPROTEIN LIPASE	LPL
*609213	HYPERTRIGLYCERIDEMIA	FAMILIAL
*609163	UPSTREAM TRANSCRIPTION FACTOR 1	USF1
*608937	HYPERCHOLESTEROLEMIA	FAMILIAL	1	FHCL1
*608886	APOLIPOPROTEIN A-V	APOA5
*608660	HYPERLIPOPROTEINEMIA	TYPE III
*608083	APOLIPOPROTEIN A-I	APOA1
*608010	LIPODYSTROPHY	FAMILIAL PARTIAL	TYPE 2	FPLD2
*607786	ALSTROM SYNDROME	ALMS
*606945	GLYCOGEN STORAGE DISEASE Ia	GSD1A
*606672	CD36 ANTIGEN	CD36
*606599	THIOREDOXIN-INTERACTING PROTEIN	TXNIP
*606368	NEPHROTIC SYNDROME	TYPE 1	NPHS1
*605801	LIPODYSTROPHY	FAMILIAL PARTIAL	TYPE 7	FPLD7
*605599	NEUROPATHY	HEREDITARY MOTOR AND SENSORY	OKINAWA TYPE	HMSNO
*605441	CORONARY ARTERY DISEASE	AUTOSOMAL DOMINANT 2	ADCAD2
*605103	DIARRHEA 7	PROTEIN-LOSING ENTEROPATHY TYPE	DIAR7
*603826	HYPERLIPOPROTEINEMIA	TYPE ID
*603507	ATHEROSCLEROSIS SUSCEPTIBILITY	ATHS
*603031	APOLIPOPROTEIN C-II	APOC2
*602055	APOLIPOPROTEIN A-II	APOA2
*601851	MUIR-TORRE SYNDROME	MRTES
*601510	HUTCHINSON-GILFORD PROGERIA SYNDROME	HGPS
*601267	NEPHROTIC SYNDROME	TYPE 2	NPHS2
*601007	FANCONI-BICKEL SYNDROME	FBS
*600713	GLYCOGEN STORAGE DISEASE Ib	GSD1B
*600173	HYPERLIPOPROTEINEMIA	TYPE I
*590045	CARNITINE PALMITOYLTRANSFERASE I DEFICIENCY
*191523	BODY MASS INDEX QUANTITATIVE TRAIT LOCUS 19	BMIQ19
*191191	NEPHROTIC SYNDROME	TYPE 24	NPHS24
*184756	LIPODYSTROPHY	FAMILIAL PARTIAL	TYPE 1	FPLD1
*182283	CHOLESTERYL ESTER TRANSFER PROTEIN	PLASMA	CETP
*173610	LAMIN A/C	LMNA
*173510	NPC1-LIKE INTRACELLULAR CHOLESTEROL TRANSPORTER 1	NPC1L1
*164160	ARACHIDONATE 5-LIPOXYGENASE	ALOX5
*152390	CHEMOKINE	CXC MOTIF	LIGAND 2	CXCL2
*150330	CHEMOKINE	CC MOTIF	LIGAND 3	CCL3
*139110	STEROL REGULATORY ELEMENT-BINDING TRANSCRIPTION FACTOR 1	SREBF1
*126065	TUMOR NECROSIS FACTOR RECEPTOR SUBFAMILY	MEMBER 1B	TNFRSF1B
*118470	LOW DENSITY LIPOPROTEIN RECEPTOR	LDLR
*108728	LOW DENSITY LIPOPROTEIN RECEPTOR-RELATED PROTEIN 6	LRP6
*107741	PEROXISOME PROLIFERATOR-ACTIVATED RECEPTOR-ALPHA	PPARA
*107730	ALCOHOL DEPENDENCE
*107720	CEREBROTENDINOUS XANTHOMATOSIS	CTX
*107710	ABETALIPOPROTEINEMIA	ABL
*107680	ATAXIA	EARLY-ONSET	WITH OCULOMOTOR APRAXIA AND HYPOALBUMINEMIA	EAOH
*103600	SPINAL AND BULBAR MUSCULAR ATROPHY	X-LINKED 1	SMAX1
*102680	GLYCOGEN STORAGE DISEASE III	GSD3

## Sheet: Sheet2
HMSNO
FPLD7
FPLD2
FPLD1
FHCL1
EAOH
CXCL2
CCL3

## Sheet: Sheet3
HYPERLIPOPROTEINEMIA, TYPE V
APOLIPOPROTEIN E	APOE
LIPOPROTEIN LIPASE	LPL
HYPERTRIGLYCERIDEMIA, FAMILIAL
UPSTREAM TRANSCRIPTION FACTOR 1	USF1
HYPERCHOLESTEROLEMIA, FAMILIAL, 1	FHCL1
APOLIPOPROTEIN A-V	APOA5
HYPERLIPOPROTEINEMIA, TYPE III
APOLIPOPROTEIN A-I	APOA1
LIPODYSTROPHY, FAMILIAL PARTIAL, TYPE 2	FPLD2
ALSTROM SYNDROME	ALMS
GLYCOGEN STORAGE DISEASE Ia	GSD1A
CD36 ANTIGEN	CD36
THIOREDOXIN-INTERACTING PROTEIN	TXNIP
NEPHROTIC SYNDROME, TYPE 1	NPHS1
LIPODYSTROPHY, FAMILIAL PARTIAL, TYPE 7	FPLD7
NEUROPATHY, HEREDITARY MOTOR AND SENSORY, OKINAWA TYPE	HMSNO
CORONARY ARTERY DISEASE, AUTOSOMAL DOMINANT 2	ADCAD2
DIARRHEA 7, PROTEIN-LOSING ENTEROPATHY TYPE	DIAR7
HYPERLIPOPROTEINEMIA, TYPE ID
ATHEROSCLEROSIS SUSCEPTIBILITY	ATHS
APOLIPOPROTEIN C-II	APOC2
APOLIPOPROTEIN A-II	APOA2
MUIR-TORRE SYNDROME	MRTES
HUTCHINSON-GILFORD PROGERIA SYNDROME	HGPS
NEPHROTIC SYNDROME, TYPE 2	NPHS2
FANCONI-BICKEL SYNDROME	FBS
GLYCOGEN STORAGE DISEASE Ib	GSD1B
HYPERLIPOPROTEINEMIA, TYPE I
CARNITINE PALMITOYLTRANSFERASE I DEFICIENCY
BODY MASS INDEX QUANTITATIVE TRAIT LOCUS 19	BMIQ19
NEPHROTIC SYNDROME, TYPE 24	NPHS24
LIPODYSTROPHY, FAMILIAL PARTIAL, TYPE 1	FPLD1
CHOLESTERYL ESTER TRANSFER PROTEIN, PLASMA	CETP
LAMIN A/C	LMNA
NPC1-LIKE INTRACELLULAR CHOLESTEROL TRANSPORTER 1	NPC1L1
ARACHIDONATE 5-LIPOXYGENASE	ALOX5
CHEMOKINE, CXC MOTIF, LIGAND 2	CXCL2
CHEMOKINE, CC MOTIF, LIGAND 3	CCL3
STEROL REGULATORY ELEMENT-BINDING TRANSCRIPTION FACTOR 1	SREBF1
TUMOR NECROSIS FACTOR RECEPTOR SUBFAMILY, MEMBER 1B	TNFRSF1B
LOW DENSITY LIPOPROTEIN RECEPTOR	LDLR
LOW DENSITY LIPOPROTEIN RECEPTOR-RELATED PROTEIN 6	LRP6
PEROXISOME PROLIFERATOR-ACTIVATED RECEPTOR-ALPHA	PPARA
ALCOHOL DEPENDENCE
CEREBROTENDINOUS XANTHOMATOSIS	CTX
ABETALIPOPROTEINEMIA	ABL
ATAXIA, EARLY-ONSET, WITH OCULOMOTOR APRAXIA AND HYPOALBUMINEMIA	EAOH
SPINAL AND BULBAR MUSCULAR ATROPHY, X-LINKED 1	SMAX1
GLYCOGEN STORAGE DISEASE III	GSD3

## Sheet: Sheet4
ABL
ADCAD2
ALMS
ALOX5
APOA1
APOA2
APOA5
APOC2
APOE
ATHS
BMIQ19
CCL3
CD36
CETP
CTX
CXCL2
DIAR7
EAOH
FBS
FHCL1
FPLD1
FPLD2
FPLD7
GSD1A
GSD1B
GSD3
HGPS
HMSNO
LDLR
LMNA
LPL
LRP6
MRTES
NPC1L1
NPHS1
NPHS2
NPHS24
PPARA
SMAX1
SREBF1
TNFRSF1B
TXNIP
USF1
USF1
LPL
HYPLIP2
LIPD
HYPLIP1
HDLCQ11
