# Supplementary material for: Mechanism of Action of Shenerjiangzhi Formulation on Hyperlipidemia Induced by Consumption of a High-Fat Diet in Rats Using Network Pharmacology and Analyses of the Gut Microbiota
Source: Front Pharmacol. 2022 Apr 5;13:745074. doi: 10.3389/fphar.2022.745074 (PMC9016632; doi:10.3389/fphar.2022.745074)
Supplement: Supplementary file 2 [file DataSheet1.zip › supplementary material files (S1)/network pharmcology/OMIM-Gene-Map-Retrieval.xlsx]

## Sheet: Sheet
Gene Map Search - 'Hyperlipidemia '
Downloaded:	May 22, 2021
Copyright (c) 1966-2021 Johns Hopkins University OMIM, data are provided for research purposes only.
Cytogenetic location	Genomic coordinates (From NCBI/GRCh38)	Gene/Locus	Gene/Locus name	Gene/Locus MIM number	Approved Symbol	Entrez Gene ID	Ensembl Gene ID	Comments	Phenotype	Phenotype MIM number	Inheritance	Pheno map key	Mouse Gene (from MGI)
1q23.3	1:161039250-161045976	USF1, HYPLIP1	Upstream transcription factor 1	191523	USF1	7391	ENSG00000158773,ENST00000368020.5		{Hyperlipidemia, familial combined, susceptibility to}	602491		3	Usf1
8p21.3	8:19939252-19967258	LPL, LIPD, HDLCQ11	Lipoprotein lipase	609708	LPL	4023	ENSG00000175445,ENST00000650287.1		[High density lipoprotein cholesterol level QTL 11]	238600	Autosomal recessive	3	Lpl
8p21.3	8:19939252-19967258	LPL, LIPD, HDLCQ11	Lipoprotein lipase	609708	LPL	4023	ENSG00000175445,ENST00000650287.1		Combined hyperlipidemia, familial	144250	Autosomal dominant	3	Lpl
8p21.3	8:19939252-19967258	LPL, LIPD, HDLCQ11	Lipoprotein lipase	609708	LPL	4023	ENSG00000175445,ENST00000650287.1		Lipoprotein lipase deficiency	238600	Autosomal recessive	3	Lpl
11p		HYPLIP2	Hyperlipidemia, combined, 2	604499		28515			Hyperlipidemia, combined, 2	604499		2
Phenotype Mapping Key
1 - The disorder is placed on the map due to its association with a gene, but the underlying defect is not known.
2 - The disorder was placed on the map by statistical methods.
3 - The molecular basis of the disorder is known.
4 - A contiguous gene duplication or deletion syndrome in which multiple genes are involved.

## Sheet: Sheet1
USF1
LPL
HYPLIP2
LIPD
HYPLIP1
HDLCQ11
