# Supplementary material for: Mechanism of Action of Shenerjiangzhi Formulation on Hyperlipidemia Induced by Consumption of a High-Fat Diet in Rats Using Network Pharmacology and Analyses of the Gut Microbiota
Source: Front Pharmacol. 2022 Apr 5;13:745074. doi: 10.3389/fphar.2022.745074 (PMC9016632; doi:10.3389/fphar.2022.745074)
Supplement: Supplementary file 2 [file DataSheet1.zip › supplementary material files (S1)/network pharmcology/Pathway - component - drug-TYPE.xlsx]

## Sheet: Sheet1
TERM	TYPE				IL6
ICAM1	GENE				TNF
IL1B	GENE				ALB
IL6	GENE				INS
IL10	GENE				VEGFA
SELE	GENE				CXCL8
TNF	GENE				CCL2
VCAM1	GENE				NCOA2
CXCL8	GENE				NCOA1
MAOA	GENE				RXRA
MAOB	GENE				ICAM1
NOS3	GENE				IL1B
ADRB2	GENE				F2
EGFR	GENE				IL10
CXCL2	GENE				ESR1
CCL2	GENE				EGFR
CAT	GENE				IGFBP3
African trypanosomiasis	TL				CXCL2
Amoebiasis	TL				MMP9
Arginine and proline metabolism	TL				NR3C1
Calcium signaling pathway	TL				PPARA
NOD-like receptor signaling pathway	TL				PPARG
Tryptophan metabolism	TL				SERPINE1
Cralaegus pinnatifida	DRUG				CRP
Acanthopanax senticosus	DRUG				VCAM1
Lonicera japonicaThunb	DRUG				NOS3
Auricularia auricula	DRUG				ESR2
hyperlipidemia	DISEASE				SPP1
					SELE
					ADRB2
					CYP3A4
					MAOB
					MAOA
					PLAT
					F3
					CAT
					SOD1
					THBD
					F7
					INSR
					PPARD
