# Supplementary material for: Mechanism of Action of Shenerjiangzhi Formulation on Hyperlipidemia Induced by Consumption of a High-Fat Diet in Rats Using Network Pharmacology and Analyses of the Gut Microbiota
Source: Front Pharmacol. 2022 Apr 5;13:745074. doi: 10.3389/fphar.2022.745074 (PMC9016632; doi:10.3389/fphar.2022.745074)
Supplement: Supplementary file 2 [file DataSheet1.zip › supplementary material files (S1)/network pharmcology/PPI.csv]

AverageShortestPathLength	BetweennessCentrality	ClosenessCentrality	ClusteringCoefficient	Degree	degree.layout	Eccentricity	IsSingleNode	name	NeighborhoodConnectivity	NumberOfDirectedEdges	NumberOfUndirectedEdges	PartnerOfMultiEdgedNodePairs	Radiality	selected	SelfLoops	shared name	Stress	TopologicalCoefficient
1.771428571	0.158433903	0.564516129	0.371428571	15	15	4	FALSE	IL6	7.733333333	0	15	0	0.948571429	FALSE	0	IL6	556	0.266666667
1.771428571	0.220570678	0.564516129	0.304761905	15	15	4	FALSE	TNF	7.533333333	0	15	0	0.948571429	FALSE	0	TNF	790	0.259770115
1.771428571	0.177874355	0.564516129	0.272727273	11	11	3	FALSE	ALB	7.545454545	0	11	0	0.948571429	FALSE	0	ALB	640	0.235795455
1.828571429	0.123007075	0.546875	0.272727273	11	11	4	FALSE	INS	7.181818182	0	11	0	0.944761905	FALSE	0	INS	402	0.236363636
1.857142857	0.080403479	0.538461538	0.4	10	10	4	FALSE	VEGFA	8.9	0	10	0	0.942857143	FALSE	0	VEGFA	364	0.287096774
2.171428571	0.017390226	0.460526316	0.6	10	10	5	FALSE	CXCL8	8.6	0	10	0	0.921904762	FALSE	0	CXCL8	96	0.373913043
2.2	0.017294915	0.454545455	0.666666667	9	9	5	FALSE	CCL2	9.111111111	0	9	0	0.92	FALSE	0	CCL2	100	0.396135266
2.228571429	0.033888327	0.448717949	0.464285714	8	8	4	FALSE	NCOA2	6.5	0	8	0	0.918095238	FALSE	0	NCOA2	224	0.325
2.228571429	0.033888327	0.448717949	0.464285714	8	8	4	FALSE	NCOA1	6.5	0	8	0	0.918095238	FALSE	0	NCOA1	224	0.325
2.057142857	0.074588253	0.486111111	0.428571429	8	8	4	FALSE	RXRA	7.25	0	8	0	0.92952381	FALSE	0	RXRA	278	0.285
2.342857143	0.012312561	0.426829268	0.678571429	8	8	5	FALSE	ICAM1	8.875	0	8	0	0.91047619	FALSE	0	ICAM1	56	0.422619048
2.342857143	0.004227145	0.426829268	0.785714286	8	8	5	FALSE	IL1B	9.25	0	8	0	0.91047619	FALSE	0	IL1B	26	0.44047619
2.257142857	0.20187857	0.443037975	0.047619048	7	7	3	FALSE	F2	4	0	7	0	0.916190476	FALSE	0	F2	640	0.234693878
2.371428571	0.002490451	0.421686747	0.904761905	7	7	5	FALSE	IL10	10	0	7	0	0.908571429	FALSE	0	IL10	18	0.476190476
2.542857143	0.020956012	0.393258427	0.4	6	6	5	FALSE	ESR1	5.666666667	0	6	0	0.897142857	FALSE	0	ESR1	82	0.392857143
2.171428571	0.050621518	0.460526316	0.3	5	5	4	FALSE	EGFR	8.8	0	5	0	0.921904762	FALSE	0	EGFR	148	0.35
2.057142857	0.035385548	0.486111111	0.6	5	5	3	FALSE	IGFBP3	9.4	0	5	0	0.92952381	FALSE	0	IGFBP3	128	0.335714286
2.6	0	0.384615385	1	5	5	5	FALSE	CXCL2	9.8	0	5	0	0.893333333	FALSE	0	CXCL2	0	0.6125
2.314285714	0.001027559	0.432098765	0.9	5	5	5	FALSE	MMP9	11.6	0	5	0	0.912380952	FALSE	0	MMP9	10	0.504347826
2.342857143	0.018917194	0.426829268	0.6	5	5	5	FALSE	NR3C1	9	0	5	0	0.91047619	FALSE	0	NR3C1	102	0.391304348
2.085714286	0.074855875	0.479452055	0.4	5	5	3	FALSE	PPARA	9.2	0	5	0	0.927619048	FALSE	0	PPARA	310	0.346153846
2.2	0.013854626	0.454545455	0.5	5	5	5	FALSE	PPARG	10	0	5	0	0.92	FALSE	0	PPARG	84	0.37037037
2.342857143	0.03107061	0.426829268	0.5	4	4	4	FALSE	SERPINE1	8.5	0	4	0	0.91047619	FALSE	0	SERPINE1	142	0.434210526
2.257142857	0.00322529	0.443037975	0.666666667	4	4	4	FALSE	CRP	11.75	0	4	0	0.916190476	FALSE	0	CRP	18	0.510869565
2.628571429	7.13E-04	0.380434783	0.833333333	4	4	5	FALSE	VCAM1	8.75	0	4	0	0.891428571	FALSE	0	VCAM1	4	0.546875
2.485714286	0.022188186	0.402298851	0.333333333	4	4	5	FALSE	NOS3	7.75	0	4	0	0.900952381	FALSE	0	NOS3	112	0.407894737
2.857142857	0.002913165	0.35	0.666666667	4	4	5	FALSE	ESR2	6.5	0	4	0	0.876190476	FALSE	0	ESR2	16	0.541666667
2.371428571	0	0.421686747	1	3	3	4	FALSE	SPP1	10.33333333	0	3	0	0.908571429	FALSE	0	SPP1	0	0.516666667
2.685714286	0	0.372340426	1	3	3	5	FALSE	SELE	9	0	3	0	0.887619048	FALSE	0	SELE	0	0.6
2.685714286	0.009060351	0.372340426	0	2	2	4	FALSE	ADRB2	6	0	2	0	0.887619048	FALSE	0	ADRB2	22	0.5
1	0	1	1	2	2	1	FALSE	CYP3A4	2	0	2	0	1	FALSE	0	CYP3A4	0	1
1	0	1	1	2	2	1	FALSE	MAOB	2	0	2	0	1	FALSE	0	MAOB	0	1
1	0	1	1	2	2	1	FALSE	MAOA	2	0	2	0	1	FALSE	0	MAOA	0	1
2.942857143	0.004021609	0.339805825	0	2	2	4	FALSE	PLAT	5.5	0	2	0	0.87047619	FALSE	0	PLAT	12	0.5625
3.171428571	0.057142857	0.315315315	0	2	2	4	FALSE	F3	4	0	2	0	0.855238095	FALSE	0	F3	166	0.5
1	0	1	0	1	1	1	FALSE	CAT	1	0	1	0	1	FALSE	0	CAT	0	0
1	0	1	0	1	1	1	FALSE	SOD1	1	0	1	0	1	FALSE	0	SOD1	0	0
3.228571429	0	0.309734513	0	1	1	4	FALSE	THBD	7	0	1	0	0.851428571	FALSE	0	THBD	0	0
4.142857143	0	0.24137931	0	1	1	5	FALSE	F7	2	0	1	0	0.79047619	FALSE	0	F7	0	0
2.8	0	0.357142857	0	1	1	5	FALSE	INSR	11	0	1	0	0.88	FALSE	0	INSR	0	0
3.028571429	0	0.330188679	0	1	1	5	FALSE	PPARD	8	0	1	0	0.864761905	FALSE	0	PPARD	0	0
