# Supplementary material for: Mechanism of Action of Shenerjiangzhi Formulation on Hyperlipidemia Induced by Consumption of a High-Fat Diet in Rats Using Network Pharmacology and Analyses of the Gut Microbiota
Source: Front Pharmacol. 2022 Apr 5;13:745074. doi: 10.3389/fphar.2022.745074 (PMC9016632; doi:10.3389/fphar.2022.745074)
Supplement: Supplementary file 2 [file DataSheet1.zip › supplementary material files (S1)/network pharmcology/PPIstring_interactions.tsv]

#node1	node2	node1_string_id	node2_string_id	neighborhood_on_chromosome	gene_fusion	phylogenetic_cooccurrence	homology	coexpression	experimentally_determined_interaction	database_annotated	automated_textmining	combined_score
ADRB2		9606.ENSP00000305372	9606.ENSP00000275493	0	0	0	0	0	0.186	0.9	0.293	0.937					ADRB2
ADRB2	F2	9606.ENSP00000305372	9606.ENSP00000308541	0	0	0	0	0	0	0.9	0.143	0.91					ALB
ALB	SERPINE1	9606.ENSP00000295897	9606.ENSP00000223095	0	0	0	0	0.077	0	0.9	0.795	0.979					CAT
ALB	CRP	9606.ENSP00000295897	9606.ENSP00000255030	0	0	0	0	0.115	0	0	0.921	0.927					CCL2
ALB	NCOA2	9606.ENSP00000295897	9606.ENSP00000399968	0	0	0	0	0	0	0.9	0.133	0.909					CRP
ALB	NCOA1	9606.ENSP00000295897	9606.ENSP00000385216	0	0	0	0	0	0	0.9	0.163	0.912					CXCL2
ALB	RXRA	9606.ENSP00000295897	9606.ENSP00000419692	0	0	0	0	0.062	0.074	0.9	0.167	0.917					CXCL8
ALB	IGFBP3	9606.ENSP00000295897	9606.ENSP00000370473	0	0	0	0	0.098	0	0.9	0.473	0.948					CYP3A4
ALB	INS	9606.ENSP00000295897	9606.ENSP00000380432	0	0	0	0	0	0	0	0.956	0.957					EGFR
ALB	F2	9606.ENSP00000295897	9606.ENSP00000308541	0	0	0	0	0.624	0.043	0	0.897	0.96					ESR1
ALB	SPP1	9606.ENSP00000295897	9606.ENSP00000378517	0	0	0	0	0.076	0	0.9	0.789	0.978					ESR2
ALB	IL6	9606.ENSP00000295897	9606.ENSP00000385675	0	0	0	0	0	0	0.9	0.841	0.983					F2
ALB	VEGFA	9606.ENSP00000295897	9606.ENSP00000478570	0	0	0	0	0.062	0	0.9	0.871	0.986					F3
CAT	SOD1	9606.ENSP00000241052	9606.ENSP00000270142	0.11	0	0	0	0.129	0.44	0.9	0.937	0.996					ICAM1
CCL2	CXCL2	9606.ENSP00000225831	9606.ENSP00000427279	0	0	0	0	0.193	0	0	0.885	0.903					IGFBP3
CCL2	VEGFA	9606.ENSP00000225831	9606.ENSP00000478570	0	0	0	0	0	0	0	0.914	0.914					IL10
CCL2	ICAM1	9606.ENSP00000225831	9606.ENSP00000264832	0	0	0	0	0.149	0	0	0.919	0.929					IL1B
CCL2	VCAM1	9606.ENSP00000225831	9606.ENSP00000294728	0	0	0	0	0.206	0	0	0.927	0.94					IL6
CCL2	IL1B	9606.ENSP00000225831	9606.ENSP00000263341	0	0	0	0	0.126	0	0	0.945	0.95					INS
CCL2	TNF	9606.ENSP00000225831	9606.ENSP00000398698	0	0	0	0	0.062	0	0	0.969	0.971					MAOA
CCL2	CXCL8	9606.ENSP00000225831	9606.ENSP00000306512	0	0	0	0	0.278	0.667	0	0.925	0.98					MMP9
CCL2	IL6	9606.ENSP00000225831	9606.ENSP00000385675	0	0	0	0	0.267	0	0	0.977	0.982					NCOA1
CCL2	IL10	9606.ENSP00000225831	9606.ENSP00000412237	0	0	0	0	0	0	0.9	0.955	0.995					NCOA2
CRP	CXCL8	9606.ENSP00000255030	9606.ENSP00000306512	0	0	0	0	0	0	0	0.909	0.909					NOS3
CRP	INS	9606.ENSP00000255030	9606.ENSP00000380432	0	0	0	0	0.063	0	0	0.921	0.922					NR3C1
CRP	IL6	9606.ENSP00000255030	9606.ENSP00000385675	0	0	0	0	0	0	0	0.97	0.97					PLAT
CXCL2	IL1B	9606.ENSP00000427279	9606.ENSP00000263341	0	0	0	0	0.592	0	0	0.781	0.906					PPARA
CXCL2	CXCL8	9606.ENSP00000427279	9606.ENSP00000306512	0	0	0	0.874	0.824	0	0.9	0.767	0.983					PPARD
CXCL2	IL6	9606.ENSP00000427279	9606.ENSP00000385675	0	0	0	0	0.631	0	0	0.825	0.932					PPARG
CXCL2	IL10	9606.ENSP00000427279	9606.ENSP00000412237	0	0	0	0	0.064	0	0.9	0.801	0.979					RXRA
CXCL8	IL1B	9606.ENSP00000306512	9606.ENSP00000263341	0	0	0	0	0.676	0	0	0.977	0.992					SELE
CXCL8	ICAM1	9606.ENSP00000306512	9606.ENSP00000264832	0	0	0	0	0.214	0	0	0.912	0.928					SERPINE1
CXCL8	MMP9	9606.ENSP00000306512	9606.ENSP00000361405	0	0	0	0	0.134	0.379	0	0.885	0.933					TNF
CXCL8	VEGFA	9606.ENSP00000306512	9606.ENSP00000478570	0	0	0	0	0.065	0	0	0.953	0.954					SPP1
CXCL8	TNF	9606.ENSP00000306512	9606.ENSP00000398698	0	0	0	0	0.156	0	0	0.97	0.973					VEGFA
CXCL8	IL6	9606.ENSP00000306512	9606.ENSP00000385675	0	0	0	0	0.581	0	0	0.966	0.985					SOD1
CXCL8	IL10	9606.ENSP00000306512	9606.ENSP00000412237	0	0	0	0	0.061	0	0.9	0.962	0.996					VCAM1
CYP3A4	MAOB	9606.ENSP00000337915	9606.ENSP00000367309	0	0	0	0	0.063	0	0.9	0.267	0.925					MAOB
CYP3A4	MAOA	9606.ENSP00000337915	9606.ENSP00000340684	0	0	0	0	0.063	0	0.9	0.34	0.932					THBD
EGFR	IL6	9606.ENSP00000275493	9606.ENSP00000385675	0	0	0	0	0	0	0.6	0.811	0.921					F7
EGFR	ESR1	9606.ENSP00000275493	9606.ENSP00000405330	0	0	0	0	0	0.402	0	0.908	0.943					INSR
EGFR	INS	9606.ENSP00000275493	9606.ENSP00000380432	0	0	0	0	0	0	0.8	0.843	0.967
EGFR	VEGFA	9606.ENSP00000275493	9606.ENSP00000478570	0	0	0	0	0.089	0	0.6	0.947	0.979
ESR1	NR3C1	9606.ENSP00000405330	9606.ENSP00000231509	0	0	0	0.66	0	0	0.9	0.751	0.925
ESR1	NOS3	9606.ENSP00000405330	9606.ENSP00000297494	0	0	0	0	0	0.472	0.9	0.749	0.985
ESR1	ESR2	9606.ENSP00000405330	9606.ENSP00000343925	0	0	0	0.925	0.061	0.379	0.9	0.967	0.941
ESR1	NCOA1	9606.ENSP00000405330	9606.ENSP00000385216	0	0	0	0	0	0.921	0.9	0.659	0.997
ESR1	NCOA2	9606.ENSP00000405330	9606.ENSP00000399968	0	0	0	0	0.062	0.9	0.9	0.583	0.995
ESR2	NOS3	9606.ENSP00000343925	9606.ENSP00000297494	0	0	0	0	0	0.091	0.9	0.671	0.967
ESR2	NCOA2	9606.ENSP00000343925	9606.ENSP00000399968	0	0	0	0	0	0.48	0.9	0.5	0.971
ESR2	NCOA1	9606.ENSP00000343925	9606.ENSP00000385216	0	0	0	0	0	0.9	0.9	0.5	0.994
F2	PLAT	9606.ENSP00000308541	9606.ENSP00000220809	0	0	0.395	0.642	0	0.379	0.9	0.706	0.957
F2	PPARA	9606.ENSP00000308541	9606.ENSP00000385523	0	0	0	0	0.063	0	0.9	0.106	0.908
F2	IGFBP3	9606.ENSP00000308541	9606.ENSP00000370473	0	0	0	0	0.1	0.379	0.9	0.124	0.944
F2	F3	9606.ENSP00000308541	9606.ENSP00000334145	0	0	0	0	0	0	0.9	0.933	0.993
F2	THBD	9606.ENSP00000308541	9606.ENSP00000366307	0	0	0	0	0	0.899	0.9	0.878	0.998
F3	F7	9606.ENSP00000334145	9606.ENSP00000364731	0	0	0	0	0	0.901	0.9	0.967	0.999
ICAM1	IL1B	9606.ENSP00000264832	9606.ENSP00000263341	0	0	0	0	0.154	0	0	0.916	0.926
ICAM1	VCAM1	9606.ENSP00000264832	9606.ENSP00000294728	0	0	0	0	0.069	0	0	0.938	0.94
ICAM1	IL6	9606.ENSP00000264832	9606.ENSP00000385675	0	0	0	0	0.152	0	0	0.947	0.953
ICAM1	SELE	9606.ENSP00000264832	9606.ENSP00000331736	0	0	0	0	0.058	0	0	0.953	0.954
ICAM1	TNF	9606.ENSP00000264832	9606.ENSP00000398698	0	0	0	0	0.119	0	0	0.957	0.96
ICAM1	IL10	9606.ENSP00000264832	9606.ENSP00000412237	0	0	0	0	0	0	0.9	0.858	0.985
IGFBP3	SPP1	9606.ENSP00000370473	9606.ENSP00000378517	0	0	0	0	0.07	0	0.9	0.359	0.935
IGFBP3	INS	9606.ENSP00000370473	9606.ENSP00000380432	0	0	0	0	0	0	0	0.937	0.938
IGFBP3	IL6	9606.ENSP00000370473	9606.ENSP00000385675	0	0	0	0	0.076	0	0.9	0.536	0.953
IL10	IL1B	9606.ENSP00000412237	9606.ENSP00000263341	0	0	0	0	0.085	0	0.9	0.96	0.996
IL10	IL6	9606.ENSP00000412237	9606.ENSP00000385675	0	0	0	0	0.077	0	0.9	0.974	0.997
IL10	TNF	9606.ENSP00000412237	9606.ENSP00000398698	0	0	0	0	0.097	0	0.9	0.974	0.997
IL1B	MMP9	9606.ENSP00000263341	9606.ENSP00000361405	0	0	0	0	0.2	0	0	0.895	0.913
IL1B	IL6	9606.ENSP00000263341	9606.ENSP00000385675	0	0	0	0	0.43	0	0	0.973	0.984
IL1B	TNF	9606.ENSP00000263341	9606.ENSP00000398698	0	0	0	0	0.441	0	0	0.981	0.989
IL6	MMP9	9606.ENSP00000385675	9606.ENSP00000361405	0	0	0	0	0.074	0	0	0.92	0.923
IL6	SPP1	9606.ENSP00000385675	9606.ENSP00000378517	0	0	0	0	0.06	0	0.9	0.793	0.978
IL6	INS	9606.ENSP00000385675	9606.ENSP00000380432	0	0	0	0	0	0	0	0.947	0.947
IL6	VEGFA	9606.ENSP00000385675	9606.ENSP00000478570	0	0	0	0	0.063	0	0	0.957	0.959
IL6	TNF	9606.ENSP00000385675	9606.ENSP00000398698	0	0	0	0	0.123	0	0	0.982	0.984
INS	SERPINE1	9606.ENSP00000380432	9606.ENSP00000223095	0	0	0	0	0	0	0	0.916	0.916
INS	PPARG	9606.ENSP00000380432	9606.ENSP00000287820	0	0	0	0	0	0	0	0.944	0.945
INS	NOS3	9606.ENSP00000380432	9606.ENSP00000297494	0	0	0	0	0	0	0	0.914	0.914
INS	INSR	9606.ENSP00000380432	9606.ENSP00000303830	0	0	0	0	0	0.974	0.9	0.902	0.999
INS	TNF	9606.ENSP00000380432	9606.ENSP00000398698	0	0	0	0	0	0	0	0.916	0.916
INS	VEGFA	9606.ENSP00000380432	9606.ENSP00000478570	0	0	0	0	0	0	0	0.918	0.919
MAOA	MAOB	9606.ENSP00000340684	9606.ENSP00000367309	0	0	0.448	0.976	0.18	0.685	0.8	0.931	0.945
MMP9	TNF	9606.ENSP00000361405	9606.ENSP00000398698	0	0	0	0	0.176	0	0	0.935	0.944
MMP9	VEGFA	9606.ENSP00000361405	9606.ENSP00000478570	0	0	0	0	0	0	0.8	0.946	0.989
NCOA1	NR3C1	9606.ENSP00000385216	9606.ENSP00000231509	0	0	0	0	0.061	0.525	0.9	0.769	0.988
NCOA1	PPARG	9606.ENSP00000385216	9606.ENSP00000287820	0	0	0	0	0	0.974	0.9	0.583	0.998
NCOA1	NCOA2	9606.ENSP00000385216	9606.ENSP00000399968	0	0	0	0.817	0.082	0.51	0.9	0.849	0.958
NCOA1	PPARA	9606.ENSP00000385216	9606.ENSP00000385523	0	0	0	0	0.051	0.9	0.9	0.418	0.993
NCOA1	RXRA	9606.ENSP00000385216	9606.ENSP00000419692	0	0	0	0	0	0.962	0.9	0.459	0.997
NCOA2	NR3C1	9606.ENSP00000399968	9606.ENSP00000231509	0	0	0	0	0.062	0.972	0.9	0.584	0.998
NCOA2	PPARG	9606.ENSP00000399968	9606.ENSP00000287820	0	0	0	0	0.062	0.974	0.9	0.356	0.998
NCOA2	PPARA	9606.ENSP00000399968	9606.ENSP00000385523	0	0	0	0	0.061	0.512	0.9	0.262	0.961
NCOA2	RXRA	9606.ENSP00000399968	9606.ENSP00000419692	0	0	0	0	0.061	0.963	0.9	0.458	0.997
NOS3	VEGFA	9606.ENSP00000297494	9606.ENSP00000478570	0	0	0	0	0.062	0	0.9	0.934	0.993
NR3C1	RXRA	9606.ENSP00000231509	9606.ENSP00000419692	0	0	0	0.632	0	0	0.9	0.641	0.923
NR3C1	TNF	9606.ENSP00000231509	9606.ENSP00000398698	0	0	0	0	0	0	0.9	0.577	0.955
PLAT	SERPINE1	9606.ENSP00000220809	9606.ENSP00000223095	0	0	0	0	0.148	0.881	0.9	0.956	0.999
PPARA	TNF	9606.ENSP00000385523	9606.ENSP00000398698	0	0	0	0	0	0	0.9	0.538	0.951
PPARA	RXRA	9606.ENSP00000385523	9606.ENSP00000419692	0	0	0	0.695	0.062	0.478	0.9	0.715	0.958
PPARD	RXRA	9606.ENSP00000310928	9606.ENSP00000419692	0	0	0	0.705	0.062	0.467	0.9	0.604	0.955
PPARG	TNF	9606.ENSP00000287820	9606.ENSP00000398698	0	0	0	0	0	0	0.9	0.827	0.982
PPARG	RXRA	9606.ENSP00000287820	9606.ENSP00000419692	0	0	0	0.694	0.061	0.961	0.9	0.821	0.997
RXRA	TNF	9606.ENSP00000419692	9606.ENSP00000398698	0	0	0	0	0	0	0.9	0.215	0.918
SELE	VCAM1	9606.ENSP00000331736	9606.ENSP00000294728	0	0	0	0	0.12	0	0	0.926	0.932
SELE	TNF	9606.ENSP00000331736	9606.ENSP00000398698	0	0	0	0	0.057	0.185	0	0.92	0.933
SERPINE1	VEGFA	9606.ENSP00000223095	9606.ENSP00000478570	0	0	0	0	0.076	0	0.9	0.821	0.982
TNF	VCAM1	9606.ENSP00000398698	9606.ENSP00000294728	0	0	0	0	0	0	0.9	0.949	0.994
TNF	VEGFA	9606.ENSP00000398698	9606.ENSP00000478570	0	0	0	0	0	0	0	0.919	0.919
