# Supplementary material for: Mechanism of Action of Shenerjiangzhi Formulation on Hyperlipidemia Induced by Consumption of a High-Fat Diet in Rats Using Network Pharmacology and Analyses of the Gut Microbiota
Source: Front Pharmacol. 2022 Apr 5;13:745074. doi: 10.3389/fphar.2022.745074 (PMC9016632; doi:10.3389/fphar.2022.745074)
Supplement: Supplementary file 2 [file DataSheet1.zip › supplementary material files (S1)/network pharmcology/SEJZ-PHARMCOLOGY.xlsx]

## Sheet: Lonicera  japonica Thunb active
MOL ID						OB			DL
MOL001494	Mandenol	308.56	6.99	0	2	42	1.46	1.14	0.19	0.25	5.39
MOL001495	Ethyl linolenate	306.54	6.55	0	2	46.1	1.54	1.12	0.2	0.25	6.2
MOL002707	phytofluene	543.02	14.1	0	0	43.18	2.29	1.76	0.5	0.3	2.6
MOL002914	Eriodyctiol (flavanone)	288.27	2.03	4	6	41.35	0.05	-0.66	0.24	0.39	15.88
MOL003006	(-)-(3R,8S,9R,9aS,10aS)-9-ethenyl-8-(beta-D-glucopyranosyloxy)-2,3,9,9a,10,10a-hexahydro-5-oxo-5H,8H-pyrano[4,3-d]oxazolo[3,2-a]pyridine-3-carboxylic acid_qt	281.29	-0.96	2	7	87.47	-0.55	-0.89	0.23	0	5.5
MOL003014	secologanic dibutylacetal_qt	384.57	3.58	1	6	53.65	0.34	-0.26	0.29	0	2.79
MOL002773	beta-carotene	536.96	12	0	0	37.18	2.25	1.52	0.58	0.33	4.36
MOL003036	ZINC03978781	412.77	7.64	1	1	43.83	1.32	0.96	0.76	0	5.79
MOL003044	Chryseriol	300.28	2.32	3	6	35.85	0.39	-0.53	0.27	0.32	16.31
MOL003059	kryptoxanthin	552.96	10.76	1	1	47.25	1.69	0.05	0.57	0.33	4.37
MOL003062	4,5'-Retro-.beta.,.beta.-Carotene-3,3'-dione, 4',5'-didehydro-	562.9	9.27	0	2	31.22	1.17	-0.69	0.55	0.39	5.39
MOL003095	5-hydroxy-7-methoxy-2-(3,4,5-trimethoxyphenyl)chromone	358.37	2.8	1	7	51.96	0.88	-0.21	0.41	0.17	15.98
MOL003101	7-epi-Vogeloside	432.47	-0.19	4	11	46.13	-1.3	-1.73	0.58	0.23	2.77
MOL003108	Caeruloside C	550.57	-3.7	7	15	55.64	-2.91	-3.6	0.73	0.28	2.85
MOL003111	Centauroside_qt	434.48	0.38	2	9	55.79	-0.84	-1.51	0.5	0	5.18
MOL003117	Ioniceracetalides B_qt	314.37	1	1	7	61.19	-0.09	-0.37	0.19	0	2.85
MOL003124	XYLOSTOSIDINE	415.51	-1.66	4	9	43.17	-1.07	-1.32	0.64	0.27	9.15
MOL003128	dinethylsecologanoside	434.44	-0.79	4	12	48.46	-1.37	-1.69	0.48	0.24	3.18
MOL000358	beta-sitosterol	414.79	8.08	1	1	36.91	1.32	0.99	0.75	0.23	5.36
MOL000422	kaempferol	286.25	1.77	4	6	41.88	0.26	-0.55	0.24	0	14.74
MOL000449	Stigmasterol	412.77	7.64	1	1	43.83	1.44	1	0.76	0.22	5.57
MOL000006	luteolin	286.25	2.07	4	6	36.16	0.19	-0.84	0.25	0.39	15.94
MOL000098	quercetin	302.25	1.5	5	7	46.43	0.05	-0.77	0.28	0.38	14.4

## Sheet: Lonicera  japonica Thunb Target
MOL001494	Mandenol	Prostaglandin G/H synthase 1	DrugBank		PTGS1	ICAM1
MOL001494	Mandenol	Prostaglandin G/H synthase 2	DrugBank		PTGS2	IL1B
MOL001494	Mandenol	Nuclear receptor coactivator 2			NCOA2	IL6
MOL001495	Ethyl linolenate	Prostaglandin G/H synthase 1	DrugBank		PTGS1	IL10
MOL001495	Ethyl linolenate	Nuclear receptor coactivator 2			NCOA2	SELE
MOL002914	Eriodyctiol (flavanone)	Prostaglandin G/H synthase 1	DrugBank		PTGS1	TNF
MOL002914	Eriodyctiol (flavanone)	Prostaglandin G/H synthase 2	DrugBank		PTGS2	VCAM1
MOL002914	Eriodyctiol (flavanone)	Heat shock protein HSP 90	DrugBank		HSP90AB1	CXCL8
MOL002914	Eriodyctiol (flavanone)	mRNA of PKA Catalytic Subunit C-alpha	DrugBank		PDIA3	MAOA
MOL002914	Eriodyctiol (flavanone)	Nuclear receptor coactivator 2	DrugBank		NCOA2	MAOB
MOL002914	Eriodyctiol (flavanone)	Phosphatidylinositol-4,5-bisphosphate 3-kinase catalytic subunit, gamma isoform	DrugBank		PIK3CG	NOS3
MOL002914	Eriodyctiol (flavanone)	Glycogen phosphorylase, muscle form	DrugBank		PYGM	ADRB2
MOL002914	Eriodyctiol (flavanone)	Calmodulin			CAMKK2	EGFR
MOL003006	(-)-(3R,8S,9R,9aS,10aS)-9-ethenyl-8-(beta-D-glucopyranosyloxy)-2,3,9,9a,10,10a-hexahydro-5-oxo-5H,8H-pyrano[4,3-d]oxazolo[3,2-a]pyridine-3-carboxylic acid_qt	Prostaglandin G/H synthase 2	DrugBank		PTGS2	CXCL2
MOL003006	(-)-(3R,8S,9R,9aS,10aS)-9-ethenyl-8-(beta-D-glucopyranosyloxy)-2,3,9,9a,10,10a-hexahydro-5-oxo-5H,8H-pyrano[4,3-d]oxazolo[3,2-a]pyridine-3-carboxylic acid_qt	Carbonic anhydrase II	DrugBank		CA2	CCL2
MOL003006	(-)-(3R,8S,9R,9aS,10aS)-9-ethenyl-8-(beta-D-glucopyranosyloxy)-2,3,9,9a,10,10a-hexahydro-5-oxo-5H,8H-pyrano[4,3-d]oxazolo[3,2-a]pyridine-3-carboxylic acid_qt	Gamma-aminobutyric acid receptor subunit alpha-1	DrugBank		GABRA1
MOL003006	(-)-(3R,8S,9R,9aS,10aS)-9-ethenyl-8-(beta-D-glucopyranosyloxy)-2,3,9,9a,10,10a-hexahydro-5-oxo-5H,8H-pyrano[4,3-d]oxazolo[3,2-a]pyridine-3-carboxylic acid_qt	Dipeptidyl peptidase IV			DPP4
MOL003014	secologanic dibutylacetal_qt	Thrombin	DrugBank		F2
MOL003014	secologanic dibutylacetal_qt	Estrogen receptor	DrugBank		ESR1
MOL003014	secologanic dibutylacetal_qt	Prostaglandin G/H synthase 2			PTGS2
MOL002773	beta-carotene	RAC-alpha serine/threonine-protein kinase	N/A	validated	AKT1
MOL002773	beta-carotene	Vascular endothelial growth factor A	DrugBank	validated	VEGFA
MOL002773	beta-carotene	Apoptosis regulator Bcl-2	DrugBank	validated	BCL2
MOL002773	beta-carotene	Caspase-9	N/A	validated	CASP9
MOL002773	beta-carotene	72 kDa type IV collagenase	DrugBank	validated	MMP2
MOL002773	beta-carotene	Transcription factor AP-1	DrugBank	validated	JUN
MOL002773	beta-carotene	Caspase-3	N/A	validated	CASP3
MOL002773	beta-carotene	Prostaglandin G/H synthase 2	DrugBank	validated	PTGS2
MOL002773	beta-carotene	Caspase-8	N/A	validated	CASP8
MOL002773	beta-carotene	Interstitial collagenase	DrugBank	validated	MMP1
MOL002773	beta-carotene	Heme oxygenase 1	DrugBank	validated	HMOX1
MOL002773	beta-carotene	Cytochrome P450 3A4	DrugBank	validated	CYP3A4
MOL002773	beta-carotene	Cytochrome P450 2B1	N/A	validated	#N/A
MOL002773	beta-carotene	Cytochrome P450 1A2	DrugBank	validated	CYP1A2
MOL002773	beta-carotene	Serum albumin			ALB
MOL002773	beta-carotene	Caveolin-1	N/A	validated	CAV1
MOL002773	beta-carotene	Catenin beta-1	N/A	validated	CTNNB1
MOL002773	beta-carotene	Myc proto-oncogene protein	N/A	validated	MYC
MOL002773	beta-carotene	Caspase-7	DrugBank	validated	CASP7
MOL002773	beta-carotene	Tissue factor	DrugBank	validated	F3
MOL002773	beta-carotene	Gap junction alpha-1 protein	DrugBank	validated	GJA1
MOL002773	beta-carotene	Stromelysin-2			MMP10
MOL003036	ZINC03978781	Progesterone receptor	DrugBank		PGR
MOL003036	ZINC03978781	Nuclear receptor coactivator 2	DrugBank		NCOA2
MOL003036	ZINC03978781	Mineralocorticoid receptor			NR3C2
MOL003044	Chryseriol	Nitric oxide synthase, inducible	DrugBank		NOS2
MOL003044	Chryseriol	Prostaglandin G/H synthase 1	DrugBank		PTGS1
MOL003044	Chryseriol	Estrogen receptor	DrugBank		ESR1
MOL003044	Chryseriol	Androgen receptor	DrugBank		AR
MOL003044	Chryseriol	Peroxisome proliferator activated receptor gamma	DrugBank		PPARG
MOL003044	Chryseriol	Prostaglandin G/H synthase 2	DrugBank		PTGS2
MOL003044	Chryseriol	Dipeptidyl peptidase IV	DrugBank		DPP4
MOL003044	Chryseriol	Mitogen-activated protein kinase 14	DrugBank		MAPK14
MOL003044	Chryseriol	Glycogen synthase kinase-3 beta	DrugBank		GSK3B
MOL003044	Chryseriol	Heat shock protein HSP 90	DrugBank		HSP90AB1
MOL003044	Chryseriol	Cell division protein kinase 2	DrugBank		CDK13
MOL003044	Chryseriol	Phosphatidylinositol-4,5-bisphosphate 3-kinase catalytic subunit, gamma isoform	DrugBank		PIK3CG
MOL003044	Chryseriol	Serine/threonine-protein kinase Chk1	DrugBank		CHEK1
MOL003044	Chryseriol	mRNA of PKA Catalytic Subunit C-alpha	DrugBank		PRKACA
MOL003044	Chryseriol	Trypsin-1	DrugBank		PRSS1
MOL003044	Chryseriol	Nuclear receptor coactivator 2	DrugBank		NCOA2
MOL003044	Chryseriol	Nuclear receptor coactivator 1	DrugBank		NCOA1
MOL003044	Chryseriol	Calmodulin			CAMKK2
MOL003095	5-hydroxy-7-methoxy-2-(3,4,5-trimethoxyphenyl)chromone	Nitric oxide synthase, inducible	DrugBank		NOS2
MOL003095	5-hydroxy-7-methoxy-2-(3,4,5-trimethoxyphenyl)chromone	Prostaglandin G/H synthase 1	DrugBank		PTGS1
MOL003095	5-hydroxy-7-methoxy-2-(3,4,5-trimethoxyphenyl)chromone	Thrombin	DrugBank		F2
MOL003095	5-hydroxy-7-methoxy-2-(3,4,5-trimethoxyphenyl)chromone	Potassium voltage-gated channel subfamily H member 2	DrugBank		KCNH2
MOL003095	5-hydroxy-7-methoxy-2-(3,4,5-trimethoxyphenyl)chromone	Estrogen receptor	DrugBank		ESR1
MOL003095	5-hydroxy-7-methoxy-2-(3,4,5-trimethoxyphenyl)chromone	Androgen receptor	DrugBank		AR
MOL003095	5-hydroxy-7-methoxy-2-(3,4,5-trimethoxyphenyl)chromone	Sodium channel protein type 5 subunit alpha	DrugBank		SCN5A
MOL003095	5-hydroxy-7-methoxy-2-(3,4,5-trimethoxyphenyl)chromone	Peroxisome proliferator activated receptor gamma	DrugBank		PPARD
MOL003095	5-hydroxy-7-methoxy-2-(3,4,5-trimethoxyphenyl)chromone	Coagulation factor Xa	DrugBank		F10
MOL003095	5-hydroxy-7-methoxy-2-(3,4,5-trimethoxyphenyl)chromone	Prostaglandin G/H synthase 2	DrugBank		PTGS2
MOL003095	5-hydroxy-7-methoxy-2-(3,4,5-trimethoxyphenyl)chromone	Nitric-oxide synthase, endothelial	DrugBank		NOS3
MOL003095	5-hydroxy-7-methoxy-2-(3,4,5-trimethoxyphenyl)chromone	Voltage-dependent calcium channel subunit alpha-2/delta-1	DrugBank		CACNA2D1
MOL003095	5-hydroxy-7-methoxy-2-(3,4,5-trimethoxyphenyl)chromone	DNA topoisomerase II	DrugBank		TOP2A
MOL003095	5-hydroxy-7-methoxy-2-(3,4,5-trimethoxyphenyl)chromone	Estrogen receptor beta	DrugBank		ESR2
MOL003095	5-hydroxy-7-methoxy-2-(3,4,5-trimethoxyphenyl)chromone	Dipeptidyl peptidase IV	DrugBank		DPP4
MOL003095	5-hydroxy-7-methoxy-2-(3,4,5-trimethoxyphenyl)chromone	Mitogen-activated protein kinase 14	DrugBank		MAPK14
MOL003095	5-hydroxy-7-methoxy-2-(3,4,5-trimethoxyphenyl)chromone	Glycogen synthase kinase-3 beta	DrugBank		GSK3B
MOL003095	5-hydroxy-7-methoxy-2-(3,4,5-trimethoxyphenyl)chromone	Heat shock protein HSP 90	DrugBank		#N/A
MOL003095	5-hydroxy-7-methoxy-2-(3,4,5-trimethoxyphenyl)chromone	Serine/threonine-protein kinase Chk1	DrugBank		CHEK1
MOL003095	5-hydroxy-7-methoxy-2-(3,4,5-trimethoxyphenyl)chromone	Trypsin-1	DrugBank		PRSS1
MOL003095	5-hydroxy-7-methoxy-2-(3,4,5-trimethoxyphenyl)chromone	Nuclear receptor coactivator 2	DrugBank		NCOA2
MOL003095	5-hydroxy-7-methoxy-2-(3,4,5-trimethoxyphenyl)chromone	Nuclear receptor coactivator 1	DrugBank		NCOA1
MOL003095	5-hydroxy-7-methoxy-2-(3,4,5-trimethoxyphenyl)chromone	Calcium-activated potassium channel subunit alpha 1	DrugBank		KCNMA1
MOL003095	5-hydroxy-7-methoxy-2-(3,4,5-trimethoxyphenyl)chromone	Calmodulin	DrugBank		CAMKK2
MOL003095	5-hydroxy-7-methoxy-2-(3,4,5-trimethoxyphenyl)chromone	Beta-2 adrenergic receptor	DrugBank		ADRB2
MOL003095	5-hydroxy-7-methoxy-2-(3,4,5-trimethoxyphenyl)chromone	Beta-secretase			BACE1
MOL003111	Centauroside_qt	Thrombin	DrugBank		#N/A
MOL003111	Centauroside_qt	Estrogen receptor	DrugBank		ESR1
MOL003111	Centauroside_qt	Androgen receptor	DrugBank		AR
MOL003111	Centauroside_qt	Carbonic anhydrase II	DrugBank		CA2
MOL003111	Centauroside_qt	Dipeptidyl peptidase IV	DrugBank		DPP4
MOL003111	Centauroside_qt	Heat shock protein HSP 90	DrugBank		#N/A
MOL003111	Centauroside_qt	Trypsin-1	DrugBank		PRSS1
MOL003111	Centauroside_qt	Nuclear receptor coactivator 2	DrugBank		NCOA2
MOL003111	Centauroside_qt	Nuclear receptor coactivator 1			NCOA1
MOL003117	Ioniceracetalides B_qt	Nitric oxide synthase, inducible	DrugBank		NOS2
MOL003117	Ioniceracetalides B_qt	Thrombin	DrugBank		#N/A
MOL003117	Ioniceracetalides B_qt	Prostaglandin G/H synthase 2	DrugBank		PTGS2
MOL003117	Ioniceracetalides B_qt	Gamma-aminobutyric acid receptor subunit alpha-1	DrugBank		GABRA1
MOL003117	Ioniceracetalides B_qt	Dipeptidyl peptidase IV	DrugBank		DPP4
MOL003117	Ioniceracetalides B_qt	Beta-lactamase			DPEP1
MOL003128	dinethylsecologanoside	Androgen receptor	DrugBank		AR
MOL003128	dinethylsecologanoside	Carbonic anhydrase II			CA2
MOL000358	beta-sitosterol	Progesterone receptor	DrugBank		PGR
MOL000358	beta-sitosterol	Nuclear receptor coactivator 2	DrugBank		NCOA2
MOL000358	beta-sitosterol	Prostaglandin G/H synthase 1	DrugBank		PTGS1
MOL000358	beta-sitosterol	Prostaglandin G/H synthase 2	DrugBank		PTGS2
MOL000358	beta-sitosterol	Heat shock protein HSP 90	DrugBank		#N/A
MOL000358	beta-sitosterol	Phosphatidylinositol-4,5-bisphosphate 3-kinase catalytic subunit, gamma isoform	DrugBank		PIK3CG
MOL000358	beta-sitosterol	Potassium voltage-gated channel subfamily H member 2	DrugBank		KCNH2
MOL000358	beta-sitosterol	mRNA of PKA Catalytic Subunit C-alpha	DrugBank		PRKACA
MOL000358	beta-sitosterol	Dopamine D1 receptor	DrugBank		DRD5
MOL000358	beta-sitosterol	Muscarinic acetylcholine receptor M3	DrugBank		CHRM3
MOL000358	beta-sitosterol	Muscarinic acetylcholine receptor M1	DrugBank		CHRM1
MOL000358	beta-sitosterol	Sodium channel protein type 5 subunit alpha	DrugBank		SCN5A
MOL000358	beta-sitosterol	Gamma-aminobutyric-acid receptor alpha-2 subunit	DrugBank		GABRA2
MOL000358	beta-sitosterol	Muscarinic acetylcholine receptor M4	DrugBank		CHRM4
MOL000358	beta-sitosterol	CGMP-inhibited 3',5'-cyclic phosphodiesterase A			PDE3A
MOL000358	beta-sitosterol	5-hydroxytryptamine 2A receptor	DrugBank		HTR2A
MOL000358	beta-sitosterol	Gamma-aminobutyric-acid receptor alpha-5 subunit	DrugBank		GABRA5
MOL000358	beta-sitosterol	Alpha-1A adrenergic receptor	DrugBank		ADRA1A
MOL000358	beta-sitosterol	Gamma-aminobutyric-acid receptor alpha-3 subunit	DrugBank		GABRA3
MOL000358	beta-sitosterol	Muscarinic acetylcholine receptor M2	DrugBank		CHRM2
MOL000358	beta-sitosterol	Alpha-1B adrenergic receptor	DrugBank		ADRA1B
MOL000358	beta-sitosterol	Beta-2 adrenergic receptor	DrugBank		ADRB2
MOL000358	beta-sitosterol	Neuronal acetylcholine receptor subunit alpha-2	DrugBank		CHRNA2
MOL000358	beta-sitosterol	Sodium-dependent serotonin transporter	DrugBank		SLC6A4
MOL000358	beta-sitosterol	Mu-type opioid receptor	DrugBank		OPRM1
MOL000358	beta-sitosterol	Gamma-aminobutyric acid receptor subunit alpha-1	DrugBank		GABRA1
MOL000358	beta-sitosterol	Neuronal acetylcholine receptor protein, alpha-7 chain	DrugBank		CHRNA7
MOL000358	beta-sitosterol	Cytochrome P450-cam	DrugBank		#N/A
MOL000358	beta-sitosterol	Apoptosis regulator Bcl-2	DrugBank	validated	BCL2
MOL000358	beta-sitosterol	Apoptosis regulator BAX			BAX
MOL000358	beta-sitosterol	Caspase-9	N/A	validated	CASP9
MOL000358	beta-sitosterol	Transcription factor AP-1	DrugBank	validated	JUN
MOL000358	beta-sitosterol	Caspase-3	N/A	validated	CASP3
MOL000358	beta-sitosterol	Caspase-8	N/A	validated	CASP8
MOL000358	beta-sitosterol	Protein kinase C alpha type	N/A	validated	PRKCA
MOL000358	beta-sitosterol	Transforming growth factor beta-1	N/A	validated	TGFB1
MOL000358	beta-sitosterol	Serum paraoxonase/arylesterase 1	DrugBank	validated	PON1
MOL000358	beta-sitosterol	Microtubule-associated protein 2	DrugBank	validated	MAP2
MOL000422	kaempferol	Nitric oxide synthase, inducible	DrugBank	validated	NOS2
MOL000422	kaempferol	Prostaglandin G/H synthase 1	DrugBank		PTGS1
MOL000422	kaempferol	Androgen receptor	DrugBank		AR
MOL000422	kaempferol	Peroxisome proliferator activated receptor gamma	DrugBank		PPARD
MOL000422	kaempferol	Prostaglandin G/H synthase 2	DrugBank	validated	PTGS2
MOL000422	kaempferol	Heat shock protein HSP 90	DrugBank		#N/A
MOL000422	kaempferol	Phosphatidylinositol-4,5-bisphosphate 3-kinase catalytic subunit, gamma isoform	DrugBank		PIK3CG
MOL000422	kaempferol	mRNA of PKA Catalytic Subunit C-alpha	DrugBank		PRKACA
MOL000422	kaempferol	Nuclear receptor coactivator 2	DrugBank		NCOA2
MOL000422	kaempferol	Dipeptidyl peptidase IV	DrugBank		DPP4
MOL000422	kaempferol	Trypsin-1	DrugBank		PRSS1
MOL000422	kaempferol	Progesterone receptor	DrugBank		PGR
MOL000422	kaempferol	Thrombin	DrugBank		#N/A
MOL000422	kaempferol	Muscarinic acetylcholine receptor M1	DrugBank		CHRM1
MOL000422	kaempferol	Nitric-oxide synthase, endothelial			NOS3
MOL000422	kaempferol	Gamma-aminobutyric-acid receptor alpha-2 subunit	DrugBank		GABRA2
MOL000422	kaempferol	Acetylcholinesterase	DrugBank		ACHE
MOL000422	kaempferol	Sodium-dependent noradrenaline transporter	DrugBank		SLC6A2
MOL000422	kaempferol	Muscarinic acetylcholine receptor M2	DrugBank		CHRM2
MOL000422	kaempferol	Alpha-1B adrenergic receptor	DrugBank		ADRA1B
MOL000422	kaempferol	Gamma-aminobutyric acid receptor subunit alpha-1	DrugBank		GABRA1
MOL000422	kaempferol	DNA topoisomerase II	DrugBank		TOP2A
MOL000422	kaempferol	Coagulation factor VII	DrugBank		F7
MOL000422	kaempferol	Calmodulin	DrugBank		CAMKK2
MOL000422	kaempferol	Transcription factor p65	N/A	validated	RELA
MOL000422	kaempferol	Inhibitor of nuclear factor kappa-B kinase subunit beta	N/A	validated	IKBKB
MOL000422	kaempferol	RAC-alpha serine/threonine-protein kinase	N/A	validated	AKT1
MOL000422	kaempferol	Apoptosis regulator Bcl-2	DrugBank	validated	BCL2
MOL000422	kaempferol	Apoptosis regulator BAX	N/A	validated	BAX
MOL000422	kaempferol	Tumor necrosis factor			TNF
MOL000422	kaempferol	Transcription factor AP-1	DrugBank	validated	JUN
MOL000422	kaempferol	Activator of 90 kDa heat shock protein ATPase homolog 1	N/A	validated	AHSA1
MOL000422	kaempferol	Caspase-3	N/A	validated	CASP3
MOL000422	kaempferol	Mitogen-activated protein kinase 8	DrugBank	validated	MAPK8
MOL000422	kaempferol	Xanthine dehydrogenase/oxidase	DrugBank	validated	XDH
MOL000422	kaempferol	Interstitial collagenase	DrugBank	validated	MMP1
MOL000422	kaempferol	Signal transducer and activator of transcription 1-alpha/beta	N/A	validated	STAT1
MOL000422	kaempferol	Cell division control protein 2 homolog	DrugBank	validated	#N/A
MOL000422	kaempferol	Peroxisome proliferator-activated receptor gamma	N/A	validated	#N/A
MOL000422	kaempferol	Heme oxygenase 1	DrugBank	validated	HMOX1
MOL000422	kaempferol	Cytochrome P450 3A4	DrugBank	validated	CYP3A4
MOL000422	kaempferol	Cytochrome P450 1A2	DrugBank	validated	CYP1A2
MOL000422	kaempferol	Cytochrome P450 1A1	N/A	validated	CYP1A1
MOL000422	kaempferol	Intercellular adhesion molecule 1	N/A	validated	ICAM1
MOL000422	kaempferol	E-selectin			SELE
MOL000422	kaempferol	Vascular cell adhesion protein 1	DrugBank	validated	VCAM1
MOL000422	kaempferol	Nuclear receptor subfamily 1 group I member 2	N/A	validated	NR1I2
MOL000422	kaempferol	Cytochrome P450 1B1	N/A	validated	CYP1B1
MOL000422	kaempferol	Arachidonate 5-lipoxygenase	DrugBank	validated	ALOX5
MOL000422	kaempferol	Hyaluronan synthase 2	N/A	validated	HAS2
MOL000422	kaempferol	Glutathione S-transferase P	DrugBank	validated	GSTP1
MOL000422	kaempferol	Aryl hydrocarbon receptor	DrugBank	validated	AHR
MOL000422	kaempferol	26S proteasome non-ATPase regulatory subunit 3	N/A	validated	PSMD3
MOL000422	kaempferol	Solute carrier family 2, facilitated glucose transporter member 4	N/A	validated	SLC2A4
MOL000422	kaempferol	Nuclear receptor subfamily 1 group I member 3	N/A	validated	NR1I3
MOL000422	kaempferol	Insulin receptor	DrugBank	validated	INSR
MOL000422	kaempferol	Type I iodothyronine deiodinase	N/A	validated	DIO1
MOL000422	kaempferol	Serine/threonine-protein phosphatase 2B catalytic subunit alpha isoform	DrugBank	validated	PPP3CA
MOL000422	kaempferol	Peroxidase C1A	N/A	validated	#N/A
MOL000422	kaempferol	Glutathione S-transferase Mu 1			GSTM1
MOL000422	kaempferol	Glutathione S-transferase Mu 2	DrugBank	validated	GSTM2
MOL000422	kaempferol	Aldo-keto reductase family 1 member C3	DrugBank	validated	AKR1C3
MOL000422	kaempferol	Antileukoproteinase			SLPI
MOL000449	Stigmasterol	Progesterone receptor	DrugBank		PGR
MOL000449	Stigmasterol	Mineralocorticoid receptor	DrugBank		NR3C2
MOL000449	Stigmasterol	Nuclear receptor coactivator 2	DrugBank		NCOA2
MOL000449	Stigmasterol	Alcohol dehydrogenase 1C	DrugBank		ADH1C
MOL000449	Stigmasterol	Ig gamma-1 chain C region	DrugBank		#N/A
MOL000449	Stigmasterol	Retinoic acid receptor RXR-alpha	DrugBank		RXRA
MOL000449	Stigmasterol	Nuclear receptor coactivator 1	DrugBank		NCOA1
MOL000449	Stigmasterol	Prostaglandin G/H synthase 1	DrugBank		PTGS1
MOL000449	Stigmasterol	Prostaglandin G/H synthase 2	DrugBank		PTGS2
MOL000449	Stigmasterol	Alpha-2A adrenergic receptor	DrugBank		ADRA2A
MOL000449	Stigmasterol	Sodium-dependent noradrenaline transporter	DrugBank		SLC6A2
MOL000449	Stigmasterol	Sodium-dependent dopamine transporter	DrugBank		SLC6A3
MOL000449	Stigmasterol	Beta-2 adrenergic receptor	DrugBank		ADRB2
MOL000449	Stigmasterol	Aldose reductase	DrugBank		AKR1B10
MOL000449	Stigmasterol	Urokinase-type plasminogen activator			PLAU
MOL000449	Stigmasterol	Leukotriene A-4 hydrolase	DrugBank		LTA4H
MOL000449	Stigmasterol	Amine oxidase [flavin-containing] B	DrugBank		MAOB
MOL000449	Stigmasterol	Amine oxidase [flavin-containing] A	DrugBank		MAOA
MOL000449	Stigmasterol	mRNA of PKA Catalytic Subunit C-alpha	DrugBank		PRKACA
MOL000449	Stigmasterol	Chymotrypsinogen B	DrugBank		CTRB1
MOL000449	Stigmasterol	Muscarinic acetylcholine receptor M3	DrugBank		CHRM3
MOL000449	Stigmasterol	Muscarinic acetylcholine receptor M1	DrugBank		CHRM1
MOL000449	Stigmasterol	Beta-1 adrenergic receptor	DrugBank		ADRB1
MOL000449	Stigmasterol	Sodium channel protein type 5 subunit alpha	DrugBank		SCN5A
MOL000449	Stigmasterol	5-hydroxytryptamine 2A receptor	DrugBank		HTR2A
MOL000449	Stigmasterol	Alpha-1A adrenergic receptor	DrugBank		ADRA1A
MOL000449	Stigmasterol	Gamma-aminobutyric-acid receptor alpha-3 subunit	DrugBank		#N/A
MOL000449	Stigmasterol	Muscarinic acetylcholine receptor M2	DrugBank		CHRM2
MOL000449	Stigmasterol	Alpha-1B adrenergic receptor	DrugBank		ADRA1B
MOL000449	Stigmasterol	Gamma-aminobutyric acid receptor subunit alpha-1	DrugBank		GABRA1
MOL000449	Stigmasterol	Neuronal acetylcholine receptor protein, alpha-7 chain	DrugBank		CHRNA7
MOL000006	luteolin	Prostaglandin G/H synthase 1	DrugBank		PTGS1
MOL000006	luteolin	Androgen receptor	DrugBank	validated	AR
MOL000006	luteolin	Prostaglandin G/H synthase 2	DrugBank	validated	PTGS2
MOL000006	luteolin	Heat shock protein HSP 90	DrugBank		#N/A
MOL000006	luteolin	Trypsin-1	DrugBank		PRSS1
MOL000006	luteolin	Nuclear receptor coactivator 2	DrugBank		NCOA2
MOL000006	luteolin	mRNA of PKA Catalytic Subunit C-alpha	DrugBank		PRKACA
MOL000006	luteolin	Dipeptidyl peptidase IV	DrugBank		DPP4
MOL000006	luteolin	Phosphatidylinositol-4,5-bisphosphate 3-kinase catalytic subunit, gamma isoform	DrugBank		PIK3CG
MOL000006	luteolin	Transcription factor p65	N/A	validated	RELA
MOL000006	luteolin	Epidermal growth factor receptor	DrugBank	validated	EGFR
MOL000006	luteolin	RAC-alpha serine/threonine-protein kinase	N/A	validated	AKT1
MOL000006	luteolin	Vascular endothelial growth factor A	DrugBank	validated	VEGFA
MOL000006	luteolin	G1/S-specific cyclin-D1	N/A	validated	CCND1
MOL000006	luteolin	Bcl-2-like protein 1	N/A		BCL2L1
MOL000006	luteolin	Cyclin-dependent kinase inhibitor 1	N/A	validated	CDKN1A
MOL000006	luteolin	Caspase-9	N/A	validated	CASP9
MOL000006	luteolin	72 kDa type IV collagenase	DrugBank	validated	MMP2
MOL000006	luteolin	Matrix metalloproteinase-9	N/A	validated	MMP9
MOL000006	luteolin	Mitogen-activated protein kinase 1	DrugBank	validated	MAPK1
MOL000006	luteolin	Interleukin-10	N/A	validated	IL10
MOL000006	luteolin	Retinoblastoma-associated protein	DrugBank	validated	RB1
MOL000006	luteolin	Cell division protein kinase 4	DrugBank	validated	CDK4
MOL000006	luteolin	Tumor necrosis factor	DrugBank	validated	TNF
MOL000006	luteolin	Transcription factor AP-1	DrugBank	validated	JUN
MOL000006	luteolin	Interleukin-6	DrugBank	validated	IL6
MOL000006	luteolin	Caspase-3	N/A	validated	CASP3
MOL000006	luteolin	Cellular tumor antigen p53	DrugBank	validated	TP53
MOL000006	luteolin	NF-kappa-B inhibitor alpha	N/A	validated	NFKBIA
MOL000006	luteolin	Xanthine dehydrogenase/oxidase	DrugBank	validated	XDH
MOL000006	luteolin	DNA topoisomerase 1	DrugBank	validated	TOP1
MOL000006	luteolin	E3 ubiquitin-protein ligase Mdm2	N/A	validated	MDM2
MOL000006	luteolin	Amyloid beta A4 protein	DrugBank	validated	APP
MOL000006	luteolin	Interstitial collagenase	DrugBank	validated	MMP1
MOL000006	luteolin	Proliferating cell nuclear antigen	N/A	validated	PCNA
MOL000006	luteolin	Receptor tyrosine-protein kinase erbB-2	N/A	validated	ERBB2
MOL000006	luteolin	Peroxisome proliferator-activated receptor gamma	N/A	validated	#N/A
MOL000006	luteolin	Heme oxygenase 1	DrugBank	validated	HMOX1
MOL000006	luteolin	Caspase-7	DrugBank	validated	CASP7
MOL000006	luteolin	Intercellular adhesion molecule 1	N/A	validated	ICAM1
MOL000006	luteolin	Induced myeloid leukemia cell differentiation protein Mcl-1	N/A	validated	MCL1
MOL000006	luteolin	Baculoviral IAP repeat-containing protein 5	N/A	validated	BIRC5
MOL000006	luteolin	Interleukin-2	DrugBank	validated	IL2
MOL000006	luteolin	G2/mitotic-specific cyclin-B1	N/A	validated	CCNB1
MOL000006	luteolin	Tyrosinase	N/A	validated	TYR
MOL000006	luteolin	Interferon gamma	DrugBank	validated	IFNG
MOL000006	luteolin	Interleukin-4	N/A	validated	IL4
MOL000006	luteolin	DNA topoisomerase 2-alpha	N/A	validated	TOP2A
MOL000006	luteolin	Glutathione S-transferase P	DrugBank	validated	GSTP1
MOL000006	luteolin	Baculoviral IAP repeat-containing protein 4	N/A	validated	BIRC7
MOL000006	luteolin	Solute carrier family 2, facilitated glucose transporter member 4	N/A	validated	SLC2A4
MOL000006	luteolin	Insulin receptor	DrugBank	validated	INSR
MOL000006	luteolin	CD40 ligand	N/A	validated	CD40LG
MOL000006	luteolin	Prostaglandin E synthase	N/A	validated	PTGES
MOL000006	luteolin	Kinetochore protein Nuf2	N/A	validated	NUF2
MOL000006	luteolin	Adenylate cyclase type 2	N/A	validated	ADCY2
MOL000006	luteolin	Hepatocyte growth factor receptor	DrugBank		MET
MOL000098	quercetin	Prostaglandin G/H synthase 1	DrugBank	validated	PTGS1
MOL000098	quercetin	Androgen receptor	DrugBank	validated	AR
MOL000098	quercetin	Peroxisome proliferator activated receptor gamma	DrugBank		PPARD
MOL000098	quercetin	Prostaglandin G/H synthase 2	DrugBank	validated	PTGS2
MOL000098	quercetin	Heat shock protein HSP 90	DrugBank		#N/A
MOL000098	quercetin	Phosphatidylinositol-4,5-bisphosphate 3-kinase catalytic subunit, gamma isoform	DrugBank		PIK3CG
MOL000098	quercetin	Nuclear receptor coactivator 2	DrugBank		NCOA2
MOL000098	quercetin	Dipeptidyl peptidase IV	DrugBank		DPP4
MOL000098	quercetin	Aldose reductase	DrugBank		AKR1B10
MOL000098	quercetin	Trypsin-1	DrugBank		PRSS1
MOL000098	quercetin	DNA topoisomerase II	DrugBank		TOP2A
MOL000098	quercetin	Thrombin	DrugBank		#N/A
MOL000098	quercetin	Potassium voltage-gated channel subfamily H member 2	DrugBank		KCNH2
MOL000098	quercetin	Sodium channel protein type 5 subunit alpha	DrugBank		SCN5A
MOL000098	quercetin	Coagulation factor Xa			F10
MOL000098	quercetin	Beta-2 adrenergic receptor			ADRB2
MOL000098	quercetin	Stromelysin-1	DrugBank		MMP3
MOL000098	quercetin	mRNA of PKA Catalytic Subunit C-alpha	DrugBank		PRKACA
MOL000098	quercetin	Coagulation factor VII	DrugBank		F7
MOL000098	quercetin	Nitric-oxide synthase, endothelial	DrugBank		NOS3
MOL000098	quercetin	Retinoic acid receptor RXR-alpha	DrugBank		RXRA
MOL000098	quercetin	Acetylcholinesterase	DrugBank		ACHE
MOL000098	quercetin	Gamma-aminobutyric acid receptor subunit alpha-1	DrugBank		GABRA1
MOL000098	quercetin	Amine oxidase [flavin-containing] B	DrugBank		MAOB
MOL000098	quercetin	Transcription factor p65	DrugBank		RELA
MOL000098	quercetin	Epidermal growth factor receptor	N/A	validated	EGFR
MOL000098	quercetin	RAC-alpha serine/threonine-protein kinase	DrugBank	validated	AKT1
MOL000098	quercetin	Vascular endothelial growth factor A	N/A	validated	VEGFA
MOL000098	quercetin	G1/S-specific cyclin-D1	DrugBank	validated	CCND1
MOL000098	quercetin	Apoptosis regulator Bcl-2	N/A	validated	BCL2
MOL000098	quercetin	Bcl-2-like protein 1			BCL2L1
MOL000098	quercetin	Proto-oncogene c-Fos	N/A		FOS
MOL000098	quercetin	Cyclin-dependent kinase inhibitor 1	N/A	validated	CDKN1A
MOL000098	quercetin	Eukaryotic translation initiation factor 6	N/A	validated	EIF6
MOL000098	quercetin	Apoptosis regulator BAX	N/A	validated	BAX
MOL000098	quercetin	Caspase-9	N/A	validated	CASP9
MOL000098	quercetin	Urokinase-type plasminogen activator	N/A	validated	PLAU
MOL000098	quercetin	72 kDa type IV collagenase	DrugBank	validated	MMP2
MOL000098	quercetin	Matrix metalloproteinase-9	DrugBank	validated	MMP9
MOL000098	quercetin	Mitogen-activated protein kinase 1	N/A	validated	MAPK1
MOL000098	quercetin	Interleukin-10	DrugBank	validated	IL10
MOL000098	quercetin	Pro-epidermal growth factor	N/A	validated	EGF
MOL000098	quercetin	Retinoblastoma-associated protein	DrugBank	validated	RB1
MOL000098	quercetin	Tumor necrosis factor	DrugBank	validated	TNF
MOL000098	quercetin	Transcription factor AP-1	DrugBank	validated	JUN
MOL000098	quercetin	Interleukin-6	DrugBank	validated	IL6
MOL000098	quercetin	Cyclin-dependent kinase inhibitor 2A, isoforms 1/2/3	DrugBank		CHEK1
MOL000098	quercetin	Activator of 90 kDa heat shock protein ATPase homolog 1	N/A	validated	AHSA1
MOL000098	quercetin	Caspase-3	N/A	validated	CASP3
MOL000098	quercetin	Cellular tumor antigen p53	N/A	validated	TP53
MOL000098	quercetin	ETS domain-containing protein Elk-1	DrugBank	validated	ELK1
MOL000098	quercetin	NF-kappa-B inhibitor alpha	N/A	validated	NFKBIA
MOL000098	quercetin	NADPH--cytochrome P450 reductase	N/A	validated	POR
MOL000098	quercetin	Ornithine decarboxylase	DrugBank	validated	ODC1
MOL000098	quercetin	Xanthine dehydrogenase/oxidase	DrugBank	validated	XDH
MOL000098	quercetin	Caspase-8	DrugBank	validated	CASP8
MOL000098	quercetin	DNA topoisomerase 1	N/A	validated	TOP1
MOL000098	quercetin	RAF proto-oncogene serine/threonine-protein kinase	DrugBank	validated	RAF1
MOL000098	quercetin	Superoxide dismutase [Cu-Zn]	N/A	validated	SOD1
MOL000098	quercetin	Protein kinase C alpha type	DrugBank	validated	PRKCA
MOL000098	quercetin	Interstitial collagenase		validated	MMP1
MOL000098	quercetin	Hypoxia-inducible factor 1-alpha	DrugBank		HIF1A
MOL000098	quercetin	Signal transducer and activator of transcription 1-alpha/beta	N/A	validated	STAT1
MOL000098	quercetin	Protein CBFA2T1	N/A	validated	RUNX1T1
MOL000098	quercetin	Probable E3 ubiquitin-protein ligase HERC5	N/A	validated	#N/A
MOL000098	quercetin	Cell division control protein 2 homolog	N/A	validated	#N/A
MOL000098	quercetin	78 kDa glucose-regulated protein	DrugBank	validated	HSPA5
MOL000098	quercetin	Receptor tyrosine-protein kinase erbB-2	DrugBank	validated	ERBB2
MOL000098	quercetin	Peroxisome proliferator-activated receptor gamma	N/A	validated	#N/A
MOL000098	quercetin	Acetyl-CoA carboxylase 1	N/A	validated	ACACA
MOL000098	quercetin	Heme oxygenase 1	DrugBank	validated	HMOX1
MOL000098	quercetin	Cytochrome P450 3A4	DrugBank	validated	CYP3A4
MOL000098	quercetin	Cytochrome P450 1A2	DrugBank	validated	CYP1A2
MOL000098	quercetin	Caveolin-1	DrugBank	validated	CAV1
MOL000098	quercetin	Myc proto-oncogene protein	N/A	validated	MYC
MOL000098	quercetin	Tissue factor	N/A	validated	F3
MOL000098	quercetin	Gap junction alpha-1 protein	DrugBank	validated	GJA1
MOL000098	quercetin	Cytochrome P450 1A1	DrugBank	validated	CYP1A1
MOL000098	quercetin	Intercellular adhesion molecule 1	N/A	validated	ICAM1
MOL000098	quercetin	Interleukin-1 beta	N/A	validated	IL1B
MOL000098	quercetin	C-C motif chemokine 2	DrugBank	validated	CCL2
MOL000098	quercetin	E-selectin	DrugBank	validated	SELE
MOL000098	quercetin	Vascular cell adhesion protein 1	DrugBank	validated	VCAM1
MOL000098	quercetin	Prostaglandin E2 receptor EP3 subtype	DrugBank	validated	PTGER3
MOL000098	quercetin	Interleukin-8	DrugBank	validated	CXCL8
MOL000098	quercetin	Protein kinase C beta type	N/A	validated	PRKCB
MOL000098	quercetin	Baculoviral IAP repeat-containing protein 5	N/A	validated	BIRC5
MOL000098	quercetin	Dual oxidase 2	N/A	validated	DUOX2
MOL000098	quercetin	Nitric oxide synthase, endothelial	N/A	validated	NOS3
MOL000098	quercetin	Heat shock protein beta-1	N/A	validated	HSPB1
MOL000098	quercetin	Transforming growth factor beta-1	N/A	validated	#N/A
MOL000098	quercetin	Estrogen sulfotransferase	N/A		SULT1E1
MOL000098	quercetin	Maltase-glucoamylase, intestinal	DrugBank	validated	MGAM
MOL000098	quercetin	Interleukin-2	DrugBank	validated	IL2
MOL000098	quercetin	Nuclear receptor subfamily 1 group I member 2	DrugBank	validated	NR1I2
MOL000098	quercetin	Cytochrome P450 1B1	N/A	validated	CYP1B1
MOL000098	quercetin	G2/mitotic-specific cyclin-B1	N/A	validated	CCNB1
MOL000098	quercetin	Tissue-type plasminogen activator	N/A	validated	PLAT
MOL000098	quercetin	Thrombomodulin	DrugBank	validated	THBD
MOL000098	quercetin	Plasminogen activator inhibitor 1	DrugBank	validated	SERPINE1
MOL000098	quercetin	Collagen alpha-1(I) chain	N/A	validated	COL1A1
MOL000098	quercetin	Interferon gamma	DrugBank	validated	IFNG
MOL000098	quercetin	Arachidonate 5-lipoxygenase	DrugBank	validated	ALOX5
MOL000098	quercetin	Phosphatidylinositol-3,4,5-trisphosphate 3-phosphatase and dual-specificity protein phosphatase PTEN	DrugBank	validated	PTEN
MOL000098	quercetin	Interleukin-1 alpha	N/A	validated	IL1A
MOL000098	quercetin	Myeloperoxidase	N/A	validated	MPO
MOL000098	quercetin	DNA topoisomerase 2-alpha	DrugBank		TOP2A
MOL000098	quercetin	Neutrophil cytosol factor 1	N/A	validated	NCF1
MOL000098	quercetin	ATP-binding cassette sub-family G member 2	N/A	validated	ABCG1
MOL000098	quercetin	Hyaluronan synthase 2	N/A	validated	HAS2
MOL000098	quercetin	Glutathione S-transferase P	N/A	validated	GSTP1
MOL000098	quercetin	Nuclear factor erythroid 2-related factor 2	DrugBank	validated	NFE2L2
MOL000098	quercetin	NAD(P)H dehydrogenase [quinone] 1	N/A	validated	NQO1
MOL000098	quercetin	Poly [ADP-ribose] polymerase 1	DrugBank	validated	PARP1
MOL000098	quercetin	Aryl hydrocarbon receptor	N/A	validated	AHR
MOL000098	quercetin	26S proteasome non-ATPase regulatory subunit 3	DrugBank	validated	PSMD3
MOL000098	quercetin	Solute carrier family 2, facilitated glucose transporter member 4	N/A	validated	SLC2A4
MOL000098	quercetin	Collagen alpha-1(III) chain	N/A	validated	COL3A1
MOL000098	quercetin	DNA gyrase subunit B	DrugBank	validated	TOP2A
MOL000098	quercetin	C-X-C motif chemokine 11	DrugBank	validated	CXCL11
MOL000098	quercetin	C-X-C motif chemokine 2	N/A	validated	CXCL2
MOL000098	quercetin	DDB1- and CUL4-associated factor 5	N/A	validated	DCAF5
MOL000098	quercetin	Nuclear receptor subfamily 1 group I member 3	N/A	validated	NR1I3
MOL000098	quercetin	Serine/threonine-protein kinase Chk2	N/A	validated	CHEK2
MOL000098	quercetin	Insulin receptor	N/A	validated	INSR
MOL000098	quercetin	Claudin-4	DrugBank	validated	CLDN4
MOL000098	quercetin	Peroxisome proliferator-activated receptor alpha	N/A	validated	#N/A
MOL000098	quercetin	Peroxisome proliferator-activated receptor delta	N/A	validated	#N/A
MOL000098	quercetin	Heat shock factor protein 1	N/A	validated	HSF1
MOL000098	quercetin	C-reactive protein	N/A	validated	CRP
MOL000098	quercetin	C-X-C motif chemokine 10	N/A	validated	CXCL10
MOL000098	quercetin	Inhibitor of nuclear factor kappa-B kinase subunit alpha	N/A	validated	CHUK
MOL000098	quercetin	Osteopontin	N/A	validated	SPP1
MOL000098	quercetin	Runt-related transcription factor 2	N/A	validated	RUNX2
MOL000098	quercetin	Ras association domain-containing protein 1	N/A	validated	RASSF1
MOL000098	quercetin	Transcription factor E2F1	N/A	validated	E2F1
MOL000098	quercetin	Transcription factor E2F2	N/A		E2F2
MOL000098	quercetin	Prostatic acid phosphatase	N/A	validated	ACP3
MOL000098	quercetin	Cathepsin D	DrugBank	validated	CTSD
MOL000098	quercetin	Insulin-like growth factor-binding protein 3	DrugBank	validated	IGFBP3
MOL000098	quercetin	Insulin-like growth factor II	N/A	validated	IGF2
MOL000098	quercetin	CD40 ligand	N/A	validated	CD40LG
MOL000098	quercetin	Interferon regulatory factor 1	N/A	validated	IRF1
MOL000098	quercetin	Receptor tyrosine-protein kinase erbB-3	N/A	validated	ERBB3
MOL000098	quercetin	Serum paraoxonase/arylesterase 1	N/A	validated	PON1
MOL000098	quercetin	Type I iodothyronine deiodinase	DrugBank	validated	DIO1
MOL000098	quercetin	Procollagen C-endopeptidase enhancer 1	N/A	validated	PCOLCE
MOL000098	quercetin	Puromycin-sensitive aminopeptidase	N/A	validated	NPEPPS
MOL000098	quercetin	Hexokinase-2	N/A	validated	HK2
MOL000098	quercetin	Homeobox protein Nkx-3.1	N/A	validated	NKX3-1
MOL000098	quercetin	Ras GTPase-activating protein 1	N/A	validated	RASA1
MOL000098	quercetin	Peroxidase C1A	N/A	validated	PRXC1A
MOL000098	quercetin	Glutathione S-transferase Mu 1	N/A	validated	GSTM1
MOL000098	quercetin	Glutathione S-transferase Mu 2	DrugBank	validated	GSTM2
			DrugBank	validated
				validated

## Sheet: Crataegus pinnatifida Bunge Tar
				#N/A
MOL004925	Androgen receptor	DrugBank		AR			ICAM1
	Prostaglandin G/H synthase 2	DrugBank		PTGS2			IL1B
	DNA topoisomerase II	DrugBank		TOP2A			IL6
	Coagulation factor Xa	DrugBank		F10			IL10
	Mitogen-activated protein kinase 7	N/A		MAPK7			SELE
	Choline/ethanolamine kinase	N/A		CHKB			TNF
MOL000007	Prostaglandin G/H synthase 2	DrugBank		PTGS2			VCAM1
	Calmodulin	DrugBank		#N/A			CXCL8
MOL002322	Prostaglandin G/H synthase 2	DrugBank		PTGS2			MAOB
	Androgen receptor	DrugBank		AR			NOS3
	DNA topoisomerase II	DrugBank		TOP2A			ADRB2
	Transcription factor p65	N/A		RELA			EGFR
	Inhibitor of nuclear factor kappa-B kinase subunit beta	N/A		IKBKB			CXCL2
	Tumor necrosis factor			TNF			CCL2
MOL011111	Trypsin-1DrugBank			#N/A			CAT
MOL001543	DNA topoisomerase II	DrugBank		TOP2A
MOL008513				TOP2A
MOL013168	DNA topoisomerase II	DrugBank		TOP2A
MOL004178	DNA topoisomerase II	DrugBank		PTPN6
	mRNA of Protein-tyrosine phosphatase, non-receptor type 1	DrugBank		BCL2
	Apoptosis regulator Bcl-2	DrugBank		BAX
	Apoptosis regulator BAX	N/A		CASP3
	Caspase-3	N/A		NOS2
MOL000422	Nitric oxide synthase, inducible	DrugBank		PTGS1
	Prostaglandin G/H synthase 1	DrugBank		AR
	Androgen receptor	DrugBank		PPARD
	Peroxisome proliferator activated receptor gamma	DrugBank		PTGS2
	Prostaglandin G/H synthase 2	DrugBank		#N/A
	Heat shock protein HSP 90	DrugBank		PIK3CG
	Phosphatidylinositol-4,5-bisphosphate 3-kinase catalytic subunit, gamma isoform	DrugBank		PRKACA
	mRNA of PKA Catalytic Subunit C-alpha	DrugBank		NCOA2
	Nuclear receptor coactivator 2	DrugBank		DPP4
	Dipeptidyl peptidase IV	DrugBank		PRSS1
	Trypsin-1	DrugBank		PGR
	Progesterone receptor	DrugBank		#N/A
	Thrombin	DrugBank		CHRM1
	Muscarinic acetylcholine receptor M1	DrugBank		NOS3
	Nitric-oxide synthase, endothelial	DrugBank		GABRA2
	Gamma-aminobutyric-acid receptor alpha-2 subunit	DrugBank		ACHE
	Acetylcholinesterase	DrugBank		SLC6A2
	Sodium-dependent noradrenaline transporter	DrugBank		CHRM2
	Muscarinic acetylcholine receptor M2	DrugBank		ADRA1B
	Alpha-1B adrenergic receptor	DrugBank		GABRA1
	Gamma-aminobutyric acid receptor subunit alpha-1	DrugBank		TOP2A
	DNA topoisomerase II	DrugBank		F7
	Coagulation factor VII	DrugBank		#N/A
	Calmodulin	DrugBank		RELA
	Transcription factor p65	N/A		IKBKB
	Inhibitor of nuclear factor kappa-B kinase subunit beta	N/A		AKT1
	RAC-alpha serine/threonine-protein kinase	N/A		BCL2
	Apoptosis regulator Bcl-2	DrugBank		BAX
	Apoptosis regulator BAX	N/A		TNF
	Tumor necrosis factor	DrugBank		JUN
	Transcription factor AP-1	DrugBank		AHSA1
	Activator of 90 kDa heat shock protein ATPase homolog 1	N/A		CASP3
	Caspase-3	N/A		MAPK8
	Mitogen-activated protein kinase 8	DrugBank		XDH
	Xanthine dehydrogenase/oxidase	DrugBank		MMP1
	Interstitial collagenase	DrugBank		STAT1
	Signal transducer and activator of transcription 1-alpha/beta	N/A		#N/A
	Cell division control protein 2 homolog	DrugBank		#N/A
	Peroxisome proliferator-activated receptor gamma	N/A		HMOX1
	Heme oxygenase 1	DrugBank		CYP3A4
	Cytochrome P450 3A4	DrugBank		CYP1A2
	Cytochrome P450 1A2	DrugBank		CYP1A1
	Cytochrome P450 1A1	N/A		ICAM1
	Intercellular adhesion molecule 1	N/A		SELE
	E-selectin	DrugBank		VCAM1
	Vascular cell adhesion protein 1	DrugBank		NR1I2
	Nuclear receptor subfamily 1 group I member 2	N/A		CYP1B1
	Cytochrome P450 1B1	N/A		ALOX5
	Arachidonate 5-lipoxygenase	DrugBank		HAS2
	Hyaluronan synthase 2	N/A		GSTP1
	Glutathione S-transferase P	DrugBank		AHR
	Aryl hydrocarbon receptor	DrugBank		PSMD3
	26S proteasome non-ATPase regulatory subunit 3	N/A		SLC2A4
	Solute carrier family 2, facilitated glucose transporter member 4	N/A		NR1I3
	Nuclear receptor subfamily 1 group I member 3	N/A		INSR
	Insulin receptor	DrugBank		DIO1
	Type I iodothyronine deiodinase	N/A		PPP3CA
	Serine/threonine-protein phosphatase 2B catalytic subunit alpha isoform	DrugBank		PRXC1A
	Peroxidase C1A	N/A		GSTM1
	Glutathione S-transferase Mu 1			GSTM2
	Glutathione S-transferase Mu 2	DrugBank		AKR1C3
	Aldo-keto reductase family 1 member C3	DrugBank		SLPI
	Antileukoproteinase	N/A		PTGS1
MOL000098	Prostaglandin G/H synthase 1	DrugBank		AR
	Androgen receptor	DrugBank		PPARD
	Peroxisome proliferator activated receptor gamma	DrugBank		PTGS2
	Prostaglandin G/H synthase 2	DrugBank		#N/A
	Heat shock protein HSP 90	DrugBank		PIK3CG
	Phosphatidylinositol-4,5-bisphosphate 3-kinase catalytic subunit, gamma isoform	DrugBank		NCOA2
	Nuclear receptor coactivator 2	DrugBank		DPP4
	Dipeptidyl peptidase IV	DrugBank		AKR1B10
	Aldose reductase	DrugBank		PRSS1
	Trypsin-1	DrugBank		TOP2A
	DNA topoisomerase II	DrugBank		#N/A
	Thrombin	DrugBank		KCNH2
	Potassium voltage-gated channel subfamily H member 2	DrugBank		SCN5A
	Sodium channel protein type 5 subunit alpha	DrugBank		F10
	Coagulation factor Xa	DrugBank		ADRB2
	Beta-2 adrenergic receptor	DrugBank		MMP3
	Stromelysin-1	DrugBank		PRKACA
	mRNA of PKA Catalytic Subunit C-alpha	DrugBank		F7
	Coagulation factor VII	DrugBank		NOS3
	Nitric-oxide synthase, endothelial	DrugBank		RXRA
	Retinoic acid receptor RXR-alpha	DrugBank		ACHE
	Acetylcholinesterase	DrugBank		GABRA1
	Gamma-aminobutyric acid receptor subunit alpha-1	DrugBank		MAOB
	Amine oxidase [flavin-containing] B	DrugBank		RELA
	Transcription factor p65	N/A		EGFR
	Epidermal growth factor receptor	DrugBank		AKT1
	RAC-alpha serine/threonine-protein kinase	N/A		VEGFA
	Vascular endothelial growth factor A	DrugBank		CCND1
	G1/S-specific cyclin-D1	N/A		BCL2
	Apoptosis regulator Bcl-2	DrugBank		BCL2L1
	Bcl-2-like protein 1	N/A		FOS
	Proto-oncogene c-Fos	N/A		CDKN1A
	Cyclin-dependent kinase inhibitor 1	N/A		EIF6
	Eukaryotic translation initiation factor 6	N/A		BAX
	Apoptosis regulator BAX	N/A		CASP9
	Caspase-9	N/A		PLAU
	Urokinase-type plasminogen activator	DrugBank		MMP2
	72 kDa type IV collagenase	DrugBank		MMP9
	Matrix metalloproteinase-9	N/A		MAPK1
	Mitogen-activated protein kinase 1	DrugBank		IL10
	Interleukin-10	N/A		EGF
	Pro-epidermal growth factor	DrugBank		RB1
	Retinoblastoma-associated protein	DrugBank		TNF
	Tumor necrosis factor	DrugBank		JUN
	Transcription factor AP-1	DrugBank		IL6
	Interleukin-6	DrugBank		CHEK1
	Cyclin-dependent kinase inhibitor 2A, isoforms 1/2/3	N/A		AHSA1
	Activator of 90 kDa heat shock protein ATPase homolog 1	N/A		CASP3
	Caspase-3	N/A		TP53
	Cellular tumor antigen p53	DrugBank		ELK1
	ETS domain-containing protein Elk-1	N/A		NFKBIA
	NF-kappa-B inhibitor alpha	N/A		POR
	NADPH--cytochrome P450 reductase	DrugBank		ODC1
	Ornithine decarboxylase	DrugBank		XDH
	Xanthine dehydrogenase/oxidase	DrugBank		CASP8
	Caspase-8	N/A		TOP1
	DNA topoisomerase 1	DrugBank		RAF1
	RAF proto-oncogene serine/threonine-protein kinase	N/A		SOD1
	Superoxide dismutase [Cu-Zn]	DrugBank		PRKCA
	Protein kinase C alpha type	N/A		MMP1
	Interstitial collagenase	DrugBank		HIF1A
	Hypoxia-inducible factor 1-alpha	N/A		STAT1
	Signal transducer and activator of transcription 1-alpha/beta	N/A		RUNX1T1
	Protein CBFA2T1	N/A		#N/A
	Probable E3 ubiquitin-protein ligase HERC5	N/A		#N/A
	Cell division control protein 2 homolog	DrugBank		HSPA5
	78 kDa glucose-regulated protein	DrugBank		ERBB2
	Receptor tyrosine-protein kinase erbB-2	N/A		#N/A
	Peroxisome proliferator-activated receptor gamma	N/A		ACACA
	Acetyl-CoA carboxylase 1	DrugBank		HMOX1
	Heme oxygenase 1	DrugBank		CYP3A4
	Cytochrome P450 3A4	DrugBank		CYP1A2
	Cytochrome P450 1A2	DrugBank		CAV1
	Caveolin-1	N/A		MYC
	Myc proto-oncogene protein	N/A		F3
	Tissue factor	DrugBank		GJA1
	Gap junction alpha-1 protein	DrugBank		CYP1A1
	Cytochrome P450 1A1	N/A		ICAM1
	Intercellular adhesion molecule 1	N/A		IL1B
	Interleukin-1 beta	DrugBank		CCL2
	C-C motif chemokine 2	DrugBank		SELE
	E-selectin	DrugBank		VCAM1
	Vascular cell adhesion protein 1	DrugBank		PTGER3
	Prostaglandin E2 receptor EP3 subtype	DrugBank		CXCL8
	Interleukin-8	N/A		PRKCB
	Protein kinase C beta type	N/A		BIRC5
	Baculoviral IAP repeat-containing protein 5	N/A		DUOX2
	Dual oxidase 2	N/A		NOS3
	Nitric oxide synthase, endothelial	N/A		HSPB1
	Heat shock protein beta-1	N/A		#N/A
	Transforming growth factor beta-1	N/A		SULT1E1
	Estrogen sulfotransferase	DrugBank		MGAM
	Maltase-glucoamylase, intestinal	DrugBank		IL2
	Interleukin-2	DrugBank		NR1I2
	Nuclear receptor subfamily 1 group I member 2	N/A		CYP1B1
	Cytochrome P450 1B1	N/A		CCNB1
	G2/mitotic-specific cyclin-B1	N/A		PLAT
	Tissue-type plasminogen activator	DrugBank		THBD
	Thrombomodulin	DrugBank		SERPINE1
	Plasminogen activator inhibitor 1	N/A		COL1A1
	Collagen alpha-1(I) chain	DrugBank		IFNG
	Interferon gamma	DrugBank		ALOX5
	Arachidonate 5-lipoxygenase	DrugBank		PTEN
	Phosphatidylinositol-3,4,5-trisphosphate 3-phosphatase and dual-specificity protein phosphatase PTEN	N/A		IL1A
	Interleukin-1 alpha	N/A		MPO
	Myeloperoxidase	DrugBank		TOP2A
	DNA topoisomerase 2-alpha	N/A		NCF1
	Neutrophil cytosol factor 1	N/A		ABCG1
	ATP-binding cassette sub-family G member 2	N/A		HAS2
	Hyaluronan synthase 2	N/A		GSTP1
	Glutathione S-transferase P	DrugBank		NFE2L2
	Nuclear factor erythroid 2-related factor 2	N/A		#N/A
	NAD(P)H dehydrogenase [quinone] 1	DrugBank		PARP1
	Poly [ADP-ribose] polymerase 1	N/A		AHR
	Aryl hydrocarbon receptor	DrugBank		PSMD3
	26S proteasome non-ATPase regulatory subunit 3	N/A		SLC2A4
	Solute carrier family 2, facilitated glucose transporter member 4	N/A		COL3A1
	Collagen alpha-1(III) chain	DrugBank		TOP2A
	DNA gyrase subunit B	DrugBank		CXCL11
	C-X-C motif chemokine 11	N/A		CXCL2
	C-X-C motif chemokine 2	N/A		DCAF5
	DDB1- and CUL4-associated factor 5	N/A		NR1I3
	Nuclear receptor subfamily 1 group I member 3	N/A		CHEK2
	Serine/threonine-protein kinase Chk2	N/A		INSR
	Insulin receptor	DrugBank		CLDN4
	Claudin-4	N/A		#N/A
	Peroxisome proliferator-activated receptor alpha	N/A		#N/A
	Peroxisome proliferator-activated receptor delta	N/A		HSF1
	Heat shock factor protein 1	N/A		CRP
	C-reactive protein	N/A		CXCL10
	C-X-C motif chemokine 10	N/A		CHUK
	Inhibitor of nuclear factor kappa-B kinase subunit alpha	N/A		SPP1
	Osteopontin	N/A		RUNX2
	Runt-related transcription factor 2	N/A		RASSF1
	Ras association domain-containing protein 1	N/A		E2F1
	Transcription factor E2F1	N/A		E2F2
	Transcription factor E2F2	N/A		ACP3
	Prostatic acid phosphatase	DrugBank		CTSD
	Cathepsin D	DrugBank		IGFBP3
	Insulin-like growth factor-binding protein 3	N/A		IGF2
	Insulin-like growth factor II	N/A		CD40LG
	CD40 ligand	N/A		IRF1
	Interferon regulatory factor 1	N/A		ERBB3
	Receptor tyrosine-protein kinase erbB-3	N/A		PON1
	Serum paraoxonase/arylesterase 1	DrugBank		DIO1
	Type I iodothyronine deiodinase	N/A		PCOLCE
	Procollagen C-endopeptidase enhancer 1	N/A		NPEPPS
	Puromycin-sensitive aminopeptidase	N/A		HK2
	Hexokinase-2	N/A		NKX3-1
	Homeobox protein Nkx-3.1	N/A		RASA1
	Ras GTPase-activating protein 1	N/A		PRXC1A
	Peroxidase C1A	N/A		GSTM1
	Glutathione S-transferase Mu 1	DrugBank		GSTM2
	Glutathione S-transferase Mu 2	DrugBank		TOP2A
MOL000415	DNA topoisomerase II	DrugBank		RELA
	Transcription factor p65	N/A		TNF
	Tumor necrosis factor	DrugBank		IL6
	Interleukin-6	DrugBank		CASP3
	Caspase-3	N/A		POR
	NADPH--cytochrome P450 reductase	DrugBank		SOD1
	Superoxide dismutase [Cu-Zn]	DrugBank		CAT
	Catalase	DrugBank		IL1B
	Interleukin-1 beta	DrugBank		CXCL8
	Interleukin-8	N/A		PRKCB
	Protein kinase C beta type	N/A		ALOX5
	Arachidonate 5-lipoxygenase	DrugBank		HMGCR
	3-hydroxy-3-methylglutaryl-coenzyme A reductase	DrugBank		HAS2
	Hyaluronan synthase 2	N/A		GSTP1
	Glutathione S-transferase P	DrugBank		DIO1
	Type I iodothyronine deiodinase	N/A		#N/A
	C5a anaphylatoxin chemotactic receptor	N/A		INS
	Insulin	DrugBank		FCER2
	Low affinity immunoglobulin epsilon Fc receptor	N/A		ITGB2
	Integrin beta-2	DrugBank		TBXA2R
	Thromboxane A2 receptor	DrugBank		TOP2A
MOL004368	DNA topoisomerase II	DrugBank		PTPN6
	mRNA of Protein-tyrosine phosphatase, non-receptor type 1	DrugBank		PRSS1
	Trypsin-1	DrugBank		NOS2
	Nitric oxide synthase, inducible	DrugBank		PTGS1
	Prostaglandin G/H synthase 1	DrugBank		PTGS2
	Prostaglandin G/H synthase 2	DrugBank		#N/A
	Heat shock protein HSP 90	DrugBank		PIK3CG
	Phosphatidylinositol-4,5-bisphosphate 3-kinase catalytic subunit, gamma isoform	DrugBank		NCOA2
	Nuclear receptor coactivator 2	DrugBank		PTGS1
MOL001736	Prostaglandin G/H synthase 1	DrugBank		PTGS2
	Prostaglandin G/H synthase 2	DrugBank		#N/A
	Heat shock protein HSP 90	DrugBank		PIK3CG
	Phosphatidylinositol-4,5-bisphosphate 3-kinase catalytic subunit, gamma isoform	DrugBank		PTGS1
MOL006505	Prostaglandin G/H synthase 1	DrugBank		ESR1
	Estrogen receptor	DrugBank		PTGS2
	Prostaglandin G/H synthase 2	DrugBank		#N/A
	Heat shock protein HSP 90	DrugBank		DPEP1
	Beta-lactamase	DrugBank		RXRA
	Retinoic acid receptor RXR-alpha	DrugBank		PRKACA
	mRNA of PKA Catalytic Subunit C-alpha	DrugBank		NCOA2
	Nuclear receptor coactivator 2	DrugBank		#N/A
	Calmodulin	DrugBank		AKT1
	RAC-alpha serine/threonine-protein kinase	N/A		PLAU
	Urokinase-type plasminogen activator	DrugBank		TNF
	Tumor necrosis factor	DrugBank		JUN
	Transcription factor AP-1	DrugBank		IL6
	Interleukin-6	DrugBank		CASP3
	Caspase-3	N/A		POR
	NADPH--cytochrome P450 reductase	DrugBank		COMT
	Catechol O-methyltransferase	N/A		CREB1
	Cyclic AMP-responsive element-binding protein 1	N/A		CCL2
	C-C motif chemokine 2	DrugBank		DUOX2
	Dual oxidase 2	N/A		IL2
	Interleukin-2	DrugBank		PLAT
	Tissue-type plasminogen activator	DrugBank		GRIN1
	Glutamate [NMDA] receptor subunit zeta-1	DrugBank		IL1A
	Interleukin-1 alpha	N/A		GCLC
	Glutamate--cysteine ligase catalytic subunit	DrugBank		GSS
	Glutathione synthetase	DrugBank		CYP3A4
	Cytochrome P450 19A1	N/A		ABCG1
	ATP-binding cassette sub-family G member 2	N/A		ACE
	Angiotensin-converting enzyme	DrugBank		HAS2
	Hyaluronan synthase 2	N/A		GRIA2
	Glutamate receptor 2	DrugBank		CRTC2
	CREB-regulated transcription coactivator 2	N/A		PTGS1
MOL000131	Prostaglandin G/H synthase 1	DrugBank		PTGS2
	Prostaglandin G/H synthase 2	DrugBank		RXRA
	Retinoic acid receptor RXR-alpha	DrugBank		NCOA2
	Nuclear receptor coactivator 2	DrugBank		Lyz2
	Lysozyme	DrugBank		cobT
	Nicotinate-nucleotide--dimethylbenzimidazole phosphoribosyltransferase	DrugBank		SLC6A2
	Sodium-dependent noradrenaline transporter	DrugBank		#N/A
	Ig gamma-1 chain C region	DrugBank		GABRA2
	Gamma-aminobutyric-acid receptor alpha-2 subunit	DrugBank		GABRA1
	Gamma-aminobutyric acid receptor subunit alpha-1	DrugBank		camC
	Cytochrome P450-cam	DrugBank		TRPV1
	Transient receptor potential cation channel subfamily V member 1	DrugBank		CHRM1
	Muscarinic acetylcholine receptor M1	DrugBank		CHRM2
	Muscarinic acetylcholine receptor M2	DrugBank		GABRA6
	Gamma-aminobutyric-acid receptor subunit alpha-6	DrugBank

## Sheet: Auricularia auricula Target
MOL000065	Nitric-oxide synthase, brain	DrugBank	NOS1
	4-aminobutyrate aminotransferase, mitochondrial	DrugBank	ABAT
	Aspartate aminotransferase, cytoplasmic	DrugBank	GOT1
	mRNA of Protein-tyrosine phosphatase, non-receptor type 1	DrugBank	PTPN6
	Aldose reductase	DrugBank	AKR1B10
	Gamma-aminobutyric acid receptor subunit alpha-1	DrugBank	GABRA1
	Cathepsin D	DrugBank	CTSD
	M-phase inducer phosphatase 2	DrugBank	CDC25B
	Cholinesterase	DrugBank	BCHE
	Alcohol dehydrogenase 1B		ADH1B
	Alcohol dehydrogenase 1C	DrugBank	ADH1C
	Cytochrome P450-cam	DrugBank
	Aspartate aminotransferase	DrugBank	GOT2
	Ferrichrome-iron receptor	DrugBank	#N/A
	Adenylosuccinate synthetase	DrugBank	ADSS1
	Bacillolysin	DrugBank	#N/A
	1-aminocyclopropane-1-carboxylate deaminase	DrugBank	#N/A
	Growth-inhibiting protein 18	DrugBank	SAP18
	Glutamate dehydrogenase 1, mitochondrial	DrugBank	GLUD1
	Aspartate aminotransferase, mitochondrial	DrugBank	GOT2
	Creatine kinase M-type	DrugBank	CKM
	S-adenosylmethionine synthetase isoform type-1	DrugBank	MAT1A
	Triosephosphate isomerase	DrugBank	TPI1
	NAD-dependent malic enzyme, mitochondrial	DrugBank	ME2
	Arachidonate 5-lipoxygenase	DrugBank	ALOX5
	Glutamate receptor 1	DrugBank	GRIA1
	Glycogen phosphorylase, muscle form	DrugBank	PYGM
	mRNA of PKA Catalytic Subunit C-alpha	DrugBank	PRKACA
	Methionyl-tRNA synthetase	DrugBank	MARS1
	Formate acetyltransferase 1	DrugBank	MTHFD1
	Monomeric sarcosine oxidase	DrugBank	PIPOX
	Nicotinate-nucleotide--dimethylbenzimidazole phosphoribosyltransferase	DrugBank	#N/A
	Ornithine carbamoyltransferase, mitochondrial	DrugBank	OTC
	Pyruvate kinase isozymes M1/M2	DrugBank	PKM
	Serine--pyruvate aminotransferase	DrugBank	AGXT
	Prolyl 3-hydroxylase 3	DrugBank	P3H3
	Glycine amidinotransferase, mitochondrial	DrugBank	GATM
	Adenylosuccinate synthetase isozyme 1	DrugBank	ADSS1
	NADP-dependent malic enzyme, mitochondrial	DrugBank	ME3
	Dihydroorotase	DrugBank	CAD
	Arginase-1	DrugBank	ARG1
	D-alanyl-D-alanine carboxypeptidase	DrugBank	#N/A
	Aromatic-amino-acid aminotransferase	DrugBank	#N/A
	Calcium-binding mitochondrial carrier protein Aralar1	DrugBank	SLC25A12
	Succinate dehydrogenase [ubiquinone] flavoprotein subunit, mitochondrial	DrugBank	SDHA
	S-adenosylmethionine synthetase isoform type-2	DrugBank	MAT2A
	Glutamate dehydrogenase 2, mitochondrial	DrugBank	GRIK2
	Glutamate receptor, ionotropic kainate 2	DrugBank	GRIA2
	Mitochondrial aspartate-glutamate carrier protein	DrugBank	SLC25A12
	Calcium-binding mitochondrial carrier protein Aralar2	DrugBank	SLC25A13
MOL000298	Androgen receptor	DrugBank	AR
	Progesterone receptor	DrugBank	PGR
	Glucocorticoid receptor	DrugBank	NR3C1
	Nuclear receptor coactivator 2	DrugBank	NCOA2
	7-dehydrocholesterol reductase	DrugBank	DHCR7
MOL008253	Phospholipase A2	DrugBank	PLA2G1B
			#N/A
			PTGS2
			NOS3
			PTGS1
			CHRM3
			CHRM1
			ADRB1
			ADRA2A
			SLC6A2
			ADRA1A
			CHRM2
			ADRA2B
			ADRA1B
			SLC6A3
			ADRB2
			GABRA1
			LTA4H
			MAOB
			PKIA
			KCNH2
			F10
			PTGS2
			TOP2A
			NCOA2
			CAMKK2
			NOS2
			PTGS1
			F2
			ESR1
			PTGS2
			NOS3
			RXRA
			PDE3A
			CA6
			GABRA1
			MAOB
			PRKACA
			GRIA2
			DPP4
			NQO2
			TOP2A
			PTPN6
			PRSS1
			NOS2
			PTGS1
			PTGS2
			HSP90AB1
			PIK3CG
			NCOA2
			PTGS1
			AR
			PPARG
			PTGS2
			HSP90AB1
			PIK3CG
			NCOA2
			DPP4
			AKR1B10
			PRSS1
			TOP2A
			F2
			KCNH2
			SCN5A
			F10
			ADRB2
			MMP3
			PRKACA
			F7
			NOS3
			CXCL11
			CXCL2
			CASP3
			CASP8
			CASP9
			CTSD
			CAV1
			CD40LG
			#N/A
			TP53
			CLDN4
			F7
			F10
			COL1A1
			COL3A1
			CDKN1A
			CHEK1
			CYP1A1
			CYP1A2
			CYP1B1
			CYP3A4
			DCAF5
			DPP4
			TOP2A
			TOP1
			TOP2A
			TOP2A
			DUOX2
			SELE
			EGFR
			SULT1E1
			ELK1
			EIF6
			CCND1
			CCNB1
			GABRA1
			GJA1
			GSTM1
			GSTM2
			GSTP1
			HSF1
			HSPB1
			HSP90AB1
			HMOX1
			HK2
			NKX3-1
			HAS2
			HIF1A
			CHUK
			INSR
			IGF2
			IGFBP3
			ICAM1
			IFNG
			IRF1
			IL1A
			IL1B
			IL10
			IL2
			IL6
			CXCL8
			MMP1
			MGAM
			MMP9
			MAPK1
			PRKACA
			MYC
			MPO
			NQO1
			POR
			NCF1
			NFKBIA
			NOS3
			NOS3
			NFE2L2
			NCOA2
			NR1I2
			NR1I3
			ODC1
			SPP1
			#N/A
			PPARG
			PPARA
			PPARD
			PPARG
			PTEN
			PIK3CG
			SERPINE1
			PARP1
			KCNH2
			EGF
			#N/A
			PCOLCE
			PTGER3
			PTGS1
			PTGS2
			ACP3
			RUNX1T1
			PRKCA
			PRKCB
			FOS
			NPEPPS
			AKT1
			RAF1
			RASSF1
			RASA1
			ERBB2
			ERBB3
			RB1
			RXRA
			RUNX2
			CHEK2
			PON1
			STAT1
			SCN5A
			SLC2A4
			MMP3
			SOD1
			F2
			THBD
			F3
			PLAT
			JUN
			E2F1
			E2F2
			RELA
			TGFB1
			PRSS1
			TNF
			DIO1
			PLAU
			VCAM1
			VEGFA
			XDH
			TOP2A					ICAM1
			RELA					IL1B
			TNF					IL6
			IL6					IL10
			CASP3					SELE
			POR					TNF
			#N/A					VCAM1
			CAT					CXCL8
			IL1B					MAOB
			CXCL8					NOS3
			PRKCB					ADRB2
			ALOX5					EGFR
			HMGCR					CXCL2
			HAS2					CAT
			GSTP1
			DIO1
			C5AR1
			INS
			FCER2
			ITGB2

## Sheet: Acanthopanax senticosus Target
MOL000347	Prostaglandin G/H synthase 2	DrugBank	PTGS2
	Nitric-oxide synthase, endothelial	DrugBank	NOS3
	Prostaglandin G/H synthase 1	DrugBank	PTGS1
	Muscarinic acetylcholine receptor M3	DrugBank	CHRM3
	Muscarinic acetylcholine receptor M1	DrugBank	CHRM1
	Beta-1 adrenergic receptor	DrugBank	ADRB1
	Alpha-2A adrenergic receptor	DrugBank	ADRA2A
	Sodium-dependent noradrenaline transporter	DrugBank	SLC6A2
	Alpha-1A adrenergic receptor	DrugBank	ADRA1A
	Muscarinic acetylcholine receptor M2	DrugBank	CHRM2
	Alpha-2B adrenergic receptor	DrugBank	ADRA2B
	Alpha-1B adrenergic receptor	DrugBank	ADRA1B
	Sodium-dependent dopamine transporter	DrugBank	SLC6A3
	Beta-2 adrenergic receptor	DrugBank	ADRB2
	Gamma-aminobutyric acid receptor subunit alpha-1	DrugBank	GABRA1
	Leukotriene A-4 hydrolase	DrugBank	LTA4H
	Amine oxidase [flavin-containing] B	DrugBank	MAOB
	cAMP-dependent protein kinase inhibitor alpha	DrugBank	PKIA
MOL010628	Potassium voltage-gated channel subfamily H member 2	DrugBank	KCNH2
	Coagulation factor Xa	DrugBank	F10
	Prostaglandin G/H synthase 2	DrugBank	PTGS2
	DNA topoisomerase II	DrugBank	TOP2A
	Nuclear receptor coactivator 2	DrugBank	NCOA2
	Calmodulin	DrugBank	CAMKK2
MOL005723	Nitric oxide synthase, inducible	DrugBank	NOS2
	Prostaglandin G/H synthase 1	DrugBank	PTGS1
	Thrombin	DrugBank	F2
	Estrogen receptor	DrugBank	ESR1
	Prostaglandin G/H synthase 2	DrugBank	PTGS2
	Nitric-oxide synthase, endothelial	DrugBank	NOS3
	Retinoic acid receptor RXR-alpha	DrugBank	RXRA
	CGMP-inhibited 3',5'-cyclic phosphodiesterase A	DrugBank	PDE3A
	Carbonic anhydrase IV	DrugBank	CA6
	Gamma-aminobutyric acid receptor subunit alpha-1	DrugBank	GABRA1
	Amine oxidase [flavin-containing] B	DrugBank	MAOB
	mRNA of PKA Catalytic Subunit C-alpha	DrugBank	PRKACA
	Glutamate receptor 2	DrugBank	GRIA2
	Dipeptidyl peptidase IV	DrugBank	DPP4
	NRH dehydrogenase [quinone] 2	DrugBank	NQO2
MOL004368	DNA topoisomerase II	DrugBank	TOP2A
	mRNA of Protein-tyrosine phosphatase, non-receptor type 1	DrugBank	PTPN6
	Trypsin-1	DrugBank	PRSS1
	Nitric oxide synthase, inducible	DrugBank	NOS2
	Prostaglandin G/H synthase 1	DrugBank	PTGS1
	Prostaglandin G/H synthase 2	DrugBank	PTGS2
	Heat shock protein HSP 90	DrugBank	HSP90AB1
	Phosphatidylinositol-4,5-bisphosphate 3-kinase catalytic subunit, gamma isoform	DrugBank	PIK3CG
	Nuclear receptor coactivator 2	DrugBank	NCOA2
MOL000098	Prostaglandin G/H synthase 1	DrugBank	PTGS1
	Androgen receptor	DrugBank	AR
	Peroxisome proliferator activated receptor gamma	DrugBank	PPARG
	Prostaglandin G/H synthase 2	DrugBank	PTGS2
	Heat shock protein HSP 90	DrugBank	HSP90AB1
	Phosphatidylinositol-4,5-bisphosphate 3-kinase catalytic subunit, gamma isoform	DrugBank	PIK3CG
	Nuclear receptor coactivator 2	DrugBank	NCOA2
	Dipeptidyl peptidase IV	DrugBank	DPP4
	Aldose reductase	DrugBank	AKR1B10
	Trypsin-1	DrugBank	PRSS1
	DNA topoisomerase II	DrugBank	TOP2A
	Thrombin	DrugBank	F2
	Potassium voltage-gated channel subfamily H member 2	DrugBank	KCNH2
	Sodium channel protein type 5 subunit alpha	DrugBank	SCN5A
	Coagulation factor Xa	DrugBank	F10
	Beta-2 adrenergic receptor	DrugBank	ADRB2
	Stromelysin-1	DrugBank	MMP3
	mRNA of PKA Catalytic Subunit C-alpha	DrugBank	PRKACA
	Coagulation factor VII	DrugBank	F7
	Nitric-oxide synthase, endothelial	DrugBank	NOS3
	C-X-C motif chemokine 11	N/A	CXCL11
	C-X-C motif chemokine 2	N/A	CXCL2
	Caspase-3	N/A	CASP3
	Caspase-8	N/A	CASP8
	Caspase-9	N/A	CASP9
	Cathepsin D	DrugBank	CTSD
	Caveolin-1	N/A	CAV1
	CD40 ligand	N/A	CD40LG
	Cell division control protein 2 homolog	DrugBank	#N/A
	Cellular tumor antigen p53	DrugBank	TP53
	Claudin-4	N/A	CLDN4
	Coagulation factor VII	DrugBank	F7
	Coagulation factor Xa	DrugBank	F10
	Collagen alpha-1(I) chain	DrugBank	COL1A1
	Collagen alpha-1(III) chain	DrugBank	COL3A1
	Cyclin-dependent kinase inhibitor 1	N/A	CDKN1A
	Cyclin-dependent kinase inhibitor 2A, isoforms 1/2/3	N/A	CHEK1
	Cytochrome P450 1A1	N/A	CYP1A1
	Cytochrome P450 1A2	DrugBank	CYP1A2
	Cytochrome P450 1B1	N/A	CYP1B1
	Cytochrome P450 3A4	DrugBank	CYP3A4
	DDB1- and CUL4-associated factor 5	N/A	DCAF5
	Dipeptidyl peptidase IV	DrugBank	DPP4
	DNA gyrase subunit B	DrugBank	TOP2A
	DNA topoisomerase 1	DrugBank	TOP1
	DNA topoisomerase 2-alpha	N/A	TOP2A
	DNA topoisomerase II	DrugBank	TOP2A
	Dual oxidase 2	N/A	DUOX2
	E-selectin	DrugBank	SELE
	Epidermal growth factor receptor	DrugBank	EGFR
	Estrogen sulfotransferase	DrugBank	SULT1E1
	ETS domain-containing protein Elk-1	N/A	ELK1
	Eukaryotic translation initiation factor 6	N/A	EIF6
	G1/S-specific cyclin-D1	N/A	CCND1
	G2/mitotic-specific cyclin-B1	N/A	CCNB1
	Gamma-aminobutyric acid receptor subunit alpha-1	DrugBank	GABRA1
	Gap junction alpha-1 protein	DrugBank	GJA1
	Glutathione S-transferase Mu 1	DrugBank	GSTM1
	Glutathione S-transferase Mu 2	DrugBank	GSTM2
	Glutathione S-transferase P	DrugBank	GSTP1
	Heat shock factor protein 1	N/A	HSF1
	Heat shock protein beta-1	N/A	HSPB1
	Heat shock protein HSP 90	DrugBank	HSP90AB1
	Heme oxygenase 1	DrugBank	HMOX1
	Hexokinase-2	N/A	HK2
	Homeobox protein Nkx-3.1	N/A	NKX3-1
	Hyaluronan synthase 2	N/A	HAS2
	Hypoxia-inducible factor 1-alpha	N/A	HIF1A
	Inhibitor of nuclear factor kappa-B kinase subunit alpha	N/A	CHUK
	Insulin receptor	DrugBank	INSR
	Insulin-like growth factor II	N/A	IGF2
	Insulin-like growth factor-binding protein 3	N/A	IGFBP3
	Intercellular adhesion molecule 1	N/A	ICAM1
	Interferon gamma	DrugBank	IFNG
	Interferon regulatory factor 1	N/A	IRF1
	Interleukin-1 alpha	N/A	IL1A
	Interleukin-1 beta	DrugBank	IL1B
	Interleukin-10	N/A	IL10
	Interleukin-2	DrugBank	IL2
	Interleukin-6	DrugBank	IL6
	Interleukin-8	N/A	CXCL8
	Interstitial collagenase	DrugBank	MMP1
	Maltase-glucoamylase, intestinal	DrugBank	MGAM
	Matrix metalloproteinase-9	N/A	MMP9
	Mitogen-activated protein kinase 1	DrugBank	MAPK1
	mRNA of PKA Catalytic Subunit C-alpha	DrugBank	PRKACA
	Myc proto-oncogene protein	N/A	MYC
	Myeloperoxidase	DrugBank	MPO
	NAD(P)H dehydrogenase [quinone] 1	DrugBank	NQO1
	NADPH--cytochrome P450 reductase	DrugBank	POR
	Neutrophil cytosol factor 1	N/A	NCF1
	NF-kappa-B inhibitor alpha	N/A	NFKBIA
	Nitric oxide synthase, endothelial	N/A	NOS3
	Nitric-oxide synthase, endothelial	DrugBank	NOS3
	Nuclear factor erythroid 2-related factor 2	N/A	NFE2L2
	Nuclear receptor coactivator 2	DrugBank	NCOA2
	Nuclear receptor subfamily 1 group I member 2	N/A	NR1I2
	Nuclear receptor subfamily 1 group I member 3	N/A	NR1I3
	Ornithine decarboxylase	DrugBank	ODC1
	Osteopontin	N/A	SPP1
	Peroxidase C1A	N/A	#N/A
	Peroxisome proliferator activated receptor gamma	DrugBank	PPARG
	Peroxisome proliferator-activated receptor alpha	N/A	PPARA
	Peroxisome proliferator-activated receptor delta	N/A	PPARD
	Peroxisome proliferator-activated receptor gamma	N/A	PPARG
	Phosphatidylinositol-3,4,5-trisphosphate 3-phosphatase and dual-specificity protein phosphatase PTEN	N/A	PTEN
	Phosphatidylinositol-4,5-bisphosphate 3-kinase catalytic subunit, gamma isoform	DrugBank	PIK3CG
	Plasminogen activator inhibitor 1	N/A	SERPINE1
	Poly [ADP-ribose] polymerase 1	N/A	PARP1
	Potassium voltage-gated channel subfamily H member 2	DrugBank	KCNH2
	Pro-epidermal growth factor	DrugBank	EGF
	Probable E3 ubiquitin-protein ligase HERC5	N/A	#N/A
	Procollagen C-endopeptidase enhancer 1	N/A	PCOLCE
	Prostaglandin E2 receptor EP3 subtype	DrugBank	PTGER3
	Prostaglandin G/H synthase 1	DrugBank	PTGS1
	Prostaglandin G/H synthase 2	DrugBank	PTGS2
	Prostatic acid phosphatase	DrugBank	ACP3
	Protein CBFA2T1	N/A	RUNX1T1
	Protein kinase C alpha type	N/A	PRKCA
	Protein kinase C beta type	N/A	PRKCB
	Proto-oncogene c-Fos	N/A	FOS
	Puromycin-sensitive aminopeptidase	N/A	NPEPPS
	RAC-alpha serine/threonine-protein kinase	N/A	AKT1
	RAF proto-oncogene serine/threonine-protein kinase	N/A	RAF1
	Ras association domain-containing protein 1	N/A	RASSF1
	Ras GTPase-activating protein 1	N/A	RASA1
	Receptor tyrosine-protein kinase erbB-2	N/A	ERBB2
	Receptor tyrosine-protein kinase erbB-3	N/A	ERBB3				ICAM1
	Retinoblastoma-associated protein	DrugBank	RB1				IL1B
	Retinoic acid receptor RXR-alpha	DrugBank	RXRA				IL6
	Runt-related transcription factor 2	N/A	RUNX2				IL10
	Serine/threonine-protein kinase Chk2	N/A	CHEK2				SELE
	Serum paraoxonase/arylesterase 1	DrugBank	PON1				TNF
	Signal transducer and activator of transcription 1-alpha/beta	N/A	STAT1				VCAM1
	Sodium channel protein type 5 subunit alpha	DrugBank	SCN5A				CXCL8
	Solute carrier family 2, facilitated glucose transporter member 4	N/A	SLC2A4				MAOB
	Stromelysin-1	DrugBank	MMP3				NOS3
	Superoxide dismutase [Cu-Zn]	DrugBank	SOD1				ADRB2
	Thrombin	DrugBank	F2				EGFR
	Thrombomodulin	DrugBank	THBD				CXCL2
	Tissue factor	DrugBank	F3				CAT
	Tissue-type plasminogen activator	DrugBank	PLAT
	Transcription factor AP-1	DrugBank	JUN
	Transcription factor E2F1	N/A	E2F1
	Transcription factor E2F2	N/A	E2F2
	Transcription factor p65	N/A	RELA
	Transforming growth factor beta-1	N/A	TGFB1
	Trypsin-1	DrugBank	PRSS1
	Tumor necrosis factor	DrugBank	TNF
	Type I iodothyronine deiodinase	N/A	DIO1
	Urokinase-type plasminogen activator	DrugBank	PLAU
	Vascular cell adhesion protein 1	DrugBank	VCAM1
	Vascular endothelial growth factor A	DrugBank	VEGFA
	Xanthine dehydrogenase/oxidase	DrugBank	XDH
MOL000415	DNA topoisomerase II	DrugBank	TOP2A
	Transcription factor p65	N/A	RELA
	Tumor necrosis factor	DrugBank	TNF
	Interleukin-6	DrugBank	IL6
	Caspase-3	N/A	CASP3
	NADPH--cytochrome P450 reductase	DrugBank	POR
	Superoxide dismutase [Cu-Zn]	DrugBank	#N/A
	Catalase	DrugBank	CAT
	Interleukin-1 beta	DrugBank	IL1B
	Interleukin-8	N/A	CXCL8
	Protein kinase C beta type	N/A	PRKCB
	Arachidonate 5-lipoxygenase	DrugBank	ALOX5
	3-hydroxy-3-methylglutaryl-coenzyme A reductase	DrugBank	HMGCR
	Hyaluronan synthase 2	N/A	HAS2
	Glutathione S-transferase P	DrugBank	GSTP1
	Type I iodothyronine deiodinase	N/A	DIO1
	C5a anaphylatoxin chemotactic receptor	N/A	C5AR1
	Insulin	DrugBank	INS
	Low affinity immunoglobulin epsilon Fc receptor	N/A	FCER2
	Integrin beta-2	DrugBank	ITGB2
		DrugBank
