# Supplementary material for: Mechanism of Action of Shenerjiangzhi Formulation on Hyperlipidemia Induced by Consumption of a High-Fat Diet in Rats Using Network Pharmacology and Analyses of the Gut Microbiota
Source: Front Pharmacol. 2022 Apr 5;13:745074. doi: 10.3389/fphar.2022.745074 (PMC9016632; doi:10.3389/fphar.2022.745074)
Supplement: Supplementary file 2 [file DataSheet1.zip › supplementary material files (S1)/network pharmcology/Six signaling pathways.csv]

_MEMBER_MyList	_LogP_MyList	GO	_PATTERN_	_RANK_	GiniIndex	Category	CategoryID	Description	LogP	Enrichment	Z-score	#TotalGeneInLibrary	#GeneInGO	#GeneInHitList	#GeneInGOAndHitList	%InGO	STDV %InGO	GeneID	Log(q-value)	Hits									Éæ¼°°Ðµã
1	-13.27825346	ko05143	M1	1	0	KEGG Pathway	24	African trypanosomiasis	-13.27825346	137.3756098	30.82546279	28162	35	41	7	17.07317073	5.876418177	3383|3553|3569|3586|6401|7124|7412	-11.28207026	ICAM1	IL1B	IL6	IL10	SELE	TNF	VCAM1			ICAM1
1	-6.776914555	hsa04621	M1	1	0	KEGG Pathway	24	NOD-like receptor signaling pathway	-6.776914555	24.24275466	11.60635041	28162	170	41	6	14.63414634	5.519933711	2920|3553|3569|3576|6347|7124	-5.468705975	CXCL2	IL1B	IL6	CXCL8	CCL2	TNF				IL1B
1	-6.550186699	ko05146	M1	1	0	KEGG Pathway	24	Amoebiasis	-6.550186699	35.77489837	13.03202217	28162	96	41	5	12.19512195	5.110465579	3553|3569|3576|3586|7124	-5.274162802	IL1B	IL6	CXCL8	IL10	TNF					IL6
1	-4.564538991	hsa00380	M1	1	0	KEGG Pathway	24	Tryptophan metabolism	-4.564538991	51.51585366	12.20773729	28162	40	41	3	7.317073171	4.067023114	847|4128|4129	-3.516524153	CAT	MAOA	MAOB							IL10
1	-4.271430394	hsa00330	M1	1	0	KEGG Pathway	24	Arginine and proline metabolism	-4.271430394	41.21268293	10.86682727	28162	50	41	3	7.317073171	4.067023114	4128|4129|4846	-3.280642226	MAOA	MAOB	NOS3							SELE
1	-2.626600489	hsa04020	M1	1	0	KEGG Pathway	24	Calcium signaling pathway	-2.626600489	11.32216564	5.33437137	28162	182	41	3	7.317073171	4.067023114	154|1956|4846	-1.834537271	ADRB2	EGFR	NOS3							TNF
																													VCAM1
																													CXCL2
																													CXCL8
																													CCL2
																													CAT
																													MAOA
																													MAOB
																													NOS3
																													ADRB2
																													EGFR
