# Supplementary material for: Mechanism of Action of Shenerjiangzhi Formulation on Hyperlipidemia Induced by Consumption of a High-Fat Diet in Rats Using Network Pharmacology and Analyses of the Gut Microbiota
Source: Front Pharmacol. 2022 Apr 5;13:745074. doi: 10.3389/fphar.2022.745074 (PMC9016632; doi:10.3389/fphar.2022.745074)
Supplement: Supplementary file 2 [file DataSheet1.zip › supplementary material files (S1)/network pharmcology/uniprot-disease and drug-disease.xlsx]

## Sheet: Sheet1
Entry name	Status	Protein names	Gene names	Heat shock protein HSP 90-beta-beta
OR4K3_HUMAN	reviewed	Olfactory receptor 4K3	OR4K3	Prostaglandin G/H synthase 1	PTGS1			Peroxisome proliferator-activated receptor alpha
O52A1_HUMAN	reviewed	Olfactory receptor 52A1	OR52A1	Prostaglandin G/H synthase 2	PTGS2			Bile acids
O2AG1_HUMAN	reviewed	Olfactory receptor 2AG1	OR2AG1	Nuclear receptor coactivator 2	NCOA2			Sodium-dependent noradrenaline transporter
O10S1_HUMAN	reviewed	Olfactory receptor 10S1	OR10S1	Prostaglandin G/H synthase 1	PTGS1			Sodium-dependent dopamine transporter
O11G2_HUMAN	reviewed	Olfactory receptor 11G2	OR11G2	Nuclear receptor coactivator 2	NCOA2			Amine oxidase [flavin-containing] A
OGA_HUMAN	reviewed	Protein O-GlcNAcase	OGA	Prostaglandin G/H synthase 1	PTGS1			Amine oxidase [flavin-containing] B
O2T35_HUMAN	reviewed	Olfactory receptor 2T35	OR2T35	Prostaglandin G/H synthase 2	PTGS2			Sodium-dependent serotonin transporter
O51F1_HUMAN	reviewed	Olfactory receptor 51F1	OR51F1	Heat shock protein HSP 90-beta	HSP90AB1			Pro-neuropeptide Y
O10P1_HUMAN	reviewed	Olfactory receptor 10P1	OR10P1	mRNA of PKA Catalytic Subunit C-alpha	PDIA3			Cytochrome P450 3A4
O52W1_HUMAN	reviewed	Olfactory receptor 52W1	OR52W1	Nuclear receptor coactivator 2	NCOA2			3-hydroxy-3-methylglutaryl-coenzyme A reductase
OSB11_HUMAN	reviewed	Oxysterol-binding protein-related protein 11	OSBPL11	Phosphatidylinositol 4,5-bisphosphate 3-kinase catalytic subunit gamma isoform, PI3-kinase subunit gamma, PI3K-gamma, PI3Kgamma, PtdIns-3-kinase subunit gamma, EC 2.7.1.137, EC 2.7.1.153, EC 2.7.1.154	PIK3CG			Solute carrier organic anion transporter family member 2B1
OSGI1_HUMAN	reviewed	Oxidative stress-induced growth inhibitor 1	OSGIN1	Glycogen phosphorylase, muscle form	PYGM			P-glycoprotein 1
PDPK2_HUMAN	reviewed	Putative 3-phosphoinositide-dependent protein kinase 2	PDPK2P	Calmodulin	CAMKK2			Solute carrier organic anion transporter family member 1A2
PIGS_HUMAN	reviewed	GPI transamidase component PIG-S	PIGS	Prostaglandin G/H synthase 2	PTGS2			Solute carrier family 22 member 6
PPA5_HUMAN	reviewed	Tartrate-resistant acid phosphatase type 5	ACP5	Carbonic anhydrase 2	CA2			Solute carrier family 22 member 8
PRS6A_HUMAN	reviewed	26S proteasome regulatory subunit 6A	PSMC3	Gamma-aminobutyric acid receptor subunit alpha-1	GABRA1			Canalicular multispecific organic anion transporter 1
PR14L_HUMAN	reviewed	Protein PRR14L	PRR14L	Dipeptidyl peptidase 4	DPP4			Solute carrier family 22 member 11
PRR35_HUMAN	reviewed	Proline-rich protein 35	PRR35	Prothrombin	F2			ATP-binding cassette sub-family G member 2
PRR12_HUMAN	reviewed	Proline-rich protein 12	PRR12	Estrogen receptor	ESR1			Solute carrier family 22 member 7
PR40B_HUMAN	reviewed	Pre-mRNA-processing factor 40 homolog B	PRPF40B	Prostaglandin G/H synthase 2	PTGS2			Solute carrier organic anion transporter family member 1B1
PRAM5_HUMAN	reviewed	PRAME family member 5	PRAMEF5	RAC-alpha serine/threonine-protein kinase	AKT1			Monocarboxylate transporter 1
PRA17_HUMAN	reviewed	PRAME family member 17	PRAMEF17	Vascular endothelial growth factor A	VEGFA			Bile salt export pump
PRCD_HUMAN	reviewed	Photoreceptor disk component PRCD	PRCD	Apoptosis regulator Bcl-2	BCL2			Solute carrier organic anion transporter family member 1B3
PPT2_HUMAN	reviewed	Lysosomal thioesterase PPT2	PPT2	Caspase-9	CASP9			Histone deacetylase 2
PT100_HUMAN	reviewed	Protein PET100 homolog, mitochondrial	PET100	72 kDa type IV collagenase	MMP2
PTCD2_HUMAN	reviewed	Pentatricopeptide repeat-containing protein 2, mitochondrial	PTCD2	Transcription factor AP-1	JUN
PTCD3_HUMAN	reviewed	Pentatricopeptide repeat domain-containing protein 3, mitochondrial	PTCD3	Caspase-3	CASP3
PTF1A_HUMAN	reviewed	Pancreas transcription factor 1 subunit alpha	PTF1A	Prostaglandin G/H synthase 2	PTGS2
PTMS_HUMAN	reviewed	Parathymosin	PTMS	Caspase-8	CASP8
PSMF1_HUMAN	reviewed	Proteasome inhibitor PI31 subunit	PSMF1	Interstitial collagenase	MMP1
QCR10_HUMAN	reviewed	Cytochrome b-c1 complex subunit 10	UQCR11	Heme oxygenase 1	HMOX1
QSOX2_HUMAN	reviewed	Sulfhydryl oxidase 2	QSOX2	Cytochrome P450 3A4	CYP3A4
PXL2B_HUMAN	reviewed	Prostamide/prostaglandin F synthase	PRXL2B	Cytochrome P450 2B1	#N/A
RASL3_HUMAN	reviewed	RAS protein activator like-3	RASAL3	Cytochrome P450 1A2	CYP1A2
RAI3_HUMAN	reviewed	Retinoic acid-induced protein 3	GPRC5A	Serum albumin	ALB
RCAN2_HUMAN	reviewed	Calcipressin-2	RCAN2	Caveolin-1	CAV1
RCL1_HUMAN	reviewed	RNA 3'-terminal phosphate cyclase-like protein	RCL1	Catenin beta-1	CTNNB1
RAB19_HUMAN	reviewed	Ras-related protein Rab-19	RAB19	Myc proto-oncogene protein	MYC
RAB14_HUMAN	reviewed	Ras-related protein Rab-14	RAB14	Caspase-7	CASP7
RAB3D_HUMAN	reviewed	Ras-related protein Rab-3D	RAB3D	Tissue factor	F3
RAB42_HUMAN	reviewed	Ras-related protein Rab-42	RAB42	Gap junction alpha-1 protein	GJA1
RGS19_HUMAN	reviewed	Regulator of G-protein signaling 19	RGS19	Stromelysin-2	MMP10
RHOU_HUMAN	reviewed	Rho-related GTP-binding protein RhoU	RHOU	Progesterone receptor	PGR
RETNB_HUMAN	reviewed	Resistin-like beta	RETNLB	Nuclear receptor coactivator 2	NCOA2
RISC_HUMAN	reviewed	Retinoid-inducible serine carboxypeptidase	SCPEP1	Mineralocorticoid receptor	NR3C2
RHXF1_HUMAN	reviewed	Rhox homeobox family member 1	RHOXF1	Nitric oxide synthase, inducible	NOS2
RET_HUMAN	reviewed	Proto-oncogene tyrosine-protein kinase receptor Ret	RET	Prostaglandin G/H synthase 1	PTGS1
RFESD_HUMAN	reviewed	Rieske domain-containing protein	RFESD	Estrogen receptor	ESR1
RIMS3_HUMAN	reviewed	Regulating synaptic membrane exocytosis protein 3	RIMS3	Androgen receptor	AR
RL14_HUMAN	reviewed	60S ribosomal protein L14	RPL14	Peroxisome proliferator-activated r	PPARG
RL36L_HUMAN	reviewed	60S ribosomal protein L36a-like	RPL36AL	Prostaglandin G/H synthase 2	PTGS2
RL3R1_HUMAN	reviewed	Relaxin-3 receptor 1	RXFP3	Dipeptidyl peptidase 4	DPP4
ROBO2_HUMAN	reviewed	Roundabout homolog 2	ROBO2	Mitogen-activated protein kinase 14	MAPK14
RPC6_HUMAN	reviewed	DNA-directed RNA polymerase III subunit RPC6	POLR3F	Glycogen synthase kinase-3 beta	GSK3B
OPRM_HUMAN	reviewed	Mu-type opioid receptor	OPRM1	Heat shock protein HSP 90-beta	HSP90AB1
OR7AH_HUMAN	reviewed	Olfactory receptor 7A17	OR7A17	Cell division protein kinase 2	CDK13
OXDD_HUMAN	reviewed	D-aspartate oxidase	DDO	Phosphatidylinositol 4,5-bisphosphate 3-kinase catalytic subunit gamma isoform, PI3-kinase subunit gamma, PI3K-gamma, PI3Kgamma, PtdIns-3-kinase subunit gamma, EC 2.7.1.137, EC 2.7.1.153, EC 2.7.1.154	PIK3CG
OR6M1_HUMAN	reviewed	Olfactory receptor 6M1	OR6M1	Serine/threonine-protein kinase Chk1	CHEK1
OR2J1_HUMAN	reviewed	Olfactory receptor 2J1	OR2J1	mRNA of PKA Catalytic Subunit C-alpha	PRKACA
NWD1_HUMAN	reviewed	NACHT domain- and WD repeat-containing protein 1	NWD1	Trypsin-1	PRSS1
OR9K2_HUMAN	reviewed	Olfactory receptor 9K2	OR9K2	Nuclear receptor coactivator 2	NCOA2
OGFD2_HUMAN	reviewed	2-oxoglutarate and iron-dependent oxygenase domain-containing protein 2	OGFOD2	Nuclear receptor coactivator 1	NCOA1
NXPH4_HUMAN	reviewed	Neurexophilin-4	NXPH4	Calmodulin	CAMKK2
O4C45_HUMAN	reviewed	Olfactory receptor 4C45	OR4C45	Nitric oxide synthase, inducible	NOS2
O4A15_HUMAN	reviewed	Olfactory receptor 4A15	OR4A15	Prostaglandin G/H synthase 1	PTGS1
O11H7_HUMAN	reviewed	Olfactory receptor 11H7	OR11H7	Prothrombin	F2
P2R3A_HUMAN	reviewed	Serine/threonine-protein phosphatase 2A regulatory subunit B'' subunit alpha	PPP2R3A	Potassium voltage-gated channel subfamily H member 2	KCNH2
O6C65_HUMAN	reviewed	Olfactory receptor 6C65	OR6C65	Estrogen receptor	ESR1
OD3L2_HUMAN	reviewed	Outer dense fiber protein 3-like protein 2	ODF3L2	Androgen receptor	AR
OTC_HUMAN	reviewed	Ornithine transcarbamylase, mitochondrial	OTC	Sodium channel protein type 5 subunit alpha	SCN5A
PAPD1_HUMAN	reviewed	Poly	MTPAP	Peroxisome proliferator-activated r	PPARD
OBP2B_HUMAN	reviewed	Odorant-binding protein 2b	OBP2B	Coagulation factor X	F10
PAPD5_HUMAN	reviewed	Terminal nucleotidyltransferase 4B	TENT4B	Prostaglandin G/H synthase 2	PTGS2
PAL4G_HUMAN	reviewed	Peptidyl-prolyl cis-trans isomerase A-like 4G	PPIAL4G	Nitric oxide synthase, endothelial	NOS3
NVL_HUMAN	reviewed	Nuclear valosin-containing protein-like	NVL	Voltage-dependent calcium channel subunit alpha-2/delta-1	CACNA2D1
OOSP1_HUMAN	reviewed	Putative oocyte-secreted protein 1 homolog	OOSP1	DNA topoisomerase 2-alpha	TOP2A
O52L1_HUMAN	reviewed	Olfactory receptor 52L1	OR52L1	Estrogen receptor beta	ESR2
PAPS2_HUMAN	reviewed	Bifunctional 3'-phosphoadenosine 5'-phosphosulfate synthase 2	PAPSS2	Dipeptidyl peptidase 4	DPP4
PAQR9_HUMAN	reviewed	Membrane progestin receptor epsilon	PAQR9	Mitogen-activated protein kinase 14	MAPK14
PCBP4_HUMAN	reviewed	Poly	PCBP4	Glycogen synthase kinase-3 beta	GSK3B
PAQR8_HUMAN	reviewed	Membrane progestin receptor beta	PAQR8	Heat shock protein HSP 90-beta	HSP90AB1
PAR14_HUMAN	reviewed	Protein mono-ADP-ribosyltransferase PARP14	PARP14	Serine/threonine-protein kinase Chk1	CHEK1
PCD15_HUMAN	reviewed	Protocadherin-15	PCDH15	Trypsin-1	PRSS1
PDXD2_HUMAN	reviewed	Putative pyridoxal-dependent decarboxylase domain-containing protein 2	PDXDC2P	Nuclear receptor coactivator 2	NCOA2
PDIA4_HUMAN	reviewed	Protein disulfide-isomerase A4	PDIA4	Nuclear receptor coactivator 1	NCOA1
PAEP_HUMAN	reviewed	Glycodelin	PAEP	Calcium-activated potassium channel subunit alpha 1	KCNMA1
PDIA2_HUMAN	reviewed	Protein disulfide-isomerase A2	PDIA2	Calmodulin	CAMKK2
PDIA6_HUMAN	reviewed	Protein disulfide-isomerase A6	PDIA6	Beta-2 adrenergic receptor	ADRB2
PAR10_HUMAN	reviewed	Protein mono-ADP-ribosyltransferase PARP10	PARP10	Beta-secretase	BACE1
P4R3B_HUMAN	reviewed	Serine/threonine-protein phosphatase 4 regulatory subunit 3B	PPP4R3B	Prothrombin	F2
PI4P2_HUMAN	reviewed	Putative phosphatidylinositol 4-kinase alpha-like protein P2	PI4KAP2	Estrogen receptor	ESR1
PHYIP_HUMAN	reviewed	Phytanoyl-CoA hydroxylase-interacting protein	PHYHIP	Androgen receptor	AR
PIANP_HUMAN	reviewed	PILR alpha-associated neural protein	PIANP	Carbonic anhydrase 2	CA2
RASF5_HUMAN	reviewed	Ras association domain-containing protein 5	RASSF5	Dipeptidyl peptidase 4	DPP4
RAD51_HUMAN	reviewed	DNA repair protein RAD51 homolog 1	RAD51	Heat shock protein HSP 90-beta	HSP90AB1
RDH16_HUMAN	reviewed	Retinol dehydrogenase 16	RDH16	Trypsin-1	PRSS1
RBL2A_HUMAN	reviewed	Rab-like protein 2A	RABL2A	Nuclear receptor coactivator 2	NCOA2
RALY_HUMAN	reviewed	RNA-binding protein Raly	RALY	Nuclear receptor coactivator 1	NCOA1
RBM47_HUMAN	reviewed	RNA-binding protein 47	RBM47	Nitric oxide synthase, inducible	NOS2
RAGP1_HUMAN	reviewed	Ran GTPase-activating protein 1	RANGAP1	Prothrombin	F2
RAX2_HUMAN	reviewed	Retina and anterior neural fold homeobox protein 2	RAX2	Prostaglandin G/H synthase 2	PTGS2
REC19_HUMAN	reviewed	Endogenous retrovirus group K member 19 Rec protein	ERVK-19	Gamma-aminobutyric acid receptor subunit alpha-1	GABRA1
REEP2_HUMAN	reviewed	Receptor expression-enhancing protein 2	REEP2	Dipeptidyl peptidase 4	DPP4
RHG10_HUMAN	reviewed	Rho GTPase-activating protein 10	ARHGAP10	Dipeptidase 1	DPEP1
RAB5B_HUMAN	reviewed	Ras-related protein Rab-5B	RAB5B	Androgen receptor	AR
RIPR1_HUMAN	reviewed	Rho family-interacting cell polarization regulator 1	RIPOR1	Carbonic anhydrase 2	CA2
RFA2_HUMAN	reviewed	Replication protein A 32 kDa subunit	RPA2	Progesterone receptor	PGR
RL30_HUMAN	reviewed	60S ribosomal protein L30	RPL30	Nuclear receptor coactivator 2	NCOA2
RM15_HUMAN	reviewed	39S ribosomal protein L15, mitochondrial	MRPL15	Prostaglandin G/H synthase 1	PTGS1
ROP1A_HUMAN	reviewed	Ropporin-1A	ROPN1	Prostaglandin G/H synthase 2	PTGS2
ROBO1_HUMAN	reviewed	Roundabout homolog 1	ROBO1	Heat shock protein HSP 90-beta	HSP90AB1
ROA0_HUMAN	reviewed	Heterogeneous nuclear ribonucleoprotein A0	HNRNPA0	Phosphatidylinositol 4,5-bisphosphate 3-kinase catalytic subunit gamma isoform, PI3-kinase subunit gamma, PI3K-gamma, PI3Kgamma, PtdIns-3-kinase subunit gamma, EC 2.7.1.137, EC 2.7.1.153, EC 2.7.1.154	#N/A
ROMO1_HUMAN	reviewed	Reactive oxygen species modulator 1	ROMO1	Potassium voltage-gated channel subfamily H member 2	KCNH2
ROCK1_HUMAN	reviewed	Rho-associated protein kinase 1	ROCK1	mRNA of PKA Catalytic Subunit C-alpha	#N/A
RPA12_HUMAN	reviewed	DNA-directed RNA polymerase I subunit RPA12	POLR1H	Dopamine D1 receptor	#N/A
RPA43_HUMAN	reviewed	DNA-directed RNA polymerase I subunit RPA43	POLR1F	Muscarinic acetylcholine receptor M3	CHRM3
RN19A_HUMAN	reviewed	E3 ubiquitin-protein ligase RNF19A	RNF19A	Muscarinic acetylcholine receptor M1	CHRM1
RPP30_HUMAN	reviewed	Ribonuclease P protein subunit p30	RPP30	Sodium channel protein type 5 subunit alpha	SCN5A
RPP25_HUMAN	reviewed	Ribonuclease P protein subunit p25	RPP25	Gamma-aminobutyric acid receptor subunit alpha-2	GABRA2
KASH5_HUMAN	reviewed	Protein KASH5	KASH5	Muscarinic acetylcholine receptor M4	CHRM4
KR131_HUMAN	reviewed	Keratin-associated protein 13-1	KRTAP13-1	CGMP-inhibited 3',5'-cyclic phosphodiesterase A	PDE3A
KR102_HUMAN	reviewed	Keratin-associated protein 10-2	KRTAP10-2	5-hydroxytryptamine 2A receptor	#N/A
KI3L1_HUMAN	reviewed	Killer cell immunoglobulin-like receptor 3DL1	KIR3DL1	Gamma-aminobutyric-acid receptor alpha-5 subunit	#N/A
L2GL2_HUMAN	reviewed	LLGL scribble cell polarity complex component 2	LLGL2	Alpha-1A adrenergic receptor	ADRA1A
LIN7A_HUMAN	reviewed	Protein lin-7 homolog A	LIN7A	Gamma-aminobutyric-acid receptor alpha-3 subunit	#N/A
LEKR1_HUMAN	reviewed	Leucine-, glutamate- and lysine-rich protein 1	LEKR1	Muscarinic acetylcholine receptor M2	CHRM2
LCN1_HUMAN	reviewed	Lipocalin-1	LCN1	Alpha-1B adrenergic receptor	ADRA1B
LCLT1_HUMAN	reviewed	Lysocardiolipin acyltransferase 1	LCLAT1	Beta-2 adrenergic receptor	ADRB2
MAOX_HUMAN	reviewed	NADP-dependent malic enzyme	ME1	Neuronal acetylcholine receptor subunit alpha-2	CHRNA2
MCE1_HUMAN	reviewed	mRNA-capping enzyme	RNGTT	Sodium-dependent serotonin transporter	SLC6A4
LV861_HUMAN	reviewed	Immunoglobulin lambda variable 8-61	IGLV8-61	Mu-type opioid receptor	OPRM1
MAPK5_HUMAN	reviewed	MAP kinase-activated protein kinase 5	MAPKAPK5	Gamma-aminobutyric acid receptor subunit alpha-1	GABRA1
M3K21_HUMAN	reviewed	Mitogen-activated protein kinase kinase kinase 21	MAP3K21	Neuronal acetylcholine receptor protein, alpha-7 chain	#N/A
MARH9_HUMAN	reviewed	E3 ubiquitin-protein ligase MARCHF9	MARCHF9	Cytochrome P450-cam	#N/A
MDGA1_HUMAN	reviewed	MAM domain-containing glycosylphosphatidylinositol anchor protein 1	MDGA1	Apoptosis regulator Bcl-2	BCL2
MARK2_HUMAN	reviewed	Serine/threonine-protein kinase MARK2	MARK2	Apoptosis regulator BAX	BAX
NR3L1_HUMAN	reviewed	Natural cytotoxicity triggering receptor 3 ligand 1	NCR3LG1	Caspase-9	CASP9
LYZL4_HUMAN	reviewed	Lysozyme-like protein 4	LYZL4	Transcription factor AP-1	JUN
MIO_HUMAN	reviewed	GATOR complex protein MIOS	MIOS	Caspase-3	CASP3
MIA2_HUMAN	reviewed	Melanoma inhibitory activity protein 2	MIA2	Caspase-8	CASP8
MF14A_HUMAN	reviewed	Hippocampus abundant transcript 1 protein	MFSD14A	Protein kinase C alpha type	PRKCA
MGAT3_HUMAN	reviewed	Beta-1,4-mannosyl-glycoprotein 4-beta-N-acetylglucosaminyltransferase	MGAT3	Transforming growth factor beta-1	#N/A
MICU3_HUMAN	reviewed	Calcium uptake protein 3, mitochondrial	MICU3	Serum paraoxonase/arylesterase 1	PON1
MOFA1_HUMAN	reviewed	MORF4 family-associated protein 1	MRFAP1	Microtubule-associated protein 2	MAP2
MSD3_HUMAN	reviewed	Myb/SANT-like DNA-binding domain-containing protein 3	MSANTD3	Nitric oxide synthase, inducible	NOS2
MPC2_HUMAN	reviewed	Mitochondrial pyruvate carrier 2	MPC2	Prostaglandin G/H synthase 1	PTGS1
MRP_HUMAN	reviewed	MARCKS-related protein	MARCKSL1	Androgen receptor	AR
MORC3_HUMAN	reviewed	MORC family CW-type zinc finger protein 3	MORC3	Peroxisome proliferator-activated r	#N/A
MRGBP_HUMAN	reviewed	MRG/MORF4L-binding protein	MRGBP	Prostaglandin G/H synthase 2	PTGS2
MRGRD_HUMAN	reviewed	Mas-related G-protein coupled receptor member D	MRGPRD	Heat shock protein HSP 90-beta	HSP90AB1
MS3L1_HUMAN	reviewed	Male-specific lethal 3 homolog	MSL3	Phosphatidylinositol 4,5-bisphosphate 3-kinase catalytic subunit gamma isoform, PI3-kinase subunit gamma, PI3K-gamma, PI3Kgamma, PtdIns-3-kinase subunit gamma, EC 2.7.1.137, EC 2.7.1.153, EC 2.7.1.154	#N/A
MOC2A_HUMAN	reviewed	Molybdopterin synthase sulfur carrier subunit	MOCS2	mRNA of PKA Catalytic Subunit C-alpha	#N/A
MOT11_HUMAN	reviewed	Monocarboxylate transporter 11	SLC16A11	Nuclear receptor coactivator 2	NCOA2
MTEF1_HUMAN	reviewed	Transcription termination factor 1, mitochondrial	MTERF1	Dipeptidyl peptidase 4	DPP4
NTM2E_HUMAN	reviewed	NUT family member 2E	NUTM2E	Trypsin-1	PRSS1
OR1J1_HUMAN	reviewed	Olfactory receptor 1J1	OR1J1	Progesterone receptor	PGR
NU1M_HUMAN	reviewed	NADH-ubiquinone oxidoreductase chain 1	MT-ND1	Prothrombin	F2
OR2F2_HUMAN	reviewed	Olfactory receptor 2F2	OR2F2	Muscarinic acetylcholine receptor M1	CHRM1
OTOL1_HUMAN	reviewed	Otolin-1	OTOL1	Nitric oxide synthase, endothelial	NOS3
NSE1_HUMAN	reviewed	Non-structural maintenance of chromosomes element 1 homolog	NSMCE1	Gamma-aminobutyric acid receptor subunit alpha-2	GABRA2
OR5B2_HUMAN	reviewed	Olfactory receptor 5B2	OR5B2	Acetylcholinesterase	ACHE
OR7G1_HUMAN	reviewed	Olfactory receptor 7G1	OR7G1	Sodium-dependent noradrenaline transporter	SLC6A2
OR5J2_HUMAN	reviewed	Olfactory receptor 5J2	OR5J2	Muscarinic acetylcholine receptor M2	CHRM2
O51G1_HUMAN	reviewed	Olfactory receptor 51G1	OR51G1	Alpha-1B adrenergic receptor	ADRA1B
O52E5_HUMAN	reviewed	Olfactory receptor 52E5	OR52E5	Gamma-aminobutyric acid receptor subunit alpha-1	GABRA1
O2AJ1_HUMAN	reviewed	Olfactory receptor 2AJ1	OR2AJ1	DNA topoisomerase 2-alpha	TOP2A
O13A1_HUMAN	reviewed	Olfactory receptor 13A1	OR13A1	Coagulation factor VII	F7
OSBL9_HUMAN	reviewed	Oxysterol-binding protein-related protein 9	OSBPL9	Calmodulin	#N/A
PIHD2_HUMAN	reviewed	PIH1 domain-containing protein 2	PIH1D2	Transcription factor p65	RELA
PICK1_HUMAN	reviewed	PRKCA-binding protein	PICK1	Inhibitor of nuclear factor kappa-B kinase subunit beta	IKBKB
PEX5_HUMAN	reviewed	Peroxisomal targeting signal 1 receptor	PEX5	RAC-alpha serine/threonine-protein kinase	AKT1
PLPP1_HUMAN	reviewed	Phospholipid phosphatase 1	PLPP1	Apoptosis regulator Bcl-2	BCL2
PLTP_HUMAN	reviewed	Phospholipid transfer protein	PLTP	Apoptosis regulator BAX	BAX
PS1C1_HUMAN	reviewed	Psoriasis susceptibility 1 candidate gene 1 protein	PSORS1C1	Tumor necrosis factor	TNF
PTPRE_HUMAN	reviewed	Receptor-type tyrosine-protein phosphatase epsilon	PTPRE	Transcription factor AP-1	JUN
PSMG1_HUMAN	reviewed	Proteasome assembly chaperone 1	PSMG1	Activator of 90 kDa heat shock protein ATPase homolog 1	AHSA1
RL36_HUMAN	reviewed	60S ribosomal protein L36	RPL36	Caspase-3	CASP3
LHX4_HUMAN	reviewed	LIM/homeobox protein Lhx4	LHX4	Mitogen-activated protein kinase 8	MAPK8
KRA96_HUMAN	reviewed	Keratin-associated protein 9-6	KRTAP9-6	Xanthine dehydrogenase/oxidase	XDH
OR4D2_HUMAN	reviewed	Olfactory receptor 4D2	OR4D2	Interstitial collagenase	MMP1
OR5M9_HUMAN	reviewed	Olfactory receptor 5M9	OR5M9	Signal transducer and activator of transcription 1-alpha/beta	STAT1
OR5H8_HUMAN	reviewed	Olfactory receptor 5H8	OR5H8	Cell division control protein 2 homolog	#N/A
PHB2_HUMAN	reviewed	Prohibitin-2	PHB2	Peroxisome proliferator-activated receptor gamma	PPARG
PLPP2_HUMAN	reviewed	Phospholipid phosphatase 2	PLPP2	Heme oxygenase 1	HMOX1
PO113_HUMAN	reviewed	Endogenous retrovirus group K member 113 Pol protein	HERVK_113	Cytochrome P450 3A4	CYP3A4
PPIL1_HUMAN	reviewed	Peptidyl-prolyl cis-trans isomerase-like 1	PPIL1	Cytochrome P450 1A2	CYP1A2
PO3F3_HUMAN	reviewed	POU domain, class 3, transcription factor 3	POU3F3	Cytochrome P450 1A1	CYP1A1
PDXK_HUMAN	reviewed	Pyridoxal kinase	PDXK	Intercellular adhesion molecule 1	ICAM1
PNMT_HUMAN	reviewed	Phenylethanolamine N-methyltransferase	PNMT	E-selectin	SELE
PLCE1_HUMAN	reviewed	1-phosphatidylinositol 4,5-bisphosphate phosphodiesterase epsilon-1	PLCE1	Vascular cell adhesion protein 1	VCAM1
PPTC7_HUMAN	reviewed	Protein phosphatase PTC7 homolog	PPTC7	Nuclear receptor subfamily 1 group I member 2	NR1I2
PSG6_HUMAN	reviewed	Pregnancy-specific beta-1-glycoprotein 6	PSG6	Cytochrome P450 1B1	CYP1B1
PTTG1_HUMAN	reviewed	Securin	PTTG1	Arachidonate 5-lipoxygenase	#N/A
PTPRS_HUMAN	reviewed	Receptor-type tyrosine-protein phosphatase S	PTPRS	Hyaluronan synthase 2	HAS2
RD3L_HUMAN	reviewed	Protein RD3-like	RD3L	Glutathione S-transferase P	GSTP1
RC3H2_HUMAN	reviewed	Roquin-2	RC3H2	Aryl hydrocarbon receptor	AHR
RB22A_HUMAN	reviewed	Ras-related protein Rab-22A	RAB22A	26S proteasome non-ATPase regulatory subunit 3	PSMD3
RBP17_HUMAN	reviewed	Ran-binding protein 17	RANBP17	Solute carrier family 2, facilitated glucose transporter member 4	SLC2A4
RAB12_HUMAN	reviewed	Ras-related protein Rab-12	RAB12	Nuclear receptor subfamily 1 group I member 3	NR1I3
RAB2A_HUMAN	reviewed	Ras-related protein Rab-2A	RAB2A	Insulin receptor	INSR
RBBP6_HUMAN	reviewed	E3 ubiquitin-protein ligase RBBP6	RBBP6	Type I iodothyronine deiodinase	DIO1
RAD18_HUMAN	reviewed	E3 ubiquitin-protein ligase RAD18	RAD18	Serine/threonine-protein phosphatase 2B catalytic subunit alpha isoform	PPP3CA
RAB8A_HUMAN	reviewed	Ras-related protein Rab-8A	RAB8A	Peroxidase C1A	#N/A
RHG17_HUMAN	reviewed	Rho GTPase-activating protein 17	ARHGAP17	Glutathione S-transferase Mu 1	GSTM1
RFOX1_HUMAN	reviewed	RNA binding protein fox-1 homolog 1	RBFOX1	Glutathione S-transferase Mu 2	GSTM2
RFWD3_HUMAN	reviewed	E3 ubiquitin-protein ligase RFWD3	RFWD3	Aldo-keto reductase family 1 member C3	AKR1C3
RFC2_HUMAN	reviewed	Replication factor C subunit 2	RFC2	Antileukoproteinase	SLPI
RET2_HUMAN	reviewed	Retinol-binding protein 2	RBP2	Progesterone receptor	PGR
REN3B_HUMAN	reviewed	Regulator of nonsense transcripts 3B	UPF3B	Mineralocorticoid receptor	NR3C2
RN121_HUMAN	reviewed	RING finger protein 121	RNF121	Nuclear receptor coactivator 2	NCOA2
RN114_HUMAN	reviewed	E3 ubiquitin-protein ligase RNF114	RNF114	Alcohol dehydrogenase 1C	ADH1C
RN145_HUMAN	reviewed	RING finger protein 145	RNF145	Ig gamma-1 chain C region	#N/A
RL4_HUMAN	reviewed	60S ribosomal protein L4	RPL4	Retinoic acid receptor RXR-alpha	RXRA
RLBP1_HUMAN	reviewed	Retinaldehyde-binding protein 1	RLBP1	Nuclear receptor coactivator 1	NCOA1
RNF43_HUMAN	reviewed	E3 ubiquitin-protein ligase RNF43	RNF43	Prostaglandin G/H synthase 1	PTGS1
RPGP1_HUMAN	reviewed	Rap1 GTPase-activating protein 1	RAP1GAP	Prostaglandin G/H synthase 2	PTGS2
RSMB_HUMAN	reviewed	Small nuclear ribonucleoprotein-associated proteins B and B'	SNRPB	Alpha-2A adrenergic receptor	ADRA2A
RS7_HUMAN	reviewed	40S ribosomal protein S7	RPS7	Sodium-dependent noradrenaline transporter	SLC6A2
RT22_HUMAN	reviewed	28S ribosomal protein S22, mitochondrial	MRPS22	Sodium-dependent dopamine transporter	SLC6A3
S22AO_HUMAN	reviewed	Steroid transmembrane transporter SLC22A24	SLC22A24	Beta-2 adrenergic receptor	ADRB2
S2540_HUMAN	reviewed	Solute carrier family 25 member 40	SLC25A40	Aldose reductase	#N/A
NXPH2_HUMAN	reviewed	Neurexophilin-2	NXPH2	Urokinase-type plasminogen activator	PLAU
OR8H3_HUMAN	reviewed	Olfactory receptor 8H3	OR8H3	Leukotriene A-4 hydrolase	LTA4H
NXT1_HUMAN	reviewed	NTF2-related export protein 1	NXT1	Amine oxidase [flavin-containing] B	#N/A
O5AC1_HUMAN	reviewed	Olfactory receptor 5AC1	OR5AC1	Amine oxidase [flavin-containing] A	#N/A
O51G2_HUMAN	reviewed	Olfactory receptor 51G2	OR51G2	mRNA of PKA Catalytic Subunit C-alpha	#N/A
NYAP1_HUMAN	reviewed	Neuronal tyrosine-phosphorylated phosphoinositide-3-kinase adapter 1	NYAP1	Chymotrypsinogen B	CTRB1
O2A14_HUMAN	reviewed	Olfactory receptor 2A14	OR2A14	Muscarinic acetylcholine receptor M3	CHRM3
O10G9_HUMAN	reviewed	Olfactory receptor 10G9	OR10G9	Muscarinic acetylcholine receptor M1	CHRM1
OR4S2_HUMAN	reviewed	Olfactory receptor 4S2	OR4S2	Beta-1 adrenergic receptor	ADRB1
PADI1_HUMAN	reviewed	Protein-arginine deiminase type-1	PADI1	Sodium channel protein type 5 subunit alpha	SCN5A
PCDGE_HUMAN	reviewed	Protocadherin gamma-B2	PCDHGB2	5-hydroxytryptamine 2A receptor	#N/A
PAL4F_HUMAN	reviewed	Peptidyl-prolyl cis-trans isomerase A-like 4F	PPIAL4F	Alpha-1A adrenergic receptor	ADRA1A
PCDP1_HUMAN	reviewed	Cilia- and flagella-associated protein 221	CFAP221	Gamma-aminobutyric-acid receptor alpha-3 subunit	#N/A
PAQRA_HUMAN	reviewed	Monocyte to macrophage differentiation factor 2	MMD2	Muscarinic acetylcholine receptor M2	CHRM2
PDE8B_HUMAN	reviewed	High affinity cAMP-specific and IBMX-insensitive 3',5'-cyclic phosphodiesterase 8B	PDE8B	Alpha-1B adrenergic receptor	ADRA1B
PDE6C_HUMAN	reviewed	Cone cGMP-specific 3',5'-cyclic phosphodiesterase subunit alpha'	PDE6C	Gamma-aminobutyric acid receptor subunit alpha-1	GABRA1
PCD12_HUMAN	reviewed	Protocadherin-12	PCDH12	Neuronal acetylcholine receptor protein, alpha-7 chain	#N/A
PCDB7_HUMAN	reviewed	Protocadherin beta-7	PCDHB7	Prostaglandin G/H synthase 1	PTGS1
P73_HUMAN	reviewed	Tumor protein p73	TP73	Androgen receptor	AR
PDK3_HUMAN	reviewed	Pyruvate dehydrogenase	PDK3	Prostaglandin G/H synthase 2	PTGS2
PGH1_HUMAN	reviewed	Prostaglandin G/H synthase 1	PTGS1	Heat shock protein HSP 90-beta	HSP90AB1
PARP4_HUMAN	reviewed	Protein mono-ADP-ribosyltransferase PARP4	PARP4	Trypsin-1	PRSS1
PNM8A_HUMAN	reviewed	Paraneoplastic antigen-like protein 8A	PNMA8A	Nuclear receptor coactivator 2	NCOA2
PAX4_HUMAN	reviewed	Paired box protein Pax-4	PAX4	mRNA of PKA Catalytic Subunit C-alpha	#N/A
PP4P2_HUMAN	reviewed	Type 2 phosphatidylinositol 4,5-bisphosphate 4-phosphatase	PIP4P2	Dipeptidyl peptidase 4	DPP4
PGM5_HUMAN	reviewed	Phosphoglucomutase-like protein 5	PGM5	Phosphatidylinositol 4,5-bisphosphate 3-kinase catalytic subunit gamma isoform, PI3-kinase subunit gamma, PI3K-gamma, PI3Kgamma, PtdIns-3-kinase subunit gamma, EC 2.7.1.137, EC 2.7.1.153, EC 2.7.1.154	#N/A
PGBD5_HUMAN	reviewed	PiggyBac transposable element-derived protein 5	PGBD5	Transcription factor p65	RELA
PPAP_HUMAN	reviewed	Prostatic acid phosphatase	ACP3	Epidermal growth factor receptor	EGFR
PP4RL_HUMAN	reviewed	Putative serine/threonine-protein phosphatase 4 regulatory subunit 1-like	PPP4R1L	RAC-alpha serine/threonine-protein kinase	AKT1
PM2P3_HUMAN	reviewed	Putative postmeiotic segregation increased 2-like protein 3	PMS2P3	Vascular endothelial growth factor A	VEGFA
PLD4_HUMAN	reviewed	5'-3' exonuclease PLD4	PLD4	G1/S-specific cyclin-D1	CCND1
PMEL_HUMAN	reviewed	Melanocyte protein PMEL	PMEL	Bcl-2-like protein 1	BCL2L1
PPM1D_HUMAN	reviewed	Protein phosphatase 1D	PPM1D	Cyclin-dependent kinase inhibitor 1	CDKN1A
PLGB_HUMAN	reviewed	Plasminogen-like protein B	PLGLB1	Caspase-9	CASP9
PPLA_HUMAN	reviewed	Cardiac phospholamban	PLN	72 kDa type IV collagenase	MMP2
PLSL_HUMAN	reviewed	Plastin-2	LCP1	Matrix metalloproteinase-9	MMP9
PSA7_HUMAN	reviewed	Proteasome subunit alpha type-7	PSMA7	Mitogen-activated protein kinase 1	MAPK1
PROP_HUMAN	reviewed	Properdin	CFP	Interleukin-10	IL10
PRR26_HUMAN	reviewed	Putative uncharacterized protein DIP2C-AS1	DIP2C-AS1	Retinoblastoma-associated protein	RB1
PSG7_HUMAN	reviewed	Putative pregnancy-specific beta-1-glycoprotein 7	PSG7	Cell division protein kinase 4	#N/A
PSD10_HUMAN	reviewed	26S proteasome non-ATPase regulatory subunit 10	PSMD10	Tumor necrosis factor	TNF
PTPRK_HUMAN	reviewed	Receptor-type tyrosine-protein phosphatase kappa	PTPRK	Transcription factor AP-1	JUN
R39L5_HUMAN	reviewed	Putative 60S ribosomal protein L39-like 5	RPL39P5	Interleukin-6	IL6
R212B_HUMAN	reviewed	RING finger protein 212B	RNF212B	Caspase-3	CASP3
PWP2B_HUMAN	reviewed	PWWP domain-containing protein 2B	PWWP2B	Cellular tumor antigen p53	TP53
RASK_HUMAN	reviewed	GTPase KRas	KRAS	NF-kappa-B inhibitor alpha	NFKBIA
REG1B_HUMAN	reviewed	Lithostathine-1-beta	REG1B	Xanthine dehydrogenase/oxidase	XDH
REC6_HUMAN	reviewed	Endogenous retrovirus group K member 6 Rec protein	ERVK-6	DNA topoisomerase 1	TOP1
REL2_HUMAN	reviewed	Prorelaxin H2	RLN2	E3 ubiquitin-protein ligase Mdm2	MDM2
RAIN_HUMAN	reviewed	Ras-interacting protein 1	RASIP1	Amyloid beta A4 protein	#N/A
RBBP5_HUMAN	reviewed	Retinoblastoma-binding protein 5	RBBP5	Interstitial collagenase	MMP1
RBAK_HUMAN	reviewed	RB-associated KRAB zinc finger protein	RBAK	Proliferating cell nuclear antigen	PCNA
RB40L_HUMAN	reviewed	Ras-related protein Rab-40A-like	RAB40AL	Receptor tyrosine-protein kinase erbB-2	ERBB2
RED_HUMAN	reviewed	Protein Red	IK	Peroxisome proliferator-activated receptor gamma	PPARG
RAB44_HUMAN	reviewed	Ras-related protein Rab-44	RAB44	Heme oxygenase 1	HMOX1
RHG15_HUMAN	reviewed	Rho GTPase-activating protein 15	ARHGAP15	Caspase-7	CASP7
REXO5_HUMAN	reviewed	RNA exonuclease 5	REXO5	Intercellular adhesion molecule 1	ICAM1
RGRF2_HUMAN	reviewed	Ras-specific guanine nucleotide-releasing factor 2	RASGRF2	Induced myeloid leukemia cell differentiation protein Mcl-1	MCL1
RGAP1_HUMAN	reviewed	Rac GTPase-activating protein 1	RACGAP1	Baculoviral IAP repeat-containing protein 5	BIRC5
RES18_HUMAN	reviewed	Regulated endocrine-specific protein 18	RESP18	Interleukin-2	IL2
RET3_HUMAN	reviewed	Retinol-binding protein 3	RBP3	G2/mitotic-specific cyclin-B1	CCNB1
RIDA_HUMAN	reviewed	2-iminobutanoate/2-iminopropanoate deaminase	RIDA	Tyrosinase	TYR
RHOV_HUMAN	reviewed	Rho-related GTP-binding protein RhoV	RHOV	Interferon gamma	IFNG
RL17_HUMAN	reviewed	60S ribosomal protein L17	RPL17	Interleukin-4	IL4
RM53_HUMAN	reviewed	39S ribosomal protein L53, mitochondrial	MRPL53	DNA topoisomerase 2-alpha	TOP2A
RL41_HUMAN	reviewed	60S ribosomal protein L41	RPL41	Glutathione S-transferase P	GSTP1
RPB4_HUMAN	reviewed	DNA-directed RNA polymerase II subunit RPB4	POLR2D	Baculoviral IAP repeat-containing protein 4	#N/A
OR4DA_HUMAN	reviewed	Olfactory receptor 4D10	OR4D10	Solute carrier family 2, facilitated glucose transporter member 4	SLC2A4
OR4CD_HUMAN	reviewed	Olfactory receptor 4C13	OR4C13	Insulin receptor	INSR
OR5H6_HUMAN	reviewed	Olfactory receptor 5H6	OR5H6	CD40 ligand	CD40LG
PIPNB_HUMAN	reviewed	Phosphatidylinositol transfer protein beta isoform	PITPNB	Prostaglandin E synthase	PTGES
PGRC1_HUMAN	reviewed	Membrane-associated progesterone receptor component 1	PGRMC1	Kinetochore protein Nuf2	NUF2
PERM1_HUMAN	reviewed	PGC-1 and ERR-induced regulator in muscle protein 1	PERM1	Adenylate cyclase type 2	ADCY2
PINL_HUMAN	reviewed	Putative PIN1-like protein	PIN1P1	Hepatocyte growth factor receptor	MET
PP4R4_HUMAN	reviewed	Serine/threonine-protein phosphatase 4 regulatory subunit 4	PPP4R4	Prostaglandin G/H synthase 1	PTGS1
PNCB_HUMAN	reviewed	Nicotinate phosphoribosyltransferase	NAPRT	Androgen receptor	AR
PEAK1_HUMAN	reviewed	Inactive tyrosine-protein kinase PEAK1	PEAK1	Peroxisome proliferator-activated r	#N/A
PLD5_HUMAN	reviewed	Inactive phospholipase D5	PLD5	Prostaglandin G/H synthase 2	PTGS2
PLPP4_HUMAN	reviewed	Phospholipid phosphatase 4	PLPP4	Heat shock protein HSP 90-beta	HSP90AB1
POMP_HUMAN	reviewed	Proteasome maturation protein	POMP	Phosphatidylinositol 4,5-bisphosphate 3-kinase catalytic subunit gamma isoform, PI3-kinase subunit gamma, PI3K-gamma, PI3Kgamma, PtdIns-3-kinase subunit gamma, EC 2.7.1.137, EC 2.7.1.153, EC 2.7.1.154	#N/A
PK2L1_HUMAN	reviewed	Polycystic kidney disease 2-like 1 protein	PKD2L1	Nuclear receptor coactivator 2	NCOA2
PLCX2_HUMAN	reviewed	PI-PLC X domain-containing protein 2	PLCXD2	Dipeptidyl peptidase 4	DPP4
PLCZ1_HUMAN	reviewed	1-phosphatidylinositol 4,5-bisphosphate phosphodiesterase zeta-1	PLCZ1	Aldose reductase	#N/A
PLCC_HUMAN	reviewed	1-acyl-sn-glycerol-3-phosphate acyltransferase gamma	AGPAT3	Trypsin-1	PRSS1
PROX2_HUMAN	reviewed	Prospero homeobox protein 2	PROX2	DNA topoisomerase 2-alpha	TOP2A
PROM2_HUMAN	reviewed	Prominin-2	PROM2	Prothrombin	F2
PRPS3_HUMAN	reviewed	Ribose-phosphate pyrophosphokinase 3	PRPS1L1	Potassium voltage-gated channel subfamily H member 2	KCNH2
PSB6_HUMAN	reviewed	Proteasome subunit beta type-6	PSMB6	Sodium channel protein type 5 subunit alpha	SCN5A
PSF3_HUMAN	reviewed	DNA replication complex GINS protein PSF3	GINS3	Coagulation factor X	F10
PSD12_HUMAN	reviewed	26S proteasome non-ATPase regulatory subunit 12	PSMD12		#N/A
RAP2C_HUMAN	reviewed	Ras-related protein Rap-2c	RAP2C	Beta-2 adrenergic receptor	ADRB2
REG3G_HUMAN	reviewed	Regenerating islet-derived protein 3-gamma	REG3G	Stromelysin-1	MMP3
RELD1_HUMAN	reviewed	Reelin domain-containing protein 1	REELD1	mRNA of PKA Catalytic Subunit C-alpha	#N/A
RELCH_HUMAN	reviewed	RAB11-binding protein RELCH	RELCH	Coagulation factor VII	F7
RABEK_HUMAN	reviewed	Rab9 effector protein with kelch motifs	RABEPK	Nitric oxide synthase, endothelial	NOS3
RB39A_HUMAN	reviewed	Ras-related protein Rab-39A	RAB39A	Retinoic acid receptor RXR-alpha	RXRA
RBPS2_HUMAN	reviewed	RNA-binding protein with multiple splicing 2	RBPMS2	Acetylcholinesterase	ACHE
RAB5A_HUMAN	reviewed	Ras-related protein Rab-5A	RAB5A	Gamma-aminobutyric acid receptor subunit alpha-1	GABRA1
RHG33_HUMAN	reviewed	Rho GTPase-activating protein 33	ARHGAP33	Amine oxidase [flavin-containing] B	#N/A
RHG42_HUMAN	reviewed	Rho GTPase-activating protein 42	ARHGAP42	Transcription factor p65	RELA
RBM33_HUMAN	reviewed	RNA-binding protein 33	RBM33	Epidermal growth factor receptor	EGFR
RGS12_HUMAN	reviewed	Regulator of G-protein signaling 12	RGS12	RAC-alpha serine/threonine-protein kinase	AKT1
RHBT3_HUMAN	reviewed	Rho-related BTB domain-containing protein 3	RHOBTB3	Vascular endothelial growth factor A	VEGFA
RIT1_HUMAN	reviewed	GTP-binding protein Rit1	RIT1	G1/S-specific cyclin-D1	CCND1
RL10L_HUMAN	reviewed	60S ribosomal protein L10-like	RPL10L	Apoptosis regulator Bcl-2	BCL2
RM38_HUMAN	reviewed	39S ribosomal protein L38, mitochondrial	MRPL38		#N/A
RNF44_HUMAN	reviewed	RING finger protein 44	RNF44	Bcl-2-like protein 1	BCL2L1
RNF34_HUMAN	reviewed	E3 ubiquitin-protein ligase RNF34	RNF34	Proto-oncogene c-Fos	FOS
RN185_HUMAN	reviewed	E3 ubiquitin-protein ligase RNF185	RNF185	Cyclin-dependent kinase inhibitor 1	CDKN1A
RSF1_HUMAN	reviewed	Remodeling and spacing factor 1	RSF1	Eukaryotic translation initiation factor 6	EIF6
NT5M_HUMAN	reviewed	5'	NT5M	Apoptosis regulator BAX	BAX
OR6C2_HUMAN	reviewed	Olfactory receptor 6C2	OR6C2	Caspase-9	CASP9
OR1N2_HUMAN	reviewed	Olfactory receptor 1N2	OR1N2	Urokinase-type plasminogen activator	PLAU
OR5DE_HUMAN	reviewed	Olfactory receptor 5D14	OR5D14	72 kDa type IV collagenase	MMP2
OR3A4_HUMAN	reviewed	Putative olfactory receptor 3A4	OR3A4P	Matrix metalloproteinase-9	MMP9
NTRI_HUMAN	reviewed	Neurotrimin	NTM	Mitogen-activated protein kinase 1	MAPK1
PICAL_HUMAN	reviewed	Phosphatidylinositol-binding clathrin assembly protein	PICALM	Interleukin-10	IL10
PI42B_HUMAN	reviewed	Phosphatidylinositol 5-phosphate 4-kinase type-2 beta	PIP4K2B	Pro-epidermal growth factor	EGF
PHOP2_HUMAN	reviewed	Pyridoxal phosphate phosphatase PHOSPHO2	PHOSPHO2	Retinoblastoma-associated protein	RB1
PIMRE_HUMAN	reviewed	Protein PIMREG	PIMREG	Tumor necrosis factor	TNF
PHYD1_HUMAN	reviewed	Phytanoyl-CoA dioxygenase domain-containing protein 1	PHYHD1	Transcription factor AP-1	JUN
PP5D1_HUMAN	reviewed	Protein PPP5D1	PPP5D1	Interleukin-6	IL6
PLXC1_HUMAN	reviewed	Plexin-C1	PLXNC1	Cyclin-dependent kinase inhibitor 2A, isoforms 1/2/3	#N/A
PGCA_HUMAN	reviewed	Aggrecan core protein	ACAN	Activator of 90 kDa heat shock protein ATPase homolog 1	AHSA1
PEBP1_HUMAN	reviewed	Phosphatidylethanolamine-binding protein 1	PEBP1	Caspase-3	CASP3
PDZD9_HUMAN	reviewed	PDZ domain-containing protein 9	PDZD9	Cellular tumor antigen p53	TP53
PLXB2_HUMAN	reviewed	Plexin-B2	PLXNB2	ETS domain-containing protein Elk-1	ELK1
PM2P2_HUMAN	reviewed	Putative postmeiotic segregation increased 2-like protein 2	PMS2P2	NF-kappa-B inhibitor alpha	NFKBIA
PNPT1_HUMAN	reviewed	Polyribonucleotide nucleotidyltransferase 1, mitochondrial	PNPT1	NADPH--cytochrome P450 reductase	POR
PISD_HUMAN	reviewed	Phosphatidylserine decarboxylase proenzyme, mitochondrial	PISD	Ornithine decarboxylase	ODC1
PJA1_HUMAN	reviewed	E3 ubiquitin-protein ligase Praja-1	PJA1	Xanthine dehydrogenase/oxidase	XDH
PRR5L_HUMAN	reviewed	Proline-rich protein 5-like	PRR5L	Caspase-8	CASP8
PLCB4_HUMAN	reviewed	1-phosphatidylinositol 4,5-bisphosphate phosphodiesterase beta-4	PLCB4	DNA topoisomerase 1	TOP1
PRSR2_HUMAN	reviewed	Proline and serine-rich protein 2	PROSER2	RAF proto-oncogene serine/threonine-protein kinase	RAF1
PR23C_HUMAN	reviewed	Proline-rich protein 23C	PRR23C	Superoxide dismutase [Cu-Zn]	#N/A
PROP1_HUMAN	reviewed	Homeobox protein prophet of Pit-1	PROP1	Protein kinase C alpha type	PRKCA
PRR32_HUMAN	reviewed	Proline-rich protein 32	PRR32	Interstitial collagenase	MMP1
PRR3_HUMAN	reviewed	Proline-rich protein 3	PRR3	Hypoxia-inducible factor 1-alpha	HIF1A
PQBP1_HUMAN	reviewed	Polyglutamine-binding protein 1	PQBP1	Signal transducer and activator of transcription 1-alpha/beta	STAT1
PRD10_HUMAN	reviewed	PR domain zinc finger protein 10	PRDM10	Protein CBFA2T1	RUNX1T1
PPRC1_HUMAN	reviewed	Peroxisome proliferator-activated receptor gamma coactivator-related protein 1	PPRC1	Probable E3 ubiquitin-protein ligase HERC5	#N/A
PRD15_HUMAN	reviewed	PR domain zinc finger protein 15	PRDM15	Cell division control protein 2 homolog	#N/A
PSD3_HUMAN	reviewed	PH and SEC7 domain-containing protein 3	PSD3	78 kDa glucose-regulated protein	#N/A
PUR6_HUMAN	reviewed	Multifunctional protein ADE2	PAICS	Receptor tyrosine-protein kinase erbB-2	ERBB2
PTX4_HUMAN	reviewed	Pentraxin-4	PTX4	Peroxisome proliferator-activated receptor gamma	PPARG
PSME1_HUMAN	reviewed	Proteasome activator complex subunit 1	PSME1	Acetyl-CoA carboxylase 1	ACACA
QCR6L_HUMAN	reviewed	Cytochrome b-c1 complex subunit 6-like, mitochondrial	UQCRHL	Heme oxygenase 1	HMOX1
RASA3_HUMAN	reviewed	Ras GTPase-activating protein 3	RASA3	Cytochrome P450 3A4	CYP3A4
RASM_HUMAN	reviewed	Ras-related protein M-Ras	MRAS	Cytochrome P450 1A2	CYP1A2
RBY1F_HUMAN	reviewed	RNA-binding motif protein, Y chromosome, family 1 member F/J	RBMY1F	Caveolin-1	CAV1
REL1_HUMAN	reviewed	Prorelaxin H1	RLN1	Myc proto-oncogene protein	MYC
RE113_HUMAN	reviewed	Endogenous retrovirus group K member 113 Rec protein	HERVK_113	Tissue factor	F3
RANB9_HUMAN	reviewed	Ran-binding protein 9	RANBP9	Gap junction alpha-1 protein	GJA1
RAB20_HUMAN	reviewed	Ras-related protein Rab-20	RAB20	Cytochrome P450 1A1	CYP1A1
RHG26_HUMAN	reviewed	Rho GTPase-activating protein 26	ARHGAP26	Intercellular adhesion molecule 1	ICAM1
RFPL1_HUMAN	reviewed	Ret finger protein-like 1	RFPL1	Interleukin-1 beta	IL1B
RGS3_HUMAN	reviewed	Regulator of G-protein signaling 3	RGS3	C-C motif chemokine 2	CCL2
RIM3A_HUMAN	reviewed	RIMS-binding protein 3A	RIMBP3	E-selectin	SELE
REPS2_HUMAN	reviewed	RalBP1-associated Eps domain-containing protein 2	REPS2	Vascular cell adhesion protein 1	VCAM1
RM04_HUMAN	reviewed	39S ribosomal protein L4, mitochondrial	MRPL4	Prostaglandin E2 receptor EP3 subtype	PTGER3
RNH2A_HUMAN	reviewed	Ribonuclease H2 subunit A	RNASEH2A	Interleukin-8	CXCL8
RN19B_HUMAN	reviewed	E3 ubiquitin-protein ligase RNF19B	RNF19B	Protein kinase C beta type	PRKCB
RNAS1_HUMAN	reviewed	Ribonuclease pancreatic	RNASE1	Baculoviral IAP repeat-containing protein 5	BIRC5
NRAP_HUMAN	reviewed	Nebulin-related-anchoring protein	NRAP	Dual oxidase 2	DUOX2
OR6T1_HUMAN	reviewed	Olfactory receptor 6T1	OR6T1	Nitric oxide synthase, endothelial	NOS3
NTAL_HUMAN	reviewed	Linker for activation of T-cells family member 2	LAT2	Heat shock protein beta-1	HSPB1
O51A7_HUMAN	reviewed	Olfactory receptor 51A7	OR51A7	Transforming growth factor beta-1	#N/A
O4C46_HUMAN	reviewed	Olfactory receptor 4C46	OR4C46	Estrogen sulfotransferase	#N/A
O51E2_HUMAN	reviewed	Olfactory receptor 51E2	OR51E2	Maltase-glucoamylase, intestinal	MGAM
OLR1_HUMAN	reviewed	Oxidized low-density lipoprotein receptor 1	OLR1	Interleukin-2	IL2
O51M1_HUMAN	reviewed	Olfactory receptor 51M1	OR51M1	Nuclear receptor subfamily 1 group I member 2	NR1I2
NXP20_HUMAN	reviewed	Protein NOXP20	FAM114A1	Cytochrome P450 1B1	CYP1B1
OSTB_HUMAN	reviewed	Organic solute transporter subunit beta	SLC51B	G2/mitotic-specific cyclin-B1	CCNB1
O51D1_HUMAN	reviewed	Olfactory receptor 51D1	OR51D1	Tissue-type plasminogen activator	PLAT
OSR2_HUMAN	reviewed	Protein odd-skipped-related 2	OSR2	Thrombomodulin	THBD
P2RX3_HUMAN	reviewed	P2X purinoceptor 3	P2RX3	Plasminogen activator inhibitor 1	SERPINE1
O56B1_HUMAN	reviewed	Olfactory receptor 56B1	OR56B1	Collagen alpha-1(I) chain	COL1A1
O51E1_HUMAN	reviewed	Olfactory receptor 51E1	OR51E1	Interferon gamma	IFNG
O6C70_HUMAN	reviewed	Olfactory receptor 6C70	OR6C70	Arachidonate 5-lipoxygenase	#N/A
OSTCN_HUMAN	reviewed	Osteocalcin	BGLAP	Phosphatidylinositol-3,4,5-trisphosphate 3-phosphatase and dual-specificity protein phosphatase PTEN	#N/A
O14I1_HUMAN	reviewed	Olfactory receptor 14I1	OR14I1	Interleukin-1 alpha	IL1A
OR4X2_HUMAN	reviewed	Olfactory receptor 4X2	OR4X2	Myeloperoxidase	MPO
PATZ1_HUMAN	reviewed	POZ-, AT hook-, and zinc finger-containing protein 1	PATZ1	DNA topoisomerase 2-alpha	TOP2A
PIGC_HUMAN	reviewed	Phosphatidylinositol N-acetylglucosaminyltransferase subunit C	PIGC	Neutrophil cytosol factor 1	NCF1
PGSF1_HUMAN	reviewed	Putative uncharacterized protein encoded by MIR7-3HG	MIR7-3HG	ATP-binding cassette sub-family G member 2	#N/A
PAX2_HUMAN	reviewed	Paired box protein Pax-2	PAX2	Hyaluronan synthase 2	HAS2
PIAS3_HUMAN	reviewed	E3 SUMO-protein ligase PIAS3	PIAS3	Glutathione S-transferase P	GSTP1
PO6F1_HUMAN	reviewed	POU domain, class 6, transcription factor 1	POU6F1	Nuclear factor erythroid 2-related factor 2	NFE2L2
PGBD2_HUMAN	reviewed	PiggyBac transposable element-derived protein 2	PGBD2	NAD(P)H dehydrogenase [quinone] 1	#N/A
PSB1_HUMAN	reviewed	Proteasome subunit beta type-1	PSMB1	Poly [ADP-ribose] polymerase 1	PARP1
PROF3_HUMAN	reviewed	Profilin-3	PFN3	Aryl hydrocarbon receptor	AHR
PRRT1_HUMAN	reviewed	Proline-rich transmembrane protein 1	PRRT1	26S proteasome non-ATPase regulatory subunit 3	PSMD3
PTPRN_HUMAN	reviewed	Receptor-type tyrosine-protein phosphatase-like N	PTPRN	Solute carrier family 2, facilitated glucose transporter member 4	SLC2A4
PTPRF_HUMAN	reviewed	Receptor-type tyrosine-protein phosphatase F	PTPRF	Collagen alpha-1(III) chain	COL3A1
PSMD6_HUMAN	reviewed	26S proteasome non-ATPase regulatory subunit 6	PSMD6	DNA gyrase subunit B	#N/A
PYGM_HUMAN	reviewed	Glycogen phosphorylase, muscle form	PYGM	C-X-C motif chemokine 11	CXCL11
PYGL_HUMAN	reviewed	Glycogen phosphorylase, liver form	PYGL	C-X-C motif chemokine 2	CXCL2
PXDNL_HUMAN	reviewed	Peroxidasin-like protein	PXDNL	DDB1- and CUL4-associated factor 5	DCAF5
RCC1_HUMAN	reviewed	Regulator of chromosome condensation	RCC1	Nuclear receptor subfamily 1 group I member 3	NR1I3
RCN1_HUMAN	reviewed	Reticulocalbin-1	RCN1	Serine/threonine-protein kinase Chk2	CHEK2
RHEB_HUMAN	reviewed	GTP-binding protein Rheb	RHEB	Insulin receptor	INSR
RAB7L_HUMAN	reviewed	Ras-related protein Rab-7L1	RAB29	Claudin-4	CLDN4
RAB30_HUMAN	reviewed	Ras-related protein Rab-30	RAB30	Peroxisome proliferator-activated receptor alpha	PPARA
RHG44_HUMAN	reviewed	Rho GTPase-activating protein 44	ARHGAP44	Peroxisome proliferator-activated receptor delta	PPARD
RAB7A_HUMAN	reviewed	Ras-related protein Rab-7a	RAB7A	Heat shock factor protein 1	HSF1
RAB41_HUMAN	reviewed	Ras-related protein Rab-41	RAB41	C-reactive protein	CRP
RGPD2_HUMAN	reviewed	RANBP2-like and GRIP domain-containing protein 2	RGPD2	C-X-C motif chemokine 10	CXCL10
RFPLB_HUMAN	reviewed	Ret finger protein-like 4B	RFPL4B	Inhibitor of nuclear factor kappa-B kinase subunit alpha	CHUK
RIF1_HUMAN	reviewed	Telomere-associated protein RIF1	RIF1	Osteopontin	SPP1
RL13_HUMAN	reviewed	60S ribosomal protein L13	RPL13	Runt-related transcription factor 2	RUNX2
RL27_HUMAN	reviewed	60S ribosomal protein L27	RPL27	Ras association domain-containing protein 1	RASSF1
RPC8_HUMAN	reviewed	DNA-directed RNA polymerase III subunit RPC8	POLR3H	Transcription factor E2F1	E2F1
RPGFL_HUMAN	reviewed	Rap guanine nucleotide exchange factor-like 1	RAPGEFL1	Transcription factor E2F2	E2F2
RN222_HUMAN	reviewed	RING finger protein 222	RNF222	Prostatic acid phosphatase	ACP3
OTX1_HUMAN	reviewed	Homeobox protein OTX1	OTX1	Cathepsin D	CTSD
OR8B8_HUMAN	reviewed	Olfactory receptor 8B8	OR8B8	Insulin-like growth factor-binding protein 3	IGFBP3
PEX7_HUMAN	reviewed	Peroxisomal targeting signal 2 receptor	PEX7	Insulin-like growth factor II	IGF2
PI16_HUMAN	reviewed	Peptidase inhibitor 16	PI16	CD40 ligand	CD40LG
PASK_HUMAN	reviewed	PAS domain-containing serine/threonine-protein kinase	PASK	Interferon regulatory factor 1	IRF1
PLCB1_HUMAN	reviewed	1-phosphatidylinositol 4,5-bisphosphate phosphodiesterase beta-1	PLCB1	Receptor tyrosine-protein kinase erbB-3	ERBB3
PRP18_HUMAN	reviewed	Pre-mRNA-splicing factor 18	PRPF18	Serum paraoxonase/arylesterase 1	PON1
PROX1_HUMAN	reviewed	Prospero homeobox protein 1	PROX1	Type I iodothyronine deiodinase	DIO1
PRIMA_HUMAN	reviewed	Proline-rich membrane anchor 1	PRIMA1	Procollagen C-endopeptidase enhancer 1	PCOLCE
PURB_HUMAN	reviewed	Transcriptional activator protein Pur-beta	PURB	Puromycin-sensitive aminopeptidase	NPEPPS
PRGR_HUMAN	reviewed	Progesterone receptor	PGR	Hexokinase-2	HK2
PUR4_HUMAN	reviewed	Phosphoribosylformylglycinamidine synthase	PFAS	Homeobox protein Nkx-3.1	NKX3-1
PTGR1_HUMAN	reviewed	Prostaglandin reductase 1	PTGR1	Ras GTPase-activating protein 1	RASA1
PTPRQ_HUMAN	reviewed	Phosphatidylinositol phosphatase PTPRQ	PTPRQ	Peroxidase C1A	#N/A
PTN7_HUMAN	reviewed	Tyrosine-protein phosphatase non-receptor type 7	PTPN7	Glutathione S-transferase Mu 1	GSTM1
PTHY_HUMAN	reviewed	Parathyroid hormone	PTH	Glutathione S-transferase Mu 2	GSTM2
PTCRA_HUMAN	reviewed	Pre T-cell antigen receptor alpha	PTCRA		#N/A
PUS10_HUMAN	reviewed	tRNA pseudouridine synthase Pus10	PUS10	Androgen receptor	AR
PWP3A_HUMAN	reviewed	PWWP domain-containing DNA repair factor 3A	PWWP3A	Prostaglandin G/H synthase 2	PTGS2
RE114_HUMAN	reviewed	Meiotic recombination protein REC114	REC114	DNA topoisomerase 2-alpha	TOP2A
RANB3_HUMAN	reviewed	Ran-binding protein 3	RANBP3	Coagulation factor X	F10
RAC3_HUMAN	reviewed	Ras-related C3 botulinum toxin substrate 3	RAC3	Mitogen-activated protein kinase 7	MAPK7
RAB6B_HUMAN	reviewed	Ras-related protein Rab-6B	RAB6B	Choline/ethanolamine kinase	CHKB
REXO4_HUMAN	reviewed	RNA exonuclease 4	REXO4	Prostaglandin G/H synthase 2	PTGS2
RGMC_HUMAN	reviewed	Hemojuvelin	HJV	Calmodulin	#N/A
RHG22_HUMAN	reviewed	Rho GTPase-activating protein 22	ARHGAP22	Prostaglandin G/H synthase 2	PTGS2
RGS2_HUMAN	reviewed	Regulator of G-protein signaling 2	RGS2	Androgen receptor	AR
RFX2_HUMAN	reviewed	DNA-binding protein RFX2	RFX2	DNA topoisomerase 2-alpha	TOP2A
RFOX3_HUMAN	reviewed	RNA binding protein fox-1 homolog 3	RBFOX3	Transcription factor p65	RELA
RHOD_HUMAN	reviewed	Rho-related GTP-binding protein RhoD	RHOD	Inhibitor of nuclear factor kappa-B kinase subunit beta	IKBKB
REP15_HUMAN	reviewed	Rab15 effector protein	REP15	Tumor necrosis factor	TNF
RHOA_HUMAN	reviewed	Transforming protein RhoA	RHOA	Trypsin-1DrugBank	#N/A
RETST_HUMAN	reviewed	All-trans-retinol 13,14-reductase	RETSAT	DNA topoisomerase 2-alpha	TOP2A
REPI1_HUMAN	reviewed	Replication initiator 1	REPIN1		#N/A
RL26_HUMAN	reviewed	60S ribosomal protein L26	RPL26	DNA topoisomerase 2-alpha	TOP2A
RM32_HUMAN	reviewed	39S ribosomal protein L32, mitochondrial	MRPL32	DNA topoisomerase 2-alpha	TOP2A
RM01_HUMAN	reviewed	39S ribosomal protein L1, mitochondrial	MRPL1	mRNA of Protein-tyrosine phosphatase, non-receptor type 1	#N/A
OXA1L_HUMAN	reviewed	Mitochondrial inner membrane protein OXA1L	OXA1L	Apoptosis regulator Bcl-2	BCL2
OR2A5_HUMAN	reviewed	Olfactory receptor 2A5	OR2A5	Apoptosis regulator BAX	BAX
OR8A1_HUMAN	reviewed	Olfactory receptor 8A1	OR8A1	Caspase-3	CASP3
OR2B3_HUMAN	reviewed	Putative olfactory receptor 2B3	OR2B3	Nitric oxide synthase, inducible	NOS2
PLM_HUMAN	reviewed	Phospholemman	FXYD1	Prostaglandin G/H synthase 1	PTGS1
PM2PB_HUMAN	reviewed	Putative postmeiotic segregation increased 2-like protein 11	PMS2P11	Androgen receptor	AR
PLIN4_HUMAN	reviewed	Perilipin-4	PLIN4	Peroxisome proliferator-activated r	#N/A
PPP5_HUMAN	reviewed	Serine/threonine-protein phosphatase 5	PPP5C	Prostaglandin G/H synthase 2	PTGS2
POP7_HUMAN	reviewed	Ribonuclease P protein subunit p20	POP7	Heat shock protein HSP 90-beta	HSP90AB1
PLRG1_HUMAN	reviewed	Pleiotropic regulator 1	PLRG1	Phosphatidylinositol 4,5-bisphosphate 3-kinase catalytic subunit gamma isoform, PI3-kinase subunit gamma, PI3K-gamma, PI3Kgamma, PtdIns-3-kinase subunit gamma, EC 2.7.1.137, EC 2.7.1.153, EC 2.7.1.154	#N/A
PK3C3_HUMAN	reviewed	Phosphatidylinositol 3-kinase catalytic subunit type 3	PIK3C3	mRNA of PKA Catalytic Subunit C-alpha	#N/A
PP2BB_HUMAN	reviewed	Serine/threonine-protein phosphatase 2B catalytic subunit beta isoform	PPP3CB	Nuclear receptor coactivator 2	NCOA2
PP1R7_HUMAN	reviewed	Protein phosphatase 1 regulatory subunit 7	PPP1R7	Dipeptidyl peptidase 4	DPP4
PLCA_HUMAN	reviewed	1-acyl-sn-glycerol-3-phosphate acyltransferase alpha	AGPAT1	Trypsin-1	PRSS1
PK1IP_HUMAN	reviewed	p21-activated protein kinase-interacting protein 1	PAK1IP1	Progesterone receptor	PGR
PRRP_HUMAN	reviewed	Prolactin-releasing peptide	PRLH	Prothrombin	F2
PRS42_HUMAN	reviewed	Putative serine protease 42	PRSS42P	Muscarinic acetylcholine receptor M1	CHRM1
PRR15_HUMAN	reviewed	Proline-rich protein 15	PRR15	Nitric oxide synthase, endothelial	NOS3
PPY2_HUMAN	reviewed	Putative pancreatic polypeptide 2	PPY2P	Gamma-aminobutyric acid receptor subunit alpha-2	GABRA2
PRR33_HUMAN	reviewed	Proline-rich protein 33	PRR33	Acetylcholinesterase	ACHE
PSB7_HUMAN	reviewed	Proteasome subunit beta type-7	PSMB7	Sodium-dependent noradrenaline transporter	SLC6A2
PRAX_HUMAN	reviewed	Periaxin	PRX	Muscarinic acetylcholine receptor M2	CHRM2
PRDM8_HUMAN	reviewed	PR domain zinc finger protein 8	PRDM8	Alpha-1B adrenergic receptor	ADRA1B
PREY_HUMAN	reviewed	Protein preY, mitochondrial	PYURF	Gamma-aminobutyric acid receptor subunit alpha-1	GABRA1
PTC1_HUMAN	reviewed	Protein patched homolog 1	PTCH1	DNA topoisomerase 2-alpha	TOP2A
PTK6_HUMAN	reviewed	Protein-tyrosine kinase 6	PTK6	Coagulation factor VII	F7
RASD1_HUMAN	reviewed	Dexamethasone-induced Ras-related protein 1	RASD1	Calmodulin	#N/A
RAD54_HUMAN	reviewed	DNA repair and recombination protein RAD54-like	RAD54L	Transcription factor p65	RELA
RCOR2_HUMAN	reviewed	REST corepressor 2	RCOR2	Inhibitor of nuclear factor kappa-B kinase subunit beta	IKBKB
RBM22_HUMAN	reviewed	Pre-mRNA-splicing factor RBM22	RBM22	RAC-alpha serine/threonine-protein kinase	AKT1
RGRF1_HUMAN	reviewed	Ras-specific guanine nucleotide-releasing factor 1	RASGRF1	Apoptosis regulator Bcl-2	BCL2
RGS18_HUMAN	reviewed	Regulator of G-protein signaling 18	RGS18	Apoptosis regulator BAX	BAX
RHAS1_HUMAN	reviewed	Putative uncharacterized protein encoded by RHPN1-AS1	RHPN1-AS1	Tumor necrosis factor	TNF
RFFL_HUMAN	reviewed	E3 ubiquitin-protein ligase rififylin	RFFL	Transcription factor AP-1	JUN
RHCG_HUMAN	reviewed	Ammonium transporter Rh type C	RHCG	Activator of 90 kDa heat shock protein ATPase homolog 1	AHSA1
RGS14_HUMAN	reviewed	Regulator of G-protein signaling 14	RGS14	Caspase-3	CASP3
RHNO1_HUMAN	reviewed	RAD9, HUS1, RAD1-interacting nuclear orphan protein 1	RHNO1	Mitogen-activated protein kinase 8	MAPK8
RIPP2_HUMAN	reviewed	Protein ripply2	RIPPLY2	Xanthine dehydrogenase/oxidase	XDH
RIM3B_HUMAN	reviewed	RIMS-binding protein 3B	RIMBP3B	Interstitial collagenase	MMP1
RN128_HUMAN	reviewed	E3 ubiquitin-protein ligase RNF128	RNF128	Signal transducer and activator of transcription 1-alpha/beta	STAT1
RPB9_HUMAN	reviewed	DNA-directed RNA polymerase II subunit RPB9	POLR2I	Cell division control protein 2 homolog	#N/A
RPC2_HUMAN	reviewed	DNA-directed RNA polymerase III subunit RPC2	POLR3B	Peroxisome proliferator-activated receptor gamma	PPARG
RPA34_HUMAN	reviewed	DNA-directed RNA polymerase I subunit RPA34	POLR1G	Heme oxygenase 1	HMOX1
RPC7_HUMAN	reviewed	DNA-directed RNA polymerase III subunit RPC7	POLR3G	Cytochrome P450 3A4	CYP3A4
RNS12_HUMAN	reviewed	Probable inactive ribonuclease-like protein 12	RNASE12	Cytochrome P450 1A2	CYP1A2
RN207_HUMAN	reviewed	RING finger protein 207	RNF207	Cytochrome P450 1A1	CYP1A1
RNF11_HUMAN	reviewed	RING finger protein 11	RNF11	Intercellular adhesion molecule 1	ICAM1
ACHD_HUMAN	reviewed	Acetylcholine receptor subunit delta	CHRND	E-selectin	SELE
ACL7A_HUMAN	reviewed	Actin-like protein 7A	ACTL7A	Vascular cell adhesion protein 1	VCAM1
5HT2B_HUMAN	reviewed	5-hydroxytryptamine receptor 2B	HTR2B	Nuclear receptor subfamily 1 group I member 2	NR1I2
2A5A_HUMAN	reviewed	Serine/threonine-protein phosphatase 2A 56 kDa regulatory subunit alpha isoform	PPP2R5A	Cytochrome P450 1B1	CYP1B1
5HT1E_HUMAN	reviewed	5-hydroxytryptamine receptor 1E	HTR1E	Arachidonate 5-lipoxygenase	#N/A
ACOT4_HUMAN	reviewed	Peroxisomal succinyl-coenzyme A thioesterase	ACOT4	Hyaluronan synthase 2	HAS2
ABEC1_HUMAN	reviewed	C->U-editing enzyme APOBEC-1	APOBEC1	Glutathione S-transferase P	GSTP1
ABHGA_HUMAN	reviewed	Phosphatidylserine lipase ABHD16A	ABHD16A	Aryl hydrocarbon receptor	AHR
AAMDC_HUMAN	reviewed	Mth938 domain-containing protein	AAMDC	26S proteasome non-ATPase regulatory subunit 3	PSMD3
ABCD2_HUMAN	reviewed	ATP-binding cassette sub-family D member 2	ABCD2	Solute carrier family 2, facilitated glucose transporter member 4	SLC2A4
AAAT_HUMAN	reviewed	Neutral amino acid transporter B	SLC1A5	Nuclear receptor subfamily 1 group I member 3	NR1I3
AHRR_HUMAN	reviewed	Aryl hydrocarbon receptor repressor	AHRR	Insulin receptor	INSR
AMER1_HUMAN	reviewed	APC membrane recruitment protein 1	AMER1	Type I iodothyronine deiodinase	DIO1
AMFR_HUMAN	reviewed	E3 ubiquitin-protein ligase AMFR	AMFR	Serine/threonine-protein phosphatase 2B catalytic subunit alpha isoform	PPP3CA
AL3A1_HUMAN	reviewed	Aldehyde dehydrogenase, dimeric NADP-preferring	ALDH3A1	Peroxidase C1A	#N/A
AK1D1_HUMAN	reviewed	Aldo-keto reductase family 1 member D1	AKR1D1	Glutathione S-transferase Mu 1	GSTM1
AOFB_HUMAN	reviewed	Amine oxidase	MAOB	Glutathione S-transferase Mu 2	GSTM2
AF9_HUMAN	reviewed	Protein AF-9	MLLT3	Aldo-keto reductase family 1 member C3	AKR1C3
ACSL4_HUMAN	reviewed	Long-chain-fatty-acid--CoA ligase 4	ACSL4	Antileukoproteinase	SLPI
ADA33_HUMAN	reviewed	Disintegrin and metalloproteinase domain-containing protein 33	ADAM33	Prostaglandin G/H synthase 1	PTGS1
ANR31_HUMAN	reviewed	Ankyrin repeat domain-containing protein 31	ANKRD31	Androgen receptor	AR
ALG6_HUMAN	reviewed	Dolichyl pyrophosphate Man9GlcNAc2 alpha-1,3-glucosyltransferase	ALG6	Peroxisome proliferator-activated r	#N/A
ARF6_HUMAN	reviewed	ADP-ribosylation factor 6	ARF6	Prostaglandin G/H synthase 2	PTGS2
APR_HUMAN	reviewed	Phorbol-12-myristate-13-acetate-induced protein 1	PMAIP1	Heat shock protein HSP 90-beta	HSP90AB1
ASB1_HUMAN	reviewed	Ankyrin repeat and SOCS box protein 1	ASB1	Phosphatidylinositol 4,5-bisphosphate 3-kinase catalytic subunit gamma isoform, PI3-kinase subunit gamma, PI3K-gamma, PI3Kgamma, PtdIns-3-kinase subunit gamma, EC 2.7.1.137, EC 2.7.1.153, EC 2.7.1.154	#N/A
ATE1_HUMAN	reviewed	Arginyl-tRNA--protein transferase 1	ATE1	Nuclear receptor coactivator 2	NCOA2
ASZ1_HUMAN	reviewed	Ankyrin repeat, SAM and basic leucine zipper domain-containing protein 1	ASZ1	Dipeptidyl peptidase 4	DPP4
ARSB_HUMAN	reviewed	Arylsulfatase B	ARSB	Aldose reductase	#N/A
AT2A1_HUMAN	reviewed	Sarcoplasmic/endoplasmic reticulum calcium ATPase 1	ATP2A1	Trypsin-1	PRSS1
ATG9B_HUMAN	reviewed	Autophagy-related protein 9B	ATG9B	DNA topoisomerase 2-alpha	TOP2A
BIRC3_HUMAN	reviewed	Baculoviral IAP repeat-containing protein 3	BIRC3	Prothrombin	F2
BL1S5_HUMAN	reviewed	Biogenesis of lysosome-related organelles complex 1 subunit 5	BLOC1S5	Potassium voltage-gated channel subfamily H member 2	KCNH2
B2L13_HUMAN	reviewed	Bcl-2-like protein 13	BCL2L13	Sodium channel protein type 5 subunit alpha	SCN5A
BRCC3_HUMAN	reviewed	Lys-63-specific deubiquitinase BRCC36	BRCC3	Coagulation factor X	F10
BTNL9_HUMAN	reviewed	Butyrophilin-like protein 9	BTNL9	Beta-2 adrenergic receptor	ADRB2
BPIB4_HUMAN	reviewed	BPI fold-containing family B member 4	BPIFB4	Stromelysin-1	MMP3
BRD7_HUMAN	reviewed	Bromodomain-containing protein 7	BRD7	mRNA of PKA Catalytic Subunit C-alpha	#N/A
BLK_HUMAN	reviewed	Tyrosine-protein kinase Blk	BLK	Coagulation factor VII	F7
BRD3_HUMAN	reviewed	Bromodomain-containing protein 3	BRD3	Nitric oxide synthase, endothelial	NOS3
BI2L2_HUMAN	reviewed	Brain-specific angiogenesis inhibitor 1-associated protein 2-like protein 2	BAIAP2L2	Retinoic acid receptor RXR-alpha	RXRA
BAKOR_HUMAN	reviewed	Beclin 1-associated autophagy-related key regulator	ATG14	Acetylcholinesterase	ACHE
BARX1_HUMAN	reviewed	Homeobox protein BarH-like 1	BARX1	Gamma-aminobutyric acid receptor subunit alpha-1	GABRA1
BAZ1B_HUMAN	reviewed	Tyrosine-protein kinase BAZ1B	BAZ1B	Amine oxidase [flavin-containing] B	#N/A
B2L10_HUMAN	reviewed	Bcl-2-like protein 10	BCL2L10	Transcription factor p65	RELA
CAH5B_HUMAN	reviewed	Carbonic anhydrase 5B, mitochondrial	CA5B	Epidermal growth factor receptor	EGFR
CB091_HUMAN	reviewed	Uncharacterized protein C2orf91	C2orf91	RAC-alpha serine/threonine-protein kinase	AKT1
CAVN2_HUMAN	reviewed	Caveolae-associated protein 2	CAVIN2	Vascular endothelial growth factor A	VEGFA
CA115_HUMAN	reviewed	Uncharacterized protein C1orf115	C1orf115	G1/S-specific cyclin-D1	CCND1
CAP2_HUMAN	reviewed	Adenylyl cyclase-associated protein 2	CAP2	Apoptosis regulator Bcl-2	BCL2
C1QA_HUMAN	reviewed	Complement C1q subcomponent subunit A	C1QA	Bcl-2-like protein 1	BCL2L1
CA094_HUMAN	reviewed	Uncharacterized protein C1orf94	C1orf94	Proto-oncogene c-Fos	FOS
CA052_HUMAN	reviewed	UPF0690 protein C1orf52	C1orf52	Cyclin-dependent kinase inhibitor 1	CDKN1A
CAH12_HUMAN	reviewed	Carbonic anhydrase 12	CA12	Eukaryotic translation initiation factor 6	EIF6
CCD40_HUMAN	reviewed	Coiled-coil domain-containing protein 40	CCDC40	Apoptosis regulator BAX	BAX
C1QL4_HUMAN	reviewed	Complement C1q-like protein 4	C1QL4	Caspase-9	CASP9
C2D2B_HUMAN	reviewed	Protein CC2D2B	CC2D2B	Urokinase-type plasminogen activator	PLAU
CA211_HUMAN	reviewed	Putative uncharacterized protein encoded by LINC00337	LINC00337	72 kDa type IV collagenase	MMP2
CC020_HUMAN	reviewed	Uncharacterized protein C3orf20	C3orf20	Matrix metalloproteinase-9	MMP9
CC153_HUMAN	reviewed	Coiled-coil domain-containing protein 153	CCDC153	Mitogen-activated protein kinase 1	MAPK1
CALB2_HUMAN	reviewed	Calretinin	CALB2	Interleukin-10	IL10
CCG8_HUMAN	reviewed	Voltage-dependent calcium channel gamma-8 subunit	CACNG8	Pro-epidermal growth factor	EGF
CC194_HUMAN	reviewed	Coiled-coil domain-containing protein 194	CCDC194	Retinoblastoma-associated protein	RB1
CBPZ_HUMAN	reviewed	Carboxypeptidase Z	CPZ	Tumor necrosis factor	TNF
CC152_HUMAN	reviewed	Coiled-coil domain-containing protein 152	CCDC152	Transcription factor AP-1	JUN
CC85C_HUMAN	reviewed	Coiled-coil domain-containing protein 85C	CCDC85C	Interleukin-6	IL6
CD82_HUMAN	reviewed	CD82 antigen	CD82	Cyclin-dependent kinase inhibitor 2A, isoforms 1/2/3	#N/A
CBPC2_HUMAN	reviewed	Cytosolic carboxypeptidase 2	AGBL2	Activator of 90 kDa heat shock protein ATPase homolog 1	AHSA1
CFA47_HUMAN	reviewed	Cilia- and flagella-associated protein 47	CFAP47	Caspase-3	CASP3
CECR2_HUMAN	reviewed	Cat eye syndrome critical region protein 2	CECR2	Cellular tumor antigen p53	TP53
CI027_HUMAN	reviewed	Putative uncharacterized protein encoded by LINC00474	LINC00474	ETS domain-containing protein Elk-1	ELK1
CG031_HUMAN	reviewed	Uncharacterized protein C7orf31	C7orf31	NF-kappa-B inhibitor alpha	NFKBIA
CLC4G_HUMAN	reviewed	C-type lectin domain family 4 member G	CLEC4G	NADPH--cytochrome P450 reductase	POR
COASY_HUMAN	reviewed	Bifunctional coenzyme A synthase	COASY	Ornithine decarboxylase	ODC1
CMTR2_HUMAN	reviewed	Cap-specific mRNA	CMTR2	Xanthine dehydrogenase/oxidase	XDH
CNT3B_HUMAN	reviewed	Contactin-associated protein-like 3B	CNTNAP3B	Caspase-8	CASP8
CO7A1_HUMAN	reviewed	Collagen alpha-1(VII) chain	COL7A1	DNA topoisomerase 1	TOP1
CK071_HUMAN	reviewed	Uncharacterized protein C11orf71	C11orf71	RAF proto-oncogene serine/threonine-protein kinase	RAF1
CJ055_HUMAN	reviewed	Uncharacterized protein C10orf55	C10orf55	Superoxide dismutase [Cu-Zn]	#N/A
CLM1_HUMAN	reviewed	CMRF35-like molecule 1	CD300LF	Protein kinase C alpha type	PRKCA
CPT1C_HUMAN	reviewed	Carnitine O-palmitoyltransferase 1, brain isoform	CPT1C	Interstitial collagenase	MMP1
CPNS2_HUMAN	reviewed	Calpain small subunit 2	CAPNS2	Hypoxia-inducible factor 1-alpha	HIF1A
CSK_HUMAN	reviewed	Tyrosine-protein kinase CSK	CSK	Signal transducer and activator of transcription 1-alpha/beta	STAT1
CREB1_HUMAN	reviewed	Cyclic AMP-responsive element-binding protein 1	CREB1	Protein CBFA2T1	RUNX1T1
COQA1_HUMAN	reviewed	Collagen alpha-1	COL26A1	Probable E3 ubiquitin-protein ligase HERC5	#N/A
DUOX1_HUMAN	reviewed	Dual oxidase 1	DUOX1	Cell division control protein 2 homolog	#N/A
DPOA2_HUMAN	reviewed	DNA polymerase alpha subunit B	POLA2	78 kDa glucose-regulated protein	#N/A
EPHX3_HUMAN	reviewed	Epoxide hydrolase 3	EPHX3	Receptor tyrosine-protein kinase erbB-2	ERBB2
ELAV3_HUMAN	reviewed	ELAV-like protein 3	ELAVL3	Peroxisome proliferator-activated receptor gamma	PPARG
EIF1B_HUMAN	reviewed	Eukaryotic translation initiation factor 1b	EIF1B	Acetyl-CoA carboxylase 1	ACACA
ERR1_HUMAN	reviewed	Steroid hormone receptor ERR1	ESRRA	Heme oxygenase 1	HMOX1
ETV3_HUMAN	reviewed	ETS translocation variant 3	ETV3	Cytochrome P450 3A4	CYP3A4
F74A1_HUMAN	reviewed	Protein FAM74A1	FAM74A1	Cytochrome P450 1A2	CYP1A2
FADD_HUMAN	reviewed	FAS-associated death domain protein	FADD	Caveolin-1	CAV1
FA71A_HUMAN	reviewed	Protein FAM71A	FAM71A	Myc proto-oncogene protein	MYC
EST1_HUMAN	reviewed	Liver carboxylesterase 1	CES1	Tissue factor	F3
ETDC_HUMAN	reviewed	Embryonic testis differentiation protein homolog C	ETDC	Gap junction alpha-1 protein	GJA1
GPR61_HUMAN	reviewed	G-protein coupled receptor 61	GPR61	Cytochrome P450 1A1	CYP1A1
FA8_HUMAN	reviewed	Coagulation factor VIII	F8	Intercellular adhesion molecule 1	ICAM1
EPO_HUMAN	reviewed	Erythropoietin	EPO	Interleukin-1 beta	IL1B
F189B_HUMAN	reviewed	Protein FAM189B	FAM189B	C-C motif chemokine 2	CCL2
F218A_HUMAN	reviewed	Protein FAM218A	FAM218A	E-selectin	SELE
F13A_HUMAN	reviewed	Coagulation factor XIII A chain	F13A1	Vascular cell adhesion protein 1	VCAM1
F234A_HUMAN	reviewed	Protein FAM234A	FAM234A	Prostaglandin E2 receptor EP3 subtype	PTGER3
F161B_HUMAN	reviewed	Protein FAM161B	FAM161B	Interleukin-8	CXCL8
EZH2_HUMAN	reviewed	Histone-lysine N-methyltransferase EZH2	EZH2	Protein kinase C beta type	PRKCB
FCGRB_HUMAN	reviewed	High affinity immunoglobulin gamma Fc receptor IB	FCGR1B	Baculoviral IAP repeat-containing protein 5	BIRC5
FBX36_HUMAN	reviewed	F-box only protein 36	FBXO36	Dual oxidase 2	DUOX2
FBCD1_HUMAN	reviewed	Fibrinogen C domain-containing protein 1	FIBCD1	Nitric oxide synthase, endothelial	NOS3
FGFR1_HUMAN	reviewed	Fibroblast growth factor receptor 1	FGFR1	Heat shock protein beta-1	HSPB1
FBXL4_HUMAN	reviewed	F-box/LRR-repeat protein 4	FBXL4	Transforming growth factor beta-1	#N/A
FIP1_HUMAN	reviewed	Pre-mRNA 3'-end-processing factor FIP1	FIP1L1	Estrogen sulfotransferase	#N/A
FEZ1_HUMAN	reviewed	Fasciculation and elongation protein zeta-1	FEZ1	Maltase-glucoamylase, intestinal	MGAM
FGD4_HUMAN	reviewed	FYVE, RhoGEF and PH domain-containing protein 4	FGD4	Interleukin-2	IL2
FXL16_HUMAN	reviewed	F-box/LRR-repeat protein 16	FBXL16	Nuclear receptor subfamily 1 group I member 2	NR1I2
GAK7_HUMAN	reviewed	Endogenous retrovirus group K member 7 Gag polyprotein	ERVK-7	Cytochrome P450 1B1	CYP1B1
GAGE1_HUMAN	reviewed	G antigen 1	GAGE1	G2/mitotic-specific cyclin-B1	CCNB1
GAGE4_HUMAN	reviewed	G antigen 4	GAGE4	Tissue-type plasminogen activator	PLAT
FOXNB_HUMAN	reviewed	FOXL2 neighbor protein	FOXL2NB	Thrombomodulin	THBD
FOXI1_HUMAN	reviewed	Forkhead box protein I1	FOXI1	Plasminogen activator inhibitor 1	SERPINE1
GGPPS_HUMAN	reviewed	Geranylgeranyl pyrophosphate synthase	GGPS1	Collagen alpha-1(I) chain	COL1A1
GILT_HUMAN	reviewed	Gamma-interferon-inducible lysosomal thiol reductase	IFI30	Interferon gamma	IFNG
GGTL2_HUMAN	reviewed	Glutathione hydrolase light chain 2	GGTLC2	Arachidonate 5-lipoxygenase	#N/A
GG12J_HUMAN	reviewed	G antigen 12J	GAGE12J	Phosphatidylinositol-3,4,5-trisphosphate 3-phosphatase and dual-specificity protein phosphatase PTEN	#N/A
GCNT7_HUMAN	reviewed	Beta-1,3-galactosyl-O-glycosyl-glycoprotein beta-1,6-N-acetylglucosaminyltransferase 7	GCNT7	Interleukin-1 alpha	IL1A
GBG14_HUMAN	reviewed	Putative guanine nucleotide-binding protein G	GNG14	Myeloperoxidase	MPO
GBRD_HUMAN	reviewed	Gamma-aminobutyric acid receptor subunit delta	GABRD	DNA topoisomerase 2-alpha	TOP2A
GOR_HUMAN	reviewed	Putative exonuclease GOR	REXO1L1P	Neutrophil cytosol factor 1	NCF1
GON4L_HUMAN	reviewed	GON-4-like protein	GON4L	ATP-binding cassette sub-family G member 2	#N/A
GOG6D_HUMAN	reviewed	Golgin subfamily A member 6D	GOLGA6D	Hyaluronan synthase 2	HAS2
GRB10_HUMAN	reviewed	Growth factor receptor-bound protein 10	GRB10	Glutathione S-transferase P	GSTP1
IER5_HUMAN	reviewed	Immediate early response gene 5 protein	IER5	Nuclear factor erythroid 2-related factor 2	NFE2L2
GPAN1_HUMAN	reviewed	G patch domain and ankyrin repeat-containing protein 1	GPANK1	NAD(P)H dehydrogenase [quinone] 1	#N/A
GP1BA_HUMAN	reviewed	Platelet glycoprotein Ib alpha chain	GP1BA	Poly [ADP-ribose] polymerase 1	PARP1
GPC1_HUMAN	reviewed	Glypican-1	GPC1	Aryl hydrocarbon receptor	AHR
IEX1_HUMAN	reviewed	Radiation-inducible immediate-early gene IEX-1	IER3	26S proteasome non-ATPase regulatory subunit 3	PSMD3
HXD3_HUMAN	reviewed	Homeobox protein Hox-D3	HOXD3	Solute carrier family 2, facilitated glucose transporter member 4	SLC2A4
HXD4_HUMAN	reviewed	Homeobox protein Hox-D4	HOXD4	Collagen alpha-1(III) chain	COL3A1
HXD8_HUMAN	reviewed	Homeobox protein Hox-D8	HOXD8	DNA gyrase subunit B	#N/A
GPHB5_HUMAN	reviewed	Glycoprotein hormone beta-5	GPHB5	C-X-C motif chemokine 11	CXCL11
GPSM3_HUMAN	reviewed	G-protein-signaling modulator 3	GPSM3	C-X-C motif chemokine 2	CXCL2
GPC6A_HUMAN	reviewed	G-protein coupled receptor family C group 6 member A	GPRC6A	DDB1- and CUL4-associated factor 5	DCAF5
GPHRA_HUMAN	reviewed	Golgi pH regulator A	GPR89A	Nuclear receptor subfamily 1 group I member 3	NR1I3
GPT11_HUMAN	reviewed	G patch domain-containing protein 11	GPATCH11	Serine/threonine-protein kinase Chk2	CHEK2
GPHRB_HUMAN	reviewed	Golgi pH regulator B	GPR89B	Insulin receptor	INSR
IAH1_HUMAN	reviewed	Isoamyl acetate-hydrolyzing esterase 1 homolog	IAH1	Claudin-4	CLDN4
HXK4_HUMAN	reviewed	Hexokinase-4	GCK	Peroxisome proliferator-activated receptor alpha	PPARA
IDHP_HUMAN	reviewed	Isocitrate dehydrogenase	IDH2	Peroxisome proliferator-activated receptor delta	PPARD
K0040_HUMAN	reviewed	Uncharacterized protein KIAA0040	KIAA0040	Heat shock factor protein 1	HSF1
ISX_HUMAN	reviewed	Intestine-specific homeobox	ISX	C-reactive protein	CRP
K0087_HUMAN	reviewed	Uncharacterized protein KIAA0087	KIAA0087	C-X-C motif chemokine 10	CXCL10
HYI_HUMAN	reviewed	Putative hydroxypyruvate isomerase	HYI	Inhibitor of nuclear factor kappa-B kinase subunit alpha	CHUK
HYKK_HUMAN	reviewed	Hydroxylysine kinase	HYKK	Osteopontin	SPP1
IAPP_HUMAN	reviewed	Islet amyloid polypeptide	IAPP	Runt-related transcription factor 2	RUNX2
HYLS1_HUMAN	reviewed	Hydrolethalus syndrome protein 1	HYLS1	Ras association domain-containing protein 1	RASSF1
HYOU1_HUMAN	reviewed	Hypoxia up-regulated protein 1	HYOU1	Transcription factor E2F1	E2F1
HYCCI_HUMAN	reviewed	Hyccin	FAM126A	Transcription factor E2F2	E2F2
K0100_HUMAN	reviewed	Protein KIAA0100	KIAA0100	Prostatic acid phosphatase	ACP3
JHY_HUMAN	reviewed	Jhy protein homolog	JHY	Cathepsin D	CTSD
K0232_HUMAN	reviewed	Uncharacterized protein KIAA0232	KIAA0232	Insulin-like growth factor-binding protein 3	IGFBP3
HYAL1_HUMAN	reviewed	Hyaluronidase-1	HYAL1	Insulin-like growth factor II	IGF2
HYAL2_HUMAN	reviewed	Hyaluronidase-2	HYAL2	CD40 ligand	CD40LG
HYAL3_HUMAN	reviewed	Hyaluronidase-3	HYAL3	Interferon regulatory factor 1	IRF1
HYAL4_HUMAN	reviewed	Hyaluronidase-4	HYAL4	Receptor tyrosine-protein kinase erbB-3	ERBB3
HYALP_HUMAN	reviewed	Hyaluronidase PH-20	SPAM1	Serum paraoxonase/arylesterase 1	PON1
HYAS1_HUMAN	reviewed	Hyaluronan synthase 1	HAS1	Type I iodothyronine deiodinase	DIO1
HYAS2_HUMAN	reviewed	Hyaluronan synthase 2	HAS2	Procollagen C-endopeptidase enhancer 1	PCOLCE
HYAS3_HUMAN	reviewed	Hyaluronan synthase 3	HAS3	Puromycin-sensitive aminopeptidase	NPEPPS
GLT10_HUMAN	reviewed	Polypeptide N-acetylgalactosaminyltransferase 10	GALNT10	Hexokinase-2	HK2
GPTC4_HUMAN	reviewed	G patch domain-containing protein 4	GPATCH4	Homeobox protein Nkx-3.1	NKX3-1
JERKL_HUMAN	reviewed	Jerky protein homolog-like	JRKL	Ras GTPase-activating protein 1	RASA1
IST1_HUMAN	reviewed	IST1 homolog	IST1	Peroxidase C1A	#N/A
JERKY_HUMAN	reviewed	Jerky protein homolog	JRK	Glutathione S-transferase Mu 1	GSTM1
GPX2_HUMAN	reviewed	Glutathione peroxidase 2	GPX2	Glutathione S-transferase Mu 2	GSTM2
GPKOW_HUMAN	reviewed	G-patch domain and KOW motifs-containing protein	GPKOW	DNA topoisomerase 2-alpha	TOP2A
GPX7_HUMAN	reviewed	Glutathione peroxidase 7	GPX7	Transcription factor p65	RELA
NUP98_HUMAN	reviewed	Nuclear pore complex protein Nup98-Nup96	NUP98	Tumor necrosis factor	TNF
OTP_HUMAN	reviewed	Homeobox protein orthopedia	OTP	Interleukin-6	IL6
P85B_HUMAN	reviewed	Phosphatidylinositol 3-kinase regulatory subunit beta	PIK3R2	Caspase-3	CASP3
PARP3_HUMAN	reviewed	Protein mono-ADP-ribosyltransferase PARP3	PARP3	NADPH--cytochrome P450 reductase	POR
P5I11_HUMAN	reviewed	Tumor protein p53-inducible protein 11	TP53I11	Superoxide dismutase [Cu-Zn]	#N/A
PE2R3_HUMAN	reviewed	Prostaglandin E2 receptor EP3 subtype	PTGER3	Catalase	CAT
PLD3B_HUMAN	reviewed	PRELI domain containing protein 3B	PRELID3B	Interleukin-1 beta	IL1B
PP4R2_HUMAN	reviewed	Serine/threonine-protein phosphatase 4 regulatory subunit 2	PPP4R2	Interleukin-8	CXCL8
PRS41_HUMAN	reviewed	Serine protease 41	PRSS41	Protein kinase C beta type	PRKCB
PSB5_HUMAN	reviewed	Proteasome subunit beta type-5	PSMB5	Arachidonate 5-lipoxygenase	#N/A
PR20G_HUMAN	reviewed	Proline-rich protein 20G	PRR20G	3-hydroxy-3-methylglutaryl-coenzyme A reductase	HMGCR
PPR36_HUMAN	reviewed	Protein phosphatase 1 regulatory subunit 36	PPP1R36	Hyaluronan synthase 2	HAS2
PRDM1_HUMAN	reviewed	PR domain zinc finger protein 1	PRDM1	Glutathione S-transferase P	GSTP1
PRDX2_HUMAN	reviewed	Peroxiredoxin-2	PRDX2	Type I iodothyronine deiodinase	DIO1
PRS55_HUMAN	reviewed	Serine protease 55	PRSS55	C5a anaphylatoxin chemotactic receptor	#N/A
PTBP3_HUMAN	reviewed	Polypyrimidine tract-binding protein 3	PTBP3	Insulin	INS
PSMD5_HUMAN	reviewed	26S proteasome non-ATPase regulatory subunit 5	PSMD5	Low affinity immunoglobulin epsilon Fc receptor	FCER2
PSMD2_HUMAN	reviewed	26S proteasome non-ATPase regulatory subunit 2	PSMD2	Integrin beta-2	ITGB2
PUR8_HUMAN	reviewed	Adenylosuccinate lyase	ADSL	Thromboxane A2 receptor	TBXA2R
PYR1_HUMAN	reviewed	CAD protein	CAD	DNA topoisomerase 2-alpha	TOP2A
RDH10_HUMAN	reviewed	Retinol dehydrogenase 10	RDH10	mRNA of Protein-tyrosine phosphatase, non-receptor type 1	#N/A
RAPSN_HUMAN	reviewed	43 kDa receptor-associated protein of the synapse	RAPSN	Trypsin-1	PRSS1
RAI2_HUMAN	reviewed	Retinoic acid-induced protein 2	RAI2	Nitric oxide synthase, inducible	NOS2
RGS5_HUMAN	reviewed	Regulator of G-protein signaling 5	RGS5	Prostaglandin G/H synthase 1	PTGS1
RN138_HUMAN	reviewed	E3 ubiquitin-protein ligase RNF138	RNF138	Prostaglandin G/H synthase 2	PTGS2
RM27_HUMAN	reviewed	39S ribosomal protein L27, mitochondrial	MRPL27	Heat shock protein HSP 90-beta	HSP90AB1
RNK_HUMAN	reviewed	Ribonuclease kappa	RNASEK	Phosphatidylinositol 4,5-bisphosphate 3-kinase catalytic subunit gamma isoform, PI3-kinase subunit gamma, PI3K-gamma, PI3Kgamma, PtdIns-3-kinase subunit gamma, EC 2.7.1.137, EC 2.7.1.153, EC 2.7.1.154	#N/A
ROAA_HUMAN	reviewed	Heterogeneous nuclear ribonucleoprotein A/B	HNRNPAB	Nuclear receptor coactivator 2	NCOA2
RNFT2_HUMAN	reviewed	RING finger and transmembrane domain-containing protein 2	RNFT2	Prostaglandin G/H synthase 1	PTGS1
RNPL1_HUMAN	reviewed	Aminopeptidase RNPEPL1	RNPEPL1	Prostaglandin G/H synthase 2	PTGS2
RN175_HUMAN	reviewed	RING finger protein 175	RNF175	Heat shock protein HSP 90-beta	HSP90AB1
RS11_HUMAN	reviewed	40S ribosomal protein S11	RPS11	Phosphatidylinositol 4,5-bisphosphate 3-kinase catalytic subunit gamma isoform, PI3-kinase subunit gamma, PI3K-gamma, PI3Kgamma, PtdIns-3-kinase subunit gamma, EC 2.7.1.137, EC 2.7.1.153, EC 2.7.1.154	#N/A
SNPC1_HUMAN	reviewed	snRNA-activating protein complex subunit 1	SNAPC1	Prostaglandin G/H synthase 1	PTGS1
SLX1_HUMAN	reviewed	Structure-specific endonuclease subunit SLX1	SLX1A	Estrogen receptor	ESR1
SLX4I_HUMAN	reviewed	Protein SLX4IP	SLX4IP	Prostaglandin G/H synthase 2	PTGS2
SPS1_HUMAN	reviewed	Selenide, water dikinase 1	SEPHS1	Heat shock protein HSP 90-beta	HSP90AB1
SNX17_HUMAN	reviewed	Sorting nexin-17	SNX17	Dipeptidase 1	DPEP1
SIX5_HUMAN	reviewed	Homeobox protein SIX5	SIX5	Retinoic acid receptor RXR-alpha	RXRA
SIGL5_HUMAN	reviewed	Sialic acid-binding Ig-like lectin 5	SIGLEC5	mRNA of PKA Catalytic Subunit C-alpha	#N/A
SNX29_HUMAN	reviewed	Sorting nexin-29	SNX29	Nuclear receptor coactivator 2	NCOA2
SIM22_HUMAN	reviewed	Small integral membrane protein 22	SMIM22	Calmodulin	#N/A
SPYA_HUMAN	reviewed	Serine--pyruvate aminotransferase	AGXT	RAC-alpha serine/threonine-protein kinase	AKT1
SPDLY_HUMAN	reviewed	Protein Spindly	SPDL1	Urokinase-type plasminogen activator	PLAU
SP110_HUMAN	reviewed	Sp110 nuclear body protein	SP110	Tumor necrosis factor	TNF
SOX8_HUMAN	reviewed	Transcription factor SOX-8	SOX8	Transcription factor AP-1	JUN
SPEF1_HUMAN	reviewed	Sperm flagellar protein 1	SPEF1	Interleukin-6	IL6
SMAD3_HUMAN	reviewed	Mothers against decapentaplegic homolog 3	SMAD3	Caspase-3	CASP3
SIAH2_HUMAN	reviewed	E3 ubiquitin-protein ligase SIAH2	SIAH2	NADPH--cytochrome P450 reductase	POR
STMD1_HUMAN	reviewed	Stathmin domain-containing protein 1	STMND1	Catechol O-methyltransferase	COMT
STMN3_HUMAN	reviewed	Stathmin-3	STMN3	Cyclic AMP-responsive element-binding protein 1	CREB1
SSU72_HUMAN	reviewed	RNA polymerase II subunit A C-terminal domain phosphatase SSU72	SSU72	C-C motif chemokine 2	CCL2
STIM2_HUMAN	reviewed	Stromal interaction molecule 2	STIM2	Dual oxidase 2	DUOX2
STAT_HUMAN	reviewed	Statherin	STATH	Interleukin-2	IL2
SUV92_HUMAN	reviewed	Histone-lysine N-methyltransferase SUV39H2	SUV39H2	Tissue-type plasminogen activator	PLAT
TCF20_HUMAN	reviewed	Transcription factor 20	TCF20	Glutamate [NMDA] receptor subunit zeta-1	#N/A
TCPW_HUMAN	reviewed	T-complex protein 1 subunit zeta-2	CCT6B	Interleukin-1 alpha	IL1A
TDB01_HUMAN	reviewed	T cell receptor beta diversity 1	TRBD1	Glutamate--cysteine ligase catalytic subunit	GCLC
SYT7_HUMAN	reviewed	Synaptotagmin-7	SYT7	Glutathione synthetase	GSS
SYT3_HUMAN	reviewed	Synaptotagmin-3	SYT3	Cytochrome P450 19A1	#N/A
T10B_HUMAN	reviewed	Mitochondrial import inner membrane translocase subunit Tim10 B	TIMM10B	ATP-binding cassette sub-family G member 2	#N/A
TLR1_HUMAN	reviewed	Toll-like receptor 1	TLR1	Angiotensin-converting enzyme	ACE
TFF2_HUMAN	reviewed	Trefoil factor 2	TFF2	Hyaluronan synthase 2	HAS2
TFEB_HUMAN	reviewed	Transcription factor EB	TFEB	Glutamate receptor 2	GRIA2
TEP1_HUMAN	reviewed	Telomerase protein component 1	TEP1	CREB-regulated transcription coactivator 2	CRTC2
THRSP_HUMAN	reviewed	Thyroid hormone-inducible hepatic protein	THRSP	Prostaglandin G/H synthase 1	PTGS1
TM14B_HUMAN	reviewed	Transmembrane protein 14B	TMEM14B	Prostaglandin G/H synthase 2	PTGS2
TIAM1_HUMAN	reviewed	T-lymphoma invasion and metastasis-inducing protein 1	TIAM1	Retinoic acid receptor RXR-alpha	RXRA
TGFB3_HUMAN	reviewed	Transforming growth factor beta-3 proprotein	TGFB3	Nuclear receptor coactivator 2	NCOA2
TM213_HUMAN	reviewed	Transmembrane protein 213	TMEM213	Lysozyme	#N/A
TM174_HUMAN	reviewed	Transmembrane protein 174	TMEM174	Nicotinate-nucleotide--dimethylbenzimidazole phosphoribosyltransferase	#N/A
TRPA1_HUMAN	reviewed	Transient receptor potential cation channel subfamily A member 1	TRPA1	Sodium-dependent noradrenaline transporter	SLC6A2
PH4H_HUMAN	reviewed	Phenylalanine-4-hydroxylase	PAH	Ig gamma-1 chain C region	#N/A
PININ_HUMAN	reviewed	Pinin	PNN	Gamma-aminobutyric acid receptor subunit alpha-2	GABRA2
PEG10_HUMAN	reviewed	Retrotransposon-derived protein PEG10	PEG10	Gamma-aminobutyric acid receptor subunit alpha-1	GABRA1
PKHN1_HUMAN	reviewed	Pleckstrin homology domain-containing family N member 1	PLEKHN1	Cytochrome P450-cam	#N/A
PRKY_HUMAN	reviewed	Putative serine/threonine-protein kinase PRKY	PRKY	Transient receptor potential cation channel subfamily V member 1	TRPV1
PRS48_HUMAN	reviewed	Serine protease 48	PRSS48	Muscarinic acetylcholine receptor M1	CHRM1
PRP17_HUMAN	reviewed	Pre-mRNA-processing factor 17	CDC40	Muscarinic acetylcholine receptor M2	CHRM2
PRI1_HUMAN	reviewed	DNA primase small subunit	PRIM1	Gamma-aminobutyric acid receptor subunit alpha-6	GABRA6
PKHG4_HUMAN	reviewed	Puratrophin-1	PLEKHG4		#N/A
PROK1_HUMAN	reviewed	Prokineticin-1	PROK1		#N/A
PSB4_HUMAN	reviewed	Proteasome subunit beta type-4	PSMB4	Peroxisome proliferator-activated receptor alpha	PPARA
PRR22_HUMAN	reviewed	Proline-rich protein 22	PRR22	G-protein coupled bile acid receptor 1	GPBAR1
PPR27_HUMAN	reviewed	Protein phosphatase 1 regulatory subunit 27	PPP1R27	Sodium-dependent noradrenaline transporter	SLC6A2
PRC1_HUMAN	reviewed	Protein regulator of cytokinesis 1	PRC1	Sodium-dependent dopamine transporter	SLC6A3
PRA26_HUMAN	reviewed	Putative PRAME family member 26	PRAMEF26	Amine oxidase [flavin-containing] A	MAOA
PTIP2_HUMAN	reviewed	PTTG1IP family member 2	PTTG1IP2	Amine oxidase [flavin-containing] B	MAOB
R10B1_HUMAN	reviewed	Radial spoke head 10 homolog B	RSPH10B	Sodium-dependent serotonin transporter	SLC6A4
RET7_HUMAN	reviewed	Retinoid-binding protein 7	RBP7	Pro-neuropeptide Y	NPY
RNF4_HUMAN	reviewed	E3 ubiquitin-protein ligase RNF4	RNF4	Cytochrome P450 3A4	CYP3A4
RPA2_HUMAN	reviewed	DNA-directed RNA polymerase I subunit RPA2	POLR1B	3-hydroxy-3-methylglutaryl-coenzyme A reductase	HMGCR
RPGF5_HUMAN	reviewed	Rap guanine nucleotide exchange factor 5	RAPGEF5	Solute carrier organic anion transporter family member 2B1	SLCO2B1
RN152_HUMAN	reviewed	E3 ubiquitin-protein ligase RNF152	RNF152	ATP-dependent translocase ABCB1	ABCB1
RN149_HUMAN	reviewed	E3 ubiquitin-protein ligase RNF149	RNF149	Solute carrier organic anion transporter family member 1A2	SLCO1A2
RN167_HUMAN	reviewed	E3 ubiquitin-protein ligase RNF167	RNF167	Solute carrier family 22 member 6	SLC22A6
RNF38_HUMAN	reviewed	E3 ubiquitin-protein ligase RNF38	RNF38	Solute carrier family 22 member 8	SLC22A8
RRP36_HUMAN	reviewed	Ribosomal RNA processing protein 36 homolog	RRP36	Canalicular multispecific organic anion transporter 1	ABCC2
RN180_HUMAN	reviewed	E3 ubiquitin-protein ligase RNF180	RNF180	Solute carrier family 22 member 11	SLC22A11
RNF32_HUMAN	reviewed	RING finger protein 32	RNF32	ATP-binding cassette sub-family G member 1	ABCG1
RRN3_HUMAN	reviewed	RNA polymerase I-specific transcription initiation factor RRN3	RRN3	Solute carrier family 22 member 7	SLC22A7
RRAGA_HUMAN	reviewed	Ras-related GTP-binding protein A	RRAGA	Solute carrier organic anion transporter family member 1B1	SLCO1B1
RS29_HUMAN	reviewed	40S ribosomal protein S29	RPS29	Monocarboxylate transporter 1	SLC16A1
SIM30_HUMAN	reviewed	Small integral membrane protein 30	SMIM30	Bile salt export pump	ABCB11
SMAD4_HUMAN	reviewed	Mothers against decapentaplegic homolog 4	SMAD4	Solute carrier organic anion transporter family member 1B3	SLCO1B3
SPR2A_HUMAN	reviewed	Small proline-rich protein 2A	SPRR2A	Histone deacetylase 2	HDAC2
SLIRP_HUMAN	reviewed	SRA stem-loop-interacting RNA-binding protein, mitochondrial	SLIRP
SPXN5_HUMAN	reviewed	Sperm protein associated with the nucleus on the X chromosome N5	SPANXN5
SIM17_HUMAN	reviewed	Small integral membrane protein 17	SMIM17
SO2B1_HUMAN	reviewed	Solute carrier organic anion transporter family member 2B1	SLCO2B1
SPDYC_HUMAN	reviewed	Speedy protein C	SPDYC
SOX2_HUMAN	reviewed	Transcription factor SOX-2	SOX2
SPDE7_HUMAN	reviewed	Putative speedy protein E7	SPDYE7P
SMRD1_HUMAN	reviewed	SWI/SNF-related matrix-associated actin-dependent regulator of chromatin subfamily D member 1	SMARCD1
SPY4_HUMAN	reviewed	Protein sprouty homolog 4	SPRY4
SIX1_HUMAN	reviewed	Homeobox protein SIX1	SIX1
SLN13_HUMAN	reviewed	Schlafen family member 13	SLFN13
SPIB_HUMAN	reviewed	Transcription factor Spi-B	SPIB
SIA7F_HUMAN	reviewed	Alpha-N-acetylgalactosaminide alpha-2,6-sialyltransferase 6	ST6GALNAC6
SIG15_HUMAN	reviewed	Sialic acid-binding Ig-like lectin 15	SIGLEC15
SIA4A_HUMAN	reviewed	CMP-N-acetylneuraminate-beta-galactosamide-alpha-2,3-sialyltransferase 1	ST3GAL1
STML3_HUMAN	reviewed	Stomatin-like protein 3	STOML3
SLAP2_HUMAN	reviewed	Src-like-adapter 2	SLA2
SI11A_HUMAN	reviewed	Small integral membrane protein 11A	SMIM11A
STK39_HUMAN	reviewed	STE20/SPS1-related proline-alanine-rich protein kinase	STK39
SSBP3_HUMAN	reviewed	Single-stranded DNA-binding protein 3	SSBP3
SUCB1_HUMAN	reviewed	Succinate--CoA ligase	SUCLA2
SPSB4_HUMAN	reviewed	SPRY domain-containing SOCS box protein 4	SPSB4
SUGP1_HUMAN	reviewed	SURP and G-patch domain-containing protein 1	SUGP1
SLMAP_HUMAN	reviewed	Sarcolemmal membrane-associated protein	SLMAP
SYDE2_HUMAN	reviewed	Rho GTPase-activating protein SYDE2	SYDE2
TBATA_HUMAN	reviewed	Protein TBATA	TBATA
TAAR1_HUMAN	reviewed	Trace amine-associated receptor 1	TAAR1
TAL1_HUMAN	reviewed	T-cell acute lymphocytic leukemia protein 1	TAL1
SYUG_HUMAN	reviewed	Gamma-synuclein	SNCG
TELT_HUMAN	reviewed	Telethonin	TCAP
TIGD2_HUMAN	reviewed	Tigger transposable element-derived protein 2	TIGD2
T2FA_HUMAN	reviewed	General transcription factor IIF subunit 1	GTF2F1
TIGD4_HUMAN	reviewed	Tigger transposable element-derived protein 4	TIGD4
TM11E_HUMAN	reviewed	Transmembrane protease serine 11E	TMPRSS11E
THAP7_HUMAN	reviewed	THAP domain-containing protein 7	THAP7
TM127_HUMAN	reviewed	Transmembrane protein 127	TMEM127
TEX26_HUMAN	reviewed	Testis-expressed protein 26	TEX26
TDGF1_HUMAN	reviewed	Teratocarcinoma-derived growth factor 1	TDGF1
TE2IP_HUMAN	reviewed	Telomeric repeat-binding factor 2-interacting protein 1	TERF2IP
TM207_HUMAN	reviewed	Transmembrane protein 207	TMEM207
TM41A_HUMAN	reviewed	Transmembrane protein 41A	TMEM41A
TM234_HUMAN	reviewed	Transmembrane protein 234	TMEM234
TM87A_HUMAN	reviewed	Transmembrane protein 87A	TMEM87A
TDIF1_HUMAN	reviewed	Deoxynucleotidyltransferase terminal-interacting protein 1	DNTTIP1
TRI75_HUMAN	reviewed	Putative tripartite motif-containing protein 75	TRIM75P
TRI13_HUMAN	reviewed	E3 ubiquitin-protein ligase TRIM13	TRIM13
TRI15_HUMAN	reviewed	Tripartite motif-containing protein 15	TRIM15
TR11B_HUMAN	reviewed	Tumor necrosis factor receptor superfamily member 11B	TNFRSF11B
TOM70_HUMAN	reviewed	Mitochondrial import receptor subunit TOM70	TOMM70
TRI52_HUMAN	reviewed	E3 ubiquitin-protein ligase TRIM52	TRIM52
TMC6_HUMAN	reviewed	Transmembrane channel-like protein 6	TMC6
TPPC1_HUMAN	reviewed	Trafficking protein particle complex subunit 1	TRAPPC1
TNR18_HUMAN	reviewed	Tumor necrosis factor receptor superfamily member 18	TNFRSF18
TMM74_HUMAN	reviewed	Transmembrane protein 74	TMEM74
R3GEF_HUMAN	reviewed	Guanine nucleotide exchange factor for Rab-3A	RAB3IL1
QRFPR_HUMAN	reviewed	Pyroglutamylated RF-amide peptide receptor	QRFPR
PXK_HUMAN	reviewed	PX domain-containing protein kinase-like protein	PXK
RAE1L_HUMAN	reviewed	mRNA export factor	RAE1
RBM4B_HUMAN	reviewed	RNA-binding protein 4B	RBM4B
RAP1B_HUMAN	reviewed	Ras-related protein Rap-1b	RAP1B
RB27A_HUMAN	reviewed	Ras-related protein Rab-27A	RAB27A
RAB28_HUMAN	reviewed	Ras-related protein Rab-28	RAB28
RAC2_HUMAN	reviewed	Ras-related C3 botulinum toxin substrate 2	RAC2
RAB1C_HUMAN	reviewed	Putative Ras-related protein Rab-1C	RAB1C
RHG05_HUMAN	reviewed	Rho GTPase-activating protein 5	ARHGAP5
RAB38_HUMAN	reviewed	Ras-related protein Rab-38	RAB38
RHG23_HUMAN	reviewed	Rho GTPase-activating protein 23	ARHGAP23
RAB8B_HUMAN	reviewed	Ras-related protein Rab-8B	RAB8B
RHG40_HUMAN	reviewed	Rho GTPase-activating protein 40	ARHGAP40
RAB43_HUMAN	reviewed	Ras-related protein Rab-43	RAB43
RIP_HUMAN	reviewed	RPA-interacting protein	RPAIN
RETN_HUMAN	reviewed	Resistin	RETN
RIT2_HUMAN	reviewed	GTP-binding protein Rit2	RIT2
RIMKB_HUMAN	reviewed	Beta-citrylglutamate synthase B	RIMKLB
RM33_HUMAN	reviewed	39S ribosomal protein L33, mitochondrial	MRPL33
RLA1_HUMAN	reviewed	60S acidic ribosomal protein P1	RPLP1
RPF2_HUMAN	reviewed	Ribosome production factor 2 homolog	RPF2
RPAP2_HUMAN	reviewed	Putative RNA polymerase II subunit B1 CTD phosphatase RPAP2	RPAP2
RNAS7_HUMAN	reviewed	Ribonuclease 7	RNASE7
RNF31_HUMAN	reviewed	E3 ubiquitin-protein ligase RNF31	RNF31
RN3P2_HUMAN	reviewed	Putative RRN3-like protein RRN3P2	RRN3P2
RNS13_HUMAN	reviewed	Probable inactive ribonuclease-like protein 13	RNASE13
RSLBA_HUMAN	reviewed	Ras-like protein family member 11A	RASL11A
S29P2_HUMAN	reviewed	Putative protein SNX29P2	SNX29P2
RT16_HUMAN	reviewed	28S ribosomal protein S16, mitochondrial	MRPS16
S30BP_HUMAN	reviewed	SAP30-binding protein	SAP30BP
S35E1_HUMAN	reviewed	Solute carrier family 35 member E1	SLC35E1
RT29_HUMAN	reviewed	28S ribosomal protein S29, mitochondrial	DAP3
RYBP_HUMAN	reviewed	RING1 and YY1-binding protein	RYBP
SALL2_HUMAN	reviewed	Sal-like protein 2	SALL2
S35E2_HUMAN	reviewed	Solute carrier family 35 member E2A	SLC35E2A
SAM13_HUMAN	reviewed	Sterile alpha motif domain-containing protein 13	SAMD13
S26A3_HUMAN	reviewed	Chloride anion exchanger	SLC26A3
S10A1_HUMAN	reviewed	Protein S100-A1	S100A1
S39A5_HUMAN	reviewed	Zinc transporter ZIP5	SLC39A5
RUNX1_HUMAN	reviewed	Runt-related transcription factor 1	RUNX1
SG1D4_HUMAN	reviewed	Secretoglobin family 1D member 4	SCGB1D4
SHLD2_HUMAN	reviewed	Shieldin complex subunit 2	SHLD2
SCP2_HUMAN	reviewed	Sterol carrier protein 2	SCP2
SEP10_HUMAN	reviewed	Septin-10	SEPTIN10
SC24C_HUMAN	reviewed	Protein transport protein Sec24C	SEC24C
SERC_HUMAN	reviewed	Phosphoserine aminotransferase	PSAT1
SMAG2_HUMAN	reviewed	Protein Smaug homolog 2	SAMD4B
SMYD2_HUMAN	reviewed	N-lysine methyltransferase SMYD2	SMYD2
SCND2_HUMAN	reviewed	Putative SCAN domain-containing protein SCAND2P	SCAND2P
SMC1B_HUMAN	reviewed	Structural maintenance of chromosomes protein 1B	SMC1B
SMBT1_HUMAN	reviewed	Scm-like with four MBT domains protein 1	SFMBT1
SP130_HUMAN	reviewed	Histone deacetylase complex subunit SAP130	SAP130
SPA6L_HUMAN	reviewed	Spermatogenesis associated 6-like protein	SPATA6L
SL9A3_HUMAN	reviewed	Sodium/hydrogen exchanger 3	SLC9A3
SIGL6_HUMAN	reviewed	Sialic acid-binding Ig-like lectin 6	SIGLEC6
SMCR8_HUMAN	reviewed	Guanine nucleotide exchange protein SMCR8	SMCR8
SNX30_HUMAN	reviewed	Sorting nexin-30	SNX30
SIM26_HUMAN	reviewed	Small integral membrane protein 26	SMIM26
SOBP_HUMAN	reviewed	Sine oculis-binding protein homolog	SOBP
SOCS3_HUMAN	reviewed	Suppressor of cytokine signaling 3	SOCS3
SIPA1_HUMAN	reviewed	Signal-induced proliferation-associated protein 1	SIPA1
SPRE3_HUMAN	reviewed	Sprouty-related, EVH1 domain-containing protein 3	SPRED3
SPI2_HUMAN	reviewed	Serpin I2	SERPINI2
SPT20_HUMAN	reviewed	Spermatogenesis-associated protein 20	SPATA20
SPEGN_HUMAN	reviewed	SPEG neighbor protein	SPEGNB
SIDT2_HUMAN	reviewed	SID1 transmembrane family member 2	SIDT2
STPG1_HUMAN	reviewed	O	STPG1
ST7_HUMAN	reviewed	Suppressor of tumorigenicity 7 protein	ST7
ST7L_HUMAN	reviewed	Suppressor of tumorigenicity 7 protein-like	ST7L
ST32A_HUMAN	reviewed	Serine/threonine-protein kinase 32A	STK32A
STRA8_HUMAN	reviewed	Stimulated by retinoic acid gene 8 protein homolog	STRA8
TX13B_HUMAN	reviewed	Testis-expressed protein 13B	TEX13B
SRRM4_HUMAN	reviewed	Serine/arginine repetitive matrix protein 4	SRRM4
SRTD1_HUMAN	reviewed	SERTA domain-containing protein 1	SERTAD1
SRP09_HUMAN	reviewed	Signal recognition particle 9 kDa protein	SRP9
TCPA_HUMAN	reviewed	T-complex protein 1 subunit alpha	TCP1
T191B_HUMAN	reviewed	Transmembrane protein 191B	TMEM191B
TINAG_HUMAN	reviewed	Tubulointerstitial nephritis antigen	TINAG
TLX2_HUMAN	reviewed	T-cell leukemia homeobox protein 2	TLX2
TFR2_HUMAN	reviewed	Transferrin receptor protein 2	TFR2
TFF1_HUMAN	reviewed	Trefoil factor 1	TFF1
TINCR_HUMAN	reviewed	Putative ubiquitin domain-containing protein TINCR	TINCR
TM254_HUMAN	reviewed	Transmembrane protein 254	TMEM254
TDR12_HUMAN	reviewed	Putative ATP-dependent RNA helicase TDRD12	TDRD12
OR2B8_HUMAN	reviewed	Putative olfactory receptor 2B8	OR2B8P
OR2W1_HUMAN	reviewed	Olfactory receptor 2W1	OR2W1
OR5BH_HUMAN	reviewed	Olfactory receptor 5B17	OR5B17
OR8G1_HUMAN	reviewed	Olfactory receptor 8G1	OR8G1
OLFL1_HUMAN	reviewed	Olfactomedin-like protein 1	OLFML1
PANK1_HUMAN	reviewed	Pantothenate kinase 1	PANK1
PALB2_HUMAN	reviewed	Partner and localizer of BRCA2	PALB2
PAR3L_HUMAN	reviewed	Partitioning defective 3 homolog B	PARD3B
PDS5A_HUMAN	reviewed	Sister chromatid cohesion protein PDS5 homolog A	PDS5A
P2Y14_HUMAN	reviewed	P2Y purinoceptor 14	P2RY14
P3_HUMAN	reviewed	P3 protein	SLC10A3
PAX1_HUMAN	reviewed	Paired box protein Pax-1	PAX1
PCY1A_HUMAN	reviewed	Choline-phosphate cytidylyltransferase A	PCYT1A
PI2R_HUMAN	reviewed	Prostacyclin receptor	PTGIR
PDCL3_HUMAN	reviewed	Phosducin-like protein 3	PDCL3
PYY3_HUMAN	reviewed	Putative peptide YY-3	PYY3
R144A_HUMAN	reviewed	E3 ubiquitin-protein ligase RNF144A	RNF144A
RCBT2_HUMAN	reviewed	RCC1 and BTB domain-containing protein 2	RCBTB2
RBM4_HUMAN	reviewed	RNA-binding protein 4	RBM4
RB11A_HUMAN	reviewed	Ras-related protein Rab-11A	RAB11A
RAP1A_HUMAN	reviewed	Ras-related protein Rap-1A	RAP1A
RBP2_HUMAN	reviewed	E3 SUMO-protein ligase RanBP2	RANBP2
RABP1_HUMAN	reviewed	Cellular retinoic acid-binding protein 1	CRABP1
RBAS1_HUMAN	reviewed	Putative uncharacterized protein encoded by RBM12B-AS1	RBM12B-AS1
REX1B_HUMAN	reviewed	Required for excision 1-B domain-containing protein	REX1BD
RAD21_HUMAN	reviewed	Double-strand-break repair protein rad21 homolog	RAD21
RHG32_HUMAN	reviewed	Rho GTPase-activating protein 32	ARHGAP32
RHBL2_HUMAN	reviewed	Rhomboid-related protein 2	RHBDL2
S31E1_HUMAN	reviewed	Spermatogenesis-associated protein 31E1	SPATA31E1
S31A3_HUMAN	reviewed	Spermatogenesis-associated protein 31A3	SPATA31A3
RT21_HUMAN	reviewed	28S ribosomal protein S21, mitochondrial	MRPS21
S35D3_HUMAN	reviewed	Solute carrier family 35 member D3	SLC35D3
RT35_HUMAN	reviewed	28S ribosomal protein S35, mitochondrial	MRPS35
S2542_HUMAN	reviewed	Mitochondrial coenzyme A transporter SLC25A42	SLC25A42
RYR2_HUMAN	reviewed	Ryanodine receptor 2	RYR2
S10AA_HUMAN	reviewed	Protein S100-A10	S100A10
S39A7_HUMAN	reviewed	Zinc transporter SLC39A7	SLC39A7
S40A1_HUMAN	reviewed	Solute carrier family 40 member 1	SLC40A1
S10AD_HUMAN	reviewed	Protein S100-A13	S100A13
S45A3_HUMAN	reviewed	Solute carrier family 45 member 3	SLC45A3
S12A2_HUMAN	reviewed	Solute carrier family 12 member 2	SLC12A2
S12A7_HUMAN	reviewed	Solute carrier family 12 member 7	SLC12A7
S35A2_HUMAN	reviewed	UDP-galactose translocator	SLC35A2
RT18C_HUMAN	reviewed	28S ribosomal protein S18c, mitochondrial	MRPS18C
RTL9_HUMAN	reviewed	Retrotransposon Gag-like protein 9	RTL9
S13A4_HUMAN	reviewed	Solute carrier family 13 member 4	SLC13A4
S52A2_HUMAN	reviewed	Solute carrier family 52, riboflavin transporter, member 2	SLC52A2
RSPO4_HUMAN	reviewed	R-spondin-4	RSPO4
RUXF_HUMAN	reviewed	Small nuclear ribonucleoprotein F	SNRPF
S6OS1_HUMAN	reviewed	Protein SIX6OS1	SIX6OS1
S6A14_HUMAN	reviewed	Sodium- and chloride-dependent neutral and basic amino acid transporter B	SLC6A14
RTN1_HUMAN	reviewed	Reticulon-1	RTN1
RUN3B_HUMAN	reviewed	RUN domain-containing protein 3B	RUNDC3B
RUSC1_HUMAN	reviewed	RUN and SH3 domain-containing protein 1	RUSC1
RUND1_HUMAN	reviewed	RUN domain-containing protein 1	RUNDC1
TAB3_HUMAN	reviewed	TGF-beta-activated kinase 1 and MAP3K7-binding protein 3	TAB3
SAMD5_HUMAN	reviewed	Sterile alpha motif domain-containing protein 5	SAMD5
SAMN1_HUMAN	reviewed	SAM domain-containing protein SAMSN-1	SAMSN1
SC5AB_HUMAN	reviewed	Sodium/myo-inositol cotransporter 2	SLC5A11
SC61B_HUMAN	reviewed	Protein transport protein Sec61 subunit beta	SEC61B
SATB1_HUMAN	reviewed	DNA-binding protein SATB1	SATB1
SCRN3_HUMAN	reviewed	Secernin-3	SCRN3
SCAM1_HUMAN	reviewed	Secretory carrier-associated membrane protein 1	SCAMP1
SEP11_HUMAN	reviewed	Septin-11	SEPTIN11
SCNM1_HUMAN	reviewed	Sodium channel modifier 1	SCNM1
SM34B_HUMAN	reviewed	Small integral membrane protein 34B	SMIM34B
SNTB1_HUMAN	reviewed	Beta-1-syntrophin	SNTB1
SNP47_HUMAN	reviewed	Synaptosomal-associated protein 47	SNAP47
SNR27_HUMAN	reviewed	U4/U6.U5 small nuclear ribonucleoprotein 27 kDa protein	SNRNP27
SPA13_HUMAN	reviewed	Putative serpin A13	SERPINA13P
SL7A1_HUMAN	reviewed	High affinity cationic amino acid transporter 1	SLC7A1
SNG2L_HUMAN	reviewed	Putative synaptogyrin-2 like protein
SMDC1_HUMAN	reviewed	SAYSvFN domain-containing protein 1	SAYSD1
SPR2F_HUMAN	reviewed	Small proline-rich protein 2F	SPRR2F
SMU1_HUMAN	reviewed	WD40 repeat-containing protein SMU1	SMU1
TRI37_HUMAN	reviewed	E3 ubiquitin-protein ligase TRIM37	TRIM37
SPY2_HUMAN	reviewed	Protein sprouty homolog 2	SPRY2
SPE39_HUMAN	reviewed	Spermatogenesis-defective protein 39 homolog	VIPAS39
SPIDR_HUMAN	reviewed	DNA repair-scaffolding protein	SPIDR
SLAI2_HUMAN	reviewed	SLAIN motif-containing protein 2	SLAIN2
SIAH3_HUMAN	reviewed	Seven in absentia homolog 3	SIAH3
SPB11_HUMAN	reviewed	Serpin B11	SERPINB11
SIAL_HUMAN	reviewed	Bone sialoprotein 2	IBSP
SIG11_HUMAN	reviewed	Sialic acid-binding Ig-like lectin 11	SIGLEC11
ST1B1_HUMAN	reviewed	Sulfotransferase family cytosolic 1B member 1	SULT1B1
STMN2_HUMAN	reviewed	Stathmin-2	STMN2
SHSA8_HUMAN	reviewed	Protein shisa-8	SHISA8
ST17B_HUMAN	reviewed	Serine/threonine-protein kinase 17B	STK17B
STPG2_HUMAN	reviewed	Sperm-tail PG-rich repeat-containing protein 2	STPG2
SUN2_HUMAN	reviewed	SUN domain-containing protein 2	SUN2
STAC_HUMAN	reviewed	SH3 and cysteine-rich domain-containing protein	STAC
SURF6_HUMAN	reviewed	Surfeit locus protein 6	SURF6
TSPY8_HUMAN	reviewed	Testis-specific Y-encoded protein 8	TSPY8
SUSD6_HUMAN	reviewed	Sushi domain-containing protein 6	SUSD6
SRGP2_HUMAN	reviewed	SLIT-ROBO Rho GTPase-activating protein 2	SRGAP2
UBE2U_HUMAN	reviewed	Ubiquitin-conjugating enzyme E2 U	UBE2U
SRRM3_HUMAN	reviewed	Serine/arginine repetitive matrix protein 3	SRRM3
UPK3L_HUMAN	reviewed	Uroplakin-3b-like protein 1	UPK3BL1
SWP70_HUMAN	reviewed	Switch-associated protein 70	SWAP70
STYX_HUMAN	reviewed	Serine/threonine/tyrosine-interacting protein	STYX
V1AR_HUMAN	reviewed	Vasopressin V1a receptor	AVPR1A
TBPL2_HUMAN	reviewed	TATA box-binding protein-like 2	TBPL2
TCO2_HUMAN	reviewed	Transcobalamin-2	TCN2
TCAM2_HUMAN	reviewed	TIR domain-containing adapter molecule 2	TICAM2
TB15B_HUMAN	reviewed	Thymosin beta-15B	TMSB15B
TBA4B_HUMAN	reviewed	Putative tubulin-like protein alpha-4B	TUBA4B
JADE2_HUMAN	reviewed	E3 ubiquitin-protein ligase Jade-2	JADE2
ITB3_HUMAN	reviewed	Integrin beta-3	ITGB3
INT4_HUMAN	reviewed	Integrator complex subunit 4	INTS4
INAM1_HUMAN	reviewed	Putative transmembrane protein INAFM1	INAFM1
INE1_HUMAN	reviewed	Putative inactivation escape 1 protein	INE1
INSC_HUMAN	reviewed	Protein inscuteable homolog	INSC
INSI1_HUMAN	reviewed	Insulin-induced gene 1 protein	INSIG1
KCNC2_HUMAN	reviewed	Potassium voltage-gated channel subfamily C member 2	KCNC2
KDM2B_HUMAN	reviewed	Lysine-specific demethylase 2B	KDM2B
IQCF1_HUMAN	reviewed	IQ domain-containing protein F1	IQCF1
KI2LB_HUMAN	reviewed	Killer cell immunoglobulin-like receptor 2DL5B	KIR2DL5B
KRR1_HUMAN	reviewed	KRR1 small subunit processome component homolog	KRR1
KCC1B_HUMAN	reviewed	Calcium/calmodulin-dependent protein kinase type 1B	PNCK
OR2BB_HUMAN	reviewed	Olfactory receptor 2B11	OR2B11
NT2NB_HUMAN	reviewed	Notch homolog 2 N-terminal-like protein B	NOTCH2NLB
OR8BC_HUMAN	reviewed	Olfactory receptor 8B12	OR8B12
PINK1_HUMAN	reviewed	Serine/threonine-protein kinase PINK1, mitochondrial	PINK1
PIF1_HUMAN	reviewed	ATP-dependent DNA helicase PIF1	PIF1
QCR7_HUMAN	reviewed	Cytochrome b-c1 complex subunit 7	UQCRB
PWP3B_HUMAN	reviewed	PWWP domain-containing DNA repair factor 3B	PWWP3B
RASF4_HUMAN	reviewed	Ras association domain-containing protein 4	RASSF4
RASN_HUMAN	reviewed	GTPase NRas	NRAS
RASE_HUMAN	reviewed	GTPase ERas	ERAS
RC3H1_HUMAN	reviewed	Roquin-1	RC3H1
RB_HUMAN	reviewed	Retinoblastoma-associated protein	RB1
REM2_HUMAN	reviewed	GTP-binding protein REM 2	REM2
RHG04_HUMAN	reviewed	Rho GTPase-activating protein 4	ARHGAP4
RAB3I_HUMAN	reviewed	Rab-3A-interacting protein	RAB3IP
RGPD1_HUMAN	reviewed	RANBP2-like and GRIP domain-containing protein 1	RGPD1
RACK1_HUMAN	reviewed	Receptor of activated protein C kinase 1	RACK1
RIC1_HUMAN	reviewed	Guanine nucleotide exchange factor subunit RIC1	RIC1
RGS21_HUMAN	reviewed	Regulator of G-protein signaling 21	RGS21
RFAL1_HUMAN	reviewed	Ret finger protein-like 4A-like protein 1	RFPL4AL1
RGF1C_HUMAN	reviewed	Ras-GEF domain-containing family member 1C	RASGEF1C
RIN3_HUMAN	reviewed	Ras and Rab interactor 3	RIN3
RL23_HUMAN	reviewed	60S ribosomal protein L23	RPL23
RL37_HUMAN	reviewed	60S ribosomal protein L37	RPL37
RN126_HUMAN	reviewed	E3 ubiquitin-protein ligase RNF126	RNF126
RNT2_HUMAN	reviewed	Ribonuclease T2	RNASET2
RS20_HUMAN	reviewed	40S ribosomal protein S20	RPS20
RSCA1_HUMAN	reviewed	Regulatory solute carrier protein family 1 member 1	RSC1A1
SRPX2_HUMAN	reviewed	Sushi repeat-containing protein SRPX2	SRPX2
SAMTR_HUMAN	reviewed	S-adenosylmethionine sensor upstream of mTORC1	BMT2
SHL2A_HUMAN	reviewed	Protein shisa-like-2A	SHISAL2A
SG1D1_HUMAN	reviewed	Secretoglobin family 1D member 1	SCGB1D1
SEM3D_HUMAN	reviewed	Semaphorin-3D	SEMA3D
SCP2D_HUMAN	reviewed	SCP2 sterol-binding domain-containing protein 1	SCP2D1
SATB2_HUMAN	reviewed	DNA-binding protein SATB2	SATB2
SC5AC_HUMAN	reviewed	Sodium-coupled monocarboxylate transporter 2	SLC5A12
SPRR5_HUMAN	reviewed	Putative small proline-rich protein 5	SPRR5
SEP15_HUMAN	reviewed	Selenoprotein F	SELENOF
SCD_HUMAN	reviewed	Stearoyl-CoA desaturase	SCD
SKOR2_HUMAN	reviewed	SKI family transcriptional corepressor 2	SKOR2
SN12L_HUMAN	reviewed	Schlafen family member 12-like	SLFN12L
SNAI1_HUMAN	reviewed	Zinc finger protein SNAI1	SNAI1
SNX13_HUMAN	reviewed	Sorting nexin-13	SNX13
SP140_HUMAN	reviewed	Nuclear body protein SP140	SP140
SMCO2_HUMAN	reviewed	Single-pass membrane and coiled-coil domain-containing protein 2	SMCO2
SMAD1_HUMAN	reviewed	Mothers against decapentaplegic homolog 1	SMAD1
SNG3_HUMAN	reviewed	Synaptogyrin-3	SYNGR3
SNX25_HUMAN	reviewed	Sorting nexin-25	SNX25
SPTSA_HUMAN	reviewed	Serine palmitoyltransferase small subunit A	SPTSSA
SIM40_HUMAN	reviewed	Small integral membrane protein 40	SMIM40
SPZ1_HUMAN	reviewed	Spermatogenic leucine zipper protein 1	SPZ1
SMTL2_HUMAN	reviewed	Smoothelin-like protein 2	SMTNL2
SLN11_HUMAN	reviewed	Schlafen family member 11	SLFN11
SIR6_HUMAN	reviewed	NAD-dependent protein deacetylase sirtuin-6	SIRT6
SIA8D_HUMAN	reviewed	CMP-N-acetylneuraminate-poly-alpha-2,8-sialyltransferase	ST8SIA4
SPIN4_HUMAN	reviewed	Spindlin-4	SPIN4
SHOX2_HUMAN	reviewed	Short stature homeobox protein 2	SHOX2
SHPRH_HUMAN	reviewed	E3 ubiquitin-protein ligase SHPRH	SHPRH
SYBU_HUMAN	reviewed	Syntabulin	SYBU
SHSA2_HUMAN	reviewed	Protein shisa-2 homolog	SHISA2
SUN5_HUMAN	reviewed	SUN domain-containing protein 5	SUN5
STAB1_HUMAN	reviewed	Stabilin-1	STAB1
STX11_HUMAN	reviewed	Syntaxin-11	STX11
SRSF4_HUMAN	reviewed	Serine/arginine-rich splicing factor 4	SRSF4
TBC9B_HUMAN	reviewed	TBC1 domain family member 9B	TBC1D9B
TBC3I_HUMAN	reviewed	TBC1 domain family member 3I	TBC1D3I
T4S19_HUMAN	reviewed	Transmembrane 4 L6 family member 19	TM4SF19
TBC3K_HUMAN	reviewed	TBC1 domain family member 3K	TBC1D3K
TBCE_HUMAN	reviewed	Tubulin-specific chaperone E	TBCE
SYVM_HUMAN	reviewed	Valine--tRNA ligase, mitochondrial	VARS2
TCF23_HUMAN	reviewed	Transcription factor 23	TCF23
SYT14_HUMAN	reviewed	Synaptotagmin-14	SYT14
T2R10_HUMAN	reviewed	Taste receptor type 2 member 10	TAS2R10
TLRN1_HUMAN	reviewed	Talin rod domain-containing protein 1	TLNRD1
T2R41_HUMAN	reviewed	Taste receptor type 2 member 41	TAS2R41
THG1_HUMAN	reviewed	Probable tRNA	THG1L
TRHDE_HUMAN	reviewed	Thyrotropin-releasing hormone-degrading ectoenzyme	TRHDE
TRI31_HUMAN	reviewed	E3 ubiquitin-protein ligase TRIM31	TRIM31
TMM91_HUMAN	reviewed	Transmembrane protein 91	TMEM91
PHAR4_HUMAN	reviewed	Phosphatase and actin regulator 4	PHACTR4
PGPI_HUMAN	reviewed	Pyroglutamyl-peptidase 1	PGPEP1
PARP2_HUMAN	reviewed	Poly polymerase 2	PARP2
PHF1_HUMAN	reviewed	PHD finger protein 1	PHF1
PHOCN_HUMAN	reviewed	MOB-like protein phocein	MOB4
PHF7_HUMAN	reviewed	PHD finger protein 7	PHF7
PFKAL_HUMAN	reviewed	ATP-dependent 6-phosphofructokinase, liver type	PFKL
PLXB1_HUMAN	reviewed	Plexin-B1	PLXNB1
PLK2_HUMAN	reviewed	Serine/threonine-protein kinase PLK2	PLK2
PLVAP_HUMAN	reviewed	Plasmalemma vesicle-associated protein	PLVAP
PNRC1_HUMAN	reviewed	Proline-rich nuclear receptor coactivator 1	PNRC1
PPM1F_HUMAN	reviewed	Protein phosphatase 1F	PPM1F
PLPR5_HUMAN	reviewed	Phospholipid phosphatase-related protein type 5	PLPPR5
PIRT_HUMAN	reviewed	Phosphoinositide-interacting protein	PIRT
PIR_HUMAN	reviewed	Pirin	PIR
PKHG6_HUMAN	reviewed	Pleckstrin homology domain-containing family G member 6	PLEKHG6
PITM3_HUMAN	reviewed	Membrane-associated phosphatidylinositol transfer protein 3	PITPNM3
PKHM3_HUMAN	reviewed	Pleckstrin homology domain-containing family M member 3	PLEKHM3
PRKX_HUMAN	reviewed	cAMP-dependent protein kinase catalytic subunit PRKX	PRKX
PRR7_HUMAN	reviewed	Proline-rich protein 7	PRR7
PTH_HUMAN	reviewed	Probable peptidyl-tRNA hydrolase	PTRH1
PTHD3_HUMAN	reviewed	Patched domain-containing protein 3	PTCHD3
QRIC1_HUMAN	reviewed	Glutamine-rich protein 1	QRICH1
PX11C_HUMAN	reviewed	Peroxisomal membrane protein 11C	PEX11G
RDH11_HUMAN	reviewed	Retinol dehydrogenase 11	RDH11
RD3_HUMAN	reviewed	Protein RD3	RD3
RBY1B_HUMAN	reviewed	RNA-binding motif protein, Y chromosome, family 1 member B	RBMY1B
RALYL_HUMAN	reviewed	RNA-binding Raly-like protein	RALYL
RB39B_HUMAN	reviewed	Ras-related protein Rab-39B	RAB39B
RAB6D_HUMAN	reviewed	Ras-related protein Rab-6D	RAB6D
RHG20_HUMAN	reviewed	Rho GTPase-activating protein 20	ARHGAP20
RHG35_HUMAN	reviewed	Rho GTPase-activating protein 35	ARHGAP35
RAD9A_HUMAN	reviewed	Cell cycle checkpoint control protein RAD9A	RAD9A
REEP6_HUMAN	reviewed	Receptor expression-enhancing protein 6	REEP6
RGS16_HUMAN	reviewed	Regulator of G-protein signaling 16	RGS16
RFPL2_HUMAN	reviewed	Ret finger protein-like 2	RFPL2
REN3A_HUMAN	reviewed	Regulator of nonsense transcripts 3A	UPF3A
RGF1B_HUMAN	reviewed	Ras-GEF domain-containing family member 1B	RASGEF1B
RRFM_HUMAN	reviewed	Ribosome-recycling factor, mitochondrial	MRRF
RS26L_HUMAN	reviewed	Putative 40S ribosomal protein S26-like 1	RPS26P11
RSBN1_HUMAN	reviewed	Lysine-specific demethylase 9	RSBN1
RSLAA_HUMAN	reviewed	Ras-like protein family member 10A	RASL10A
SYLC_HUMAN	reviewed	Leucine--tRNA ligase, cytoplasmic	LARS1
RT15_HUMAN	reviewed	28S ribosomal protein S15, mitochondrial	MRPS15
RT18B_HUMAN	reviewed	28S ribosomal protein S18b, mitochondrial	MRPS18B
SALL4_HUMAN	reviewed	Sal-like protein 4	SALL4
S26A2_HUMAN	reviewed	Sulfate transporter	SLC26A2
RT36_HUMAN	reviewed	28S ribosomal protein S36, mitochondrial	MRPS36
RT63_HUMAN	reviewed	Ribosomal protein 63, mitochondrial	MRPL57
SALL3_HUMAN	reviewed	Sal-like protein 3	SALL3
S41A1_HUMAN	reviewed	Solute carrier family 41 member 1	SLC41A1
S3TC1_HUMAN	reviewed	SH3 domain and tetratricopeptide repeat-containing protein 1	SH3TC1
RSU1_HUMAN	reviewed	Ras suppressor protein 1	RSU1
RUFY3_HUMAN	reviewed	Protein RUFY3	RUFY3
SGCA_HUMAN	reviewed	Alpha-sarcoglycan	SGCA
SGCD_HUMAN	reviewed	Delta-sarcoglycan	SGCD
SELW_HUMAN	reviewed	Selenoprotein W	SELENOW
SGIP1_HUMAN	reviewed	SH3-containing GRB2-like protein 3-interacting protein 1	SGIP1
SGO1_HUMAN	reviewed	Shugoshin 1	SGO1
SGK1_HUMAN	reviewed	Serine/threonine-protein kinase Sgk1	SGK1
SCHI1_HUMAN	reviewed	Schwannomin-interacting protein 1	SCHIP1
SCMH1_HUMAN	reviewed	Polycomb protein SCMH1	SCMH1
SCMC3_HUMAN	reviewed	Calcium-binding mitochondrial carrier protein SCaMC-3	SLC25A23
SENP1_HUMAN	reviewed	Sentrin-specific protease 1	SENP1
SCRT1_HUMAN	reviewed	Transcriptional repressor scratch 1	SCRT1
SC6A2_HUMAN	reviewed	Sodium-dependent noradrenaline transporter	SLC6A2
SCRB1_HUMAN	reviewed	Scavenger receptor class B member 1	SCARB1
SMYD1_HUMAN	reviewed	Histone-lysine N-methyltransferase SMYD1	SMYD1
SM34A_HUMAN	reviewed	Small integral membrane protein 34A	SMIM34A
SNAA_HUMAN	reviewed	Alpha-soluble NSF attachment protein	NAPA
SPAS1_HUMAN	reviewed	Spermatogenesis-associated serine-rich protein 1	SPATS1
SIK1B_HUMAN	reviewed	Probable serine/threonine-protein kinase SIK1B	SIK1B
SL9C2_HUMAN	reviewed	Sodium/hydrogen exchanger 11	SLC9C2
SKA3_HUMAN	reviewed	Spindle and kinetochore-associated protein 3	SKA3
SIM38_HUMAN	reviewed	Small integral membrane protein 38	SMIM38
SNG2_HUMAN	reviewed	Synaptogyrin-2	SYNGR2
SIM14_HUMAN	reviewed	Small integral membrane protein 14	SMIM14
SP17_HUMAN	reviewed	Sperm surface protein Sp17	SPA17
SORCN_HUMAN	reviewed	Sorcin	SRI
SLIK2_HUMAN	reviewed	SLIT and NTRK-like protein 2	SLITRK2
SOSSC_HUMAN	reviewed	SOSS complex subunit C	INIP
SPRE2_HUMAN	reviewed	Sprouty-related, EVH1 domain-containing protein 2	SPRED2
SPGOS_HUMAN	reviewed	Putative uncharacterized protein SPART-AS1	SPART-AS1
SPEM3_HUMAN	reviewed	Uncharacterized protein SPEM3	SPEM3
SPCS3_HUMAN	reviewed	Signal peptidase complex subunit 3	SPCS3
SODC_HUMAN	reviewed	Superoxide dismutase	SOD1
SUCA_HUMAN	reviewed	Succinate--CoA ligase	SUCLG1
TAF12_HUMAN	reviewed	Transcription initiation factor TFIID subunit 12	TAF12
THOC2_HUMAN	reviewed	THO complex subunit 2	THOC2
TEN2_HUMAN	reviewed	Teneurin-2	TENM2
TIF1A_HUMAN	reviewed	Transcription intermediary factor 1-alpha	TRIM24
TENX_HUMAN	reviewed	Tenascin-X	TNXB
TF3C3_HUMAN	reviewed	General transcription factor 3C polypeptide 3	GTF3C3
TET5A_HUMAN	reviewed	Terminal nucleotidyltransferase 5A	TENT5A
TEX36_HUMAN	reviewed	Testis-expressed protein 36	TEX36
TF2LX_HUMAN	reviewed	Homeobox protein TGIF2LX	TGIF2LX
TM11F_HUMAN	reviewed	Transmembrane protease serine 11F	TMPRSS11F
OOSP2_HUMAN	reviewed	Oocyte-secreted protein 2	OOSP2
PAX6_HUMAN	reviewed	Paired box protein Pax-6	PAX6
PGTB2_HUMAN	reviewed	Geranylgeranyl transferase type-2 subunit beta	RABGGTB
RET5_HUMAN	reviewed	Retinol-binding protein 5	RBP5
RL19_HUMAN	reviewed	60S ribosomal protein L19	RPL19
RL35_HUMAN	reviewed	60S ribosomal protein L35	RPL35
RM39_HUMAN	reviewed	39S ribosomal protein L39, mitochondrial	MRPL39
RPGR_HUMAN	reviewed	X-linked retinitis pigmentosa GTPase regulator	RPGR
RRP15_HUMAN	reviewed	RRP15-like protein	RRP15
RNF37_HUMAN	reviewed	RING finger protein 37	UBOX5
RPR1B_HUMAN	reviewed	Regulation of nuclear pre-mRNA domain-containing protein 1B	RPRD1B
RRAGB_HUMAN	reviewed	Ras-related GTP-binding protein B	RRAGB
RS13_HUMAN	reviewed	40S ribosomal protein S13	RPS13
S22AC_HUMAN	reviewed	Solute carrier family 22 member 12	SLC22A12
S2533_HUMAN	reviewed	Solute carrier family 25 member 33	SLC25A33
S23A3_HUMAN	reviewed	Solute carrier family 23 member 3	SLC23A3
S35D2_HUMAN	reviewed	UDP-N-acetylglucosamine/UDP-glucose/GDP-mannose transporter	SLC35D2
RX_HUMAN	reviewed	Retinal homeobox protein Rx	RAX
S35G4_HUMAN	reviewed	Putative solute carrier family 35 member G4	SLC35G4
SAC2_HUMAN	reviewed	Phosphatidylinositide phosphatase SAC2	INPP5F
S27A5_HUMAN	reviewed	Bile acyl-CoA synthetase	SLC27A5
S39A8_HUMAN	reviewed	Metal cation symporter ZIP8	SLC39A8
S10A8_HUMAN	reviewed	Protein S100-A8	S100A8
S11IP_HUMAN	reviewed	Serine/threonine-protein kinase 11-interacting protein	STK11IP
S14L1_HUMAN	reviewed	SEC14-like protein 1	SEC14L1
SYNEM_HUMAN	reviewed	Synemin	SYNM
S22A6_HUMAN	reviewed	Solute carrier family 22 member 6	SLC22A6
S1PR3_HUMAN	reviewed	Sphingosine 1-phosphate receptor 3	S1PR3
RT06_HUMAN	reviewed	28S ribosomal protein S6, mitochondrial	MRPS6
SARAF_HUMAN	reviewed	Store-operated calcium entry-associated regulatory factor	SARAF
SAM50_HUMAN	reviewed	Sorting and assembly machinery component 50 homolog	SAMM50
RUBIC_HUMAN	reviewed	Run domain Beclin-1-interacting and cysteine-rich domain-containing protein	RUBCN
SAP_HUMAN	reviewed	Prosaposin	PSAP
SG2A1_HUMAN	reviewed	Mammaglobin-B	SCGB2A1
SDK2_HUMAN	reviewed	Protein sidekick-2	SDK2
SG3A1_HUMAN	reviewed	Secretoglobin family 3A member 1	SCGB3A1
SET_HUMAN	reviewed	Protein SET	SET
SEC63_HUMAN	reviewed	Translocation protein SEC63 homolog	SEC63
SGSM3_HUMAN	reviewed	Small G protein signaling modulator 3	SGSM3
SH21A_HUMAN	reviewed	SH2 domain-containing protein 1A	SH2D1A
SH2D5_HUMAN	reviewed	SH2 domain-containing protein 5	SH2D5
SH22A_HUMAN	reviewed	SH2 domain-containing protein 2A	SH2D2A
SCML4_HUMAN	reviewed	Sex comb on midleg-like protein 4	SCML4
SHAN2_HUMAN	reviewed	SH3 and multiple ankyrin repeat domains protein 2	SHANK2
SHAN1_HUMAN	reviewed	SH3 and multiple ankyrin repeat domains protein 1	SHANK1
SCX_HUMAN	reviewed	Basic helix-loop-helix transcription factor scleraxis	SCX
SBNO2_HUMAN	reviewed	Protein strawberry notch homolog 2	SBNO2
SCND1_HUMAN	reviewed	SCAN domain-containing protein 1	SCAND1
SP6_HUMAN	reviewed	Transcription factor Sp6	SP6
SNPC5_HUMAN	reviewed	snRNA-activating protein complex subunit 5	SNAPC5
SLU7_HUMAN	reviewed	Pre-mRNA-splicing factor SLU7	SLU7
SLX4_HUMAN	reviewed	Structure-specific endonuclease subunit SLX4	SLX4
SNG4_HUMAN	reviewed	Synaptogyrin-4	SYNGR4
SIM18_HUMAN	reviewed	Small integral membrane protein 18	SMIM18
SIGL1_HUMAN	reviewed	SIGLEC family-like protein 1	SIGLECL1
SIM10_HUMAN	reviewed	Small integral membrane protein 10	SMIM10
SNX32_HUMAN	reviewed	Sorting nexin-32	SNX32
SORC2_HUMAN	reviewed	VPS10 domain-containing receptor SorCS2	SORCS2
SPD11_HUMAN	reviewed	Putative speedy protein E11	SPDYE11
SOS2_HUMAN	reviewed	Son of sevenless homolog 2	SOS2
SPXN1_HUMAN	reviewed	Sperm protein associated with the nucleus on the X chromosome N1	SPANXN1
SOX14_HUMAN	reviewed	Transcription factor SOX-14	SOX14
SOAT_HUMAN	reviewed	Solute carrier family 10 member 6	SLC10A6
SPF27_HUMAN	reviewed	Pre-mRNA-splicing factor SPF27	BCAS2
SPT13_HUMAN	reviewed	Spermatogenesis-associated protein 13	SPATA13
SPCS1_HUMAN	reviewed	Signal peptidase complex subunit 1	SPCS1
SHSA3_HUMAN	reviewed	Protein shisa-3 homolog	SHISA3
SSX4_HUMAN	reviewed	Protein SSX4	SSX4
STK19_HUMAN	reviewed	Serine/threonine-protein kinase 19	STK19
STRAA_HUMAN	reviewed	STE20-related kinase adapter protein alpha	STRADA
STS_HUMAN	reviewed	Steryl-sulfatase	STS
SYAM_HUMAN	reviewed	Alanine--tRNA ligase, mitochondrial	AARS2
SYAP1_HUMAN	reviewed	Synapse-associated protein 1	SYAP1
SRRT_HUMAN	reviewed	Serrate RNA effector molecule homolog	SRRT
T2R19_HUMAN	reviewed	Taste receptor type 2 member 19	TAS2R19
ISK14_HUMAN	reviewed	Serine protease inhibitor Kazal-type 14	SPINK14
K22O_HUMAN	reviewed	Keratin, type II cytoskeletal 2 oral	KRT76
ITB4_HUMAN	reviewed	Integrin beta-4	ITGB4
INS_HUMAN	reviewed	Insulin	INS
K1C23_HUMAN	reviewed	Keratin, type I cytoskeletal 23	KRT23
IZUM4_HUMAN	reviewed	Izumo sperm-egg fusion protein 4	IZUMO4
KAD5_HUMAN	reviewed	Adenylate kinase isoenzyme 5	AK5
KS6B2_HUMAN	reviewed	Ribosomal protein S6 kinase beta-2	RPS6KB2
KLHL9_HUMAN	reviewed	Kelch-like protein 9	KLHL9
KLK15_HUMAN	reviewed	Kallikrein-15	KLK15
KLF2_HUMAN	reviewed	Krueppel-like factor 2	KLF2
KCD21_HUMAN	reviewed	BTB/POZ domain-containing protein KCTD21	KCTD21
KPYR_HUMAN	reviewed	Pyruvate kinase PKLR	PKLR
KLC1_HUMAN	reviewed	Kinesin light chain 1	KLC1
KR10B_HUMAN	reviewed	Keratin-associated protein 10-11	KRTAP10-11
KV127_HUMAN	reviewed	Immunoglobulin kappa variable 1-27	IGKV1-27
LAP4A_HUMAN	reviewed	Lysosomal-associated transmembrane protein 4A	LAPTM4A
LHX8_HUMAN	reviewed	LIM/homeobox protein Lhx8	LHX8
LCE6A_HUMAN	reviewed	Late cornified envelope protein 6A	LCE6A
LAT_HUMAN	reviewed	Linker for activation of T-cells family member 1	LAT
LRC59_HUMAN	reviewed	Leucine-rich repeat-containing protein 59	LRRC59
LRP5L_HUMAN	reviewed	Low-density lipoprotein receptor-related protein 5-like protein	LRP5L
KLF13_HUMAN	reviewed	Krueppel-like factor 13	KLF13
KPTN_HUMAN	reviewed	KICSTOR complex protein kaptin	KPTN
LOX12_HUMAN	reviewed	Polyunsaturated fatty acid lipoxygenase ALOX12	ALOX12
LRCC1_HUMAN	reviewed	Leucine-rich repeat and coiled-coil domain-containing protein 1	LRRCC1
LIPI_HUMAN	reviewed	Lipase member I	LIPI
LIRA5_HUMAN	reviewed	Leukocyte immunoglobulin-like receptor subfamily A member 5	LILRA5
LIPB1_HUMAN	reviewed	Liprin-beta-1	PPFIBP1
LIPL_HUMAN	reviewed	Lipoprotein lipase	LPL
LYRIC_HUMAN	reviewed	Protein LYRIC	MTDH
MED12_HUMAN	reviewed	Mediator of RNA polymerase II transcription subunit 12	MED12
MER34_HUMAN	reviewed	Endogenous retroviral envelope protein HEMO	ERVMER34-1
MLRS_HUMAN	reviewed	Myosin regulatory light chain 2, skeletal muscle isoform	MYLPF
MET27_HUMAN	reviewed	Methyltransferase-like protein 27	METTL27
MKRN4_HUMAN	reviewed	Putative E3 ubiquitin-protein ligase makorin-4	MKRN4P
MND1_HUMAN	reviewed	Meiotic nuclear division protein 1 homolog	MND1
MGT4C_HUMAN	reviewed	Alpha-1,3-mannosyl-glycoprotein 4-beta-N-acetylglucosaminyltransferase C	MGAT4C
MFR1L_HUMAN	reviewed	Mitochondrial fission regulator 1-like	MTFR1L
MORC1_HUMAN	reviewed	MORC family CW-type zinc finger protein 1	MORC1
MRNIP_HUMAN	reviewed	MRN complex-interacting protein	MRNIP
NAR3_HUMAN	reviewed	Ecto-ADP-ribosyltransferase 3	ART3
NELL1_HUMAN	reviewed	Protein kinase C-binding protein NELL1	NELL1
NEMF_HUMAN	reviewed	Nuclear export mediator factor NEMF	NEMF
NHLC3_HUMAN	reviewed	NHL repeat-containing protein 3	NHLRC3
PKD2_HUMAN	reviewed	Polycystin-2	PKD2
NUCG_HUMAN	reviewed	Endonuclease G, mitochondrial	ENDOG
NUD12_HUMAN	reviewed	NAD-capped RNA hydrolase NUDT12	NUDT12
NUF2_HUMAN	reviewed	Kinetochore protein Nuf2	NUF2
OR1N1_HUMAN	reviewed	Olfactory receptor 1N1	OR1N1
OMP_HUMAN	reviewed	Olfactory marker protein	OMP
OR1D4_HUMAN	reviewed	Olfactory receptor 1D4	OR1D4
OR2W6_HUMAN	reviewed	Putative olfactory receptor 2W6	OR2W6P
OPSR_HUMAN	reviewed	Long-wave-sensitive opsin 1	OPN1LW
OBI1_HUMAN	reviewed	ORC ubiquitin ligase 1	OBI1
PEMT_HUMAN	reviewed	Phosphatidylethanolamine N-methyltransferase	PEMT
PGS1_HUMAN	reviewed	Biglycan	BGN
PHAG1_HUMAN	reviewed	Phosphoprotein associated with glycosphingolipid-enriched microdomains 1	PAG1
PIGT_HUMAN	reviewed	GPI transamidase component PIG-T	PIGT
PEPD_HUMAN	reviewed	Xaa-Pro dipeptidase	PEPD
SIM27_HUMAN	reviewed	Small integral membrane protein 27	SMIM27
SPR2D_HUMAN	reviewed	Small proline-rich protein 2D	SPRR2D
SOX17_HUMAN	reviewed	Transcription factor SOX-17	SOX17
SIA8F_HUMAN	reviewed	Alpha-2,8-sialyltransferase 8F	ST8SIA6
SIA7A_HUMAN	reviewed	Alpha-N-acetylgalactosaminide alpha-2,6-sialyltransferase 1	ST6GALNAC1
SHRM1_HUMAN	reviewed	Protein Shroom1	SHROOM1
SUMF2_HUMAN	reviewed	Inactive C-alpha-formylglycine-generating enzyme 2	SUMF2
STK31_HUMAN	reviewed	Serine/threonine-protein kinase 31	STK31
STAT3_HUMAN	reviewed	Signal transducer and activator of transcription 3	STAT3
STK33_HUMAN	reviewed	Serine/threonine-protein kinase 33	STK33
STAR3_HUMAN	reviewed	StAR-related lipid transfer protein 3	STARD3
STEAL_HUMAN	reviewed	STEAP family member 1B	STEAP1B
SWAHB_HUMAN	reviewed	Ankyrin repeat domain-containing protein SOWAHB	SOWAHB
SRAC1_HUMAN	reviewed	Protein SERAC1	SERAC1
SRCN1_HUMAN	reviewed	SRC kinase signaling inhibitor 1	SRCIN1
TBX21_HUMAN	reviewed	T-box transcription factor TBX21	TBX21
TANC2_HUMAN	reviewed	Protein TANC2	TANC2
TAGL_HUMAN	reviewed	Transgelin	TAGLN
TLR2_HUMAN	reviewed	Toll-like receptor 2	TLR2
TFCP2_HUMAN	reviewed	Alpha-globin transcription factor CP2	TFCP2
TM104_HUMAN	reviewed	Transmembrane protein 104	TMEM104
TBA3C_HUMAN	reviewed	Tubulin alpha-3C chain	TUBA3C
T151A_HUMAN	reviewed	Transmembrane protein 151A	TMEM151A
TEX49_HUMAN	reviewed	Testis-expressed protein 49	TEX49
TM138_HUMAN	reviewed	Transmembrane protein 138	TMEM138
TM116_HUMAN	reviewed	Transmembrane protein 116	TMEM116
TKN1_HUMAN	reviewed	Protachykinin-1	TAC1
TLN1_HUMAN	reviewed	Talin-1	TLN1
TDRD7_HUMAN	reviewed	Tudor domain-containing protein 7	TDRD7
TDRD5_HUMAN	reviewed	Tudor domain-containing protein 5	TDRD5
TM245_HUMAN	reviewed	Transmembrane protein 245	TMEM245
TM273_HUMAN	reviewed	Transmembrane protein 273	TMEM273
TGFR1_HUMAN	reviewed	TGF-beta receptor type-1	TGFBR1
TGIF1_HUMAN	reviewed	Homeobox protein TGIF1	TGIF1
TRI33_HUMAN	reviewed	E3 ubiquitin-protein ligase TRIM33	TRIM33
TRIM1_HUMAN	reviewed	Probable E3 ubiquitin-protein ligase MID2	MID2
TN13B_HUMAN	reviewed	Tumor necrosis factor ligand superfamily member 13B	TNFSF13B
TRDC_HUMAN	reviewed	T cell receptor delta constant	TRDC
TRM1L_HUMAN	reviewed	TRMT1-like protein	TRMT1L
TOPZ1_HUMAN	reviewed	Protein TOPAZ1	TOPAZ1
OR5T2_HUMAN	reviewed	Olfactory receptor 5T2	OR5T2
OTOR_HUMAN	reviewed	Otoraplin	OTOR
OR4A8_HUMAN	reviewed	Olfactory receptor 4A8	OR4A8
OR7AA_HUMAN	reviewed	Olfactory receptor 7A10	OR7A10
NSUN5_HUMAN	reviewed	28S rRNA	NSUN5
OR1K1_HUMAN	reviewed	Olfactory receptor 1K1	OR1K1
NUP88_HUMAN	reviewed	Nuclear pore complex protein Nup88	NUP88
OR8B4_HUMAN	reviewed	Olfactory receptor 8B4	OR8B4
NU188_HUMAN	reviewed	Nucleoporin NUP188	NUP188
OGFD3_HUMAN	reviewed	2-oxoglutarate and iron-dependent oxygenase domain-containing protein 3	OGFOD3
OPRX_HUMAN	reviewed	Nociceptin receptor	OPRL1
NSG1_HUMAN	reviewed	Neuronal vesicle trafficking-associated protein 1	NSG1
OCM2_HUMAN	reviewed	Putative oncomodulin-2	OCM2
O10H3_HUMAN	reviewed	Olfactory receptor 10H3	OR10H3
O10K2_HUMAN	reviewed	Olfactory receptor 10K2	OR10K2
O2T27_HUMAN	reviewed	Olfactory receptor 2T27	OR2T27
OST48_HUMAN	reviewed	Dolichyl-diphosphooligosaccharide--protein glycosyltransferase 48 kDa subunit	DDOST
O52R1_HUMAN	reviewed	Olfactory receptor 52R1	OR52R1
O51V1_HUMAN	reviewed	Olfactory receptor 51V1	OR51V1
OXYR_HUMAN	reviewed	Oxytocin receptor	OXTR
O14K1_HUMAN	reviewed	Olfactory receptor 14K1	OR14K1
OZF_HUMAN	reviewed	Zinc finger protein OZF	ZNF146
ODAD1_HUMAN	reviewed	Outer dynein arm-docking complex subunit 1	ODAD1
O13J1_HUMAN	reviewed	Olfactory receptor 13J1	OR13J1
ODB2_HUMAN	reviewed	Lipoamide acyltransferase component of branched-chain alpha-keto acid dehydrogenase complex, mitochondrial	DBT
P23D1_HUMAN	reviewed	Proline-rich protein 23D1	PRR23D1
P55G_HUMAN	reviewed	Phosphatidylinositol 3-kinase regulatory subunit gamma	PIK3R3
R113B_HUMAN	reviewed	RING finger protein 113B	RNF113B
RETR2_HUMAN	reviewed	Reticulophagy regulator 2	RETREG2
RL18_HUMAN	reviewed	60S ribosomal protein L18	RPL18
RS17_HUMAN	reviewed	40S ribosomal protein S17	RPS17
RXFP1_HUMAN	reviewed	Relaxin receptor 1	RXFP1
S23IP_HUMAN	reviewed	SEC23-interacting protein	SEC23IP
S35B4_HUMAN	reviewed	UDP-xylose and UDP-N-acetylglucosamine transporter	SLC35B4
RXRB_HUMAN	reviewed	Retinoic acid receptor RXR-beta	RXRB
RT26_HUMAN	reviewed	28S ribosomal protein S26, mitochondrial	MRPS26
S2551_HUMAN	reviewed	Mitochondrial nicotinamide adenine dinucleotide transporter SLC25A51	SLC25A51
S38A5_HUMAN	reviewed	Sodium-coupled neutral amino acid transporter 5	SLC38A5
RTCA_HUMAN	reviewed	RNA 3'-terminal phosphate cyclase	RTCA
S41A3_HUMAN	reviewed	Solute carrier family 41 member 3	SLC41A3
S45A4_HUMAN	reviewed	Solute carrier family 45 member 4	SLC45A4
S4A11_HUMAN	reviewed	Sodium bicarbonate transporter-like protein 11	SLC4A11
S52A3_HUMAN	reviewed	Solute carrier family 52, riboflavin transporter, member 3	SLC52A3
S19A3_HUMAN	reviewed	Thiamine transporter 2	SLC19A3
S15A2_HUMAN	reviewed	Solute carrier family 15 member 2	SLC15A2
SYNG1_HUMAN	reviewed	Synapse differentiation-inducing gene protein 1	SYNDIG1
S19A2_HUMAN	reviewed	Thiamine transporter 1	SLC19A2
S6A15_HUMAN	reviewed	Sodium-dependent neutral amino acid transporter B	SLC6A15
SAHH2_HUMAN	reviewed	S-adenosylhomocysteine hydrolase-like protein 1	AHCYL1
S7A6O_HUMAN	reviewed	Probable RNA polymerase II nuclear localization protein SLC7A6OS	SLC7A6OS
S22A2_HUMAN	reviewed	Solute carrier family 22 member 2	SLC22A2
SAS10_HUMAN	reviewed	Something about silencing protein 10	UTP3
SAST_HUMAN	reviewed	S-acyl fatty acid synthase thioesterase, medium chain	OLAH
RTN4R_HUMAN	reviewed	Reticulon-4 receptor	RTN4R
SAMD7_HUMAN	reviewed	Sterile alpha motif domain-containing protein 7	SAMD7
RSSA_HUMAN	reviewed	40S ribosomal protein SA	RPSA
SAR1B_HUMAN	reviewed	GTP-binding protein SAR1b	SAR1B
SETBP_HUMAN	reviewed	SET-binding protein	SETBP1
SG196_HUMAN	reviewed	Protein O-mannose kinase	POMK
SCO2_HUMAN	reviewed	Protein SCO2 homolog, mitochondrial	SCO2
SGCE_HUMAN	reviewed	Epsilon-sarcoglycan	SGCE
SETD3_HUMAN	reviewed	Actin-histidine N-methyltransferase	SETD3
SHH_HUMAN	reviewed	Sonic hedgehog protein	SHH
SCG3_HUMAN	reviewed	Secretogranin-3	SCG3
SELN_HUMAN	reviewed	Selenoprotein N	SELENON
SCMC1_HUMAN	reviewed	Calcium-binding mitochondrial carrier protein SCaMC-1	SLC25A24
SCMC2_HUMAN	reviewed	Calcium-binding mitochondrial carrier protein SCaMC-2	SLC25A25
THAP2_HUMAN	reviewed	THAP domain-containing protein 2	THAP2
SC2B2_HUMAN	reviewed	Secretoglobin family 2B member 2	SCGB2B2
SC5A7_HUMAN	reviewed	High affinity choline transporter 1	SLC5A7
SATL1_HUMAN	reviewed	Spermidine/spermine N	SATL1
SP8_HUMAN	reviewed	Transcription factor Sp8	SP8
SNAPN_HUMAN	reviewed	SNARE-associated protein Snapin	SNAPIN
SIGL9_HUMAN	reviewed	Sialic acid-binding Ig-like lectin 9	SIGLEC9
SIX6_HUMAN	reviewed	Homeobox protein SIX6	SIX6
SMC6_HUMAN	reviewed	Structural maintenance of chromosomes protein 6	SMC6
SMOC2_HUMAN	reviewed	SPARC-related modular calcium-binding protein 2	SMOC2
SP20H_HUMAN	reviewed	Transcription factor SPT20 homolog	SUPT20H
SPP2C_HUMAN	reviewed	Signal peptide peptidase-like 2C	SPPL2C
SKAP_HUMAN	reviewed	Small kinetochore-associated protein	KNSTRN
SKAP2_HUMAN	reviewed	Src kinase-associated phosphoprotein 2	SKAP2
SNX5_HUMAN	reviewed	Sorting nexin-5	SNX5
SMIM8_HUMAN	reviewed	Small integral membrane protein 8	SMIM8
SOSB1_HUMAN	reviewed	SOSS complex subunit B1	NABP2
SPXN4_HUMAN	reviewed	Sperm protein associated with the nucleus on the X chromosome N4	SPANXN4
SPRE1_HUMAN	reviewed	Sprouty-related, EVH1 domain-containing protein 1	SPRED1
SMS1_HUMAN	reviewed	Phosphatidylcholine:ceramide cholinephosphotransferase 1	SGMS1
SPSY_HUMAN	reviewed	Spermine synthase	SMS
SPAT8_HUMAN	reviewed	Spermatogenesis-associated protein 8	SPATA8
SSX7_HUMAN	reviewed	Protein SSX7	SSX7
SHP1L_HUMAN	reviewed	Testicular spindle-associated protein SHCBP1L	SHCBP1L
STIL_HUMAN	reviewed	SCL-interrupting locus protein	STIL
STK36_HUMAN	reviewed	Serine/threonine-protein kinase 36	STK36
SSBP2_HUMAN	reviewed	Single-stranded DNA-binding protein 2	SSBP2
STAR7_HUMAN	reviewed	StAR-related lipid transfer protein 7, mitochondrial	STARD7
SRFB1_HUMAN	reviewed	Serum response factor-binding protein 1	SRFBP1
STX8_HUMAN	reviewed	Syntaxin-8	STX8
SWI5_HUMAN	reviewed	DNA repair protein SWI5 homolog	SWI5
SYF1_HUMAN	reviewed	Pre-mRNA-splicing factor SYF1	XAB2
TAM41_HUMAN	reviewed	Phosphatidate cytidylyltransferase, mitochondrial	TAMM41
TACT_HUMAN	reviewed	T-cell surface protein tactile	CD96
TBCD_HUMAN	reviewed	Tubulin-specific chaperone D	TBCD
TCL1A_HUMAN	reviewed	T-cell leukemia/lymphoma protein 1A	TCL1A
T53I2_HUMAN	reviewed	Tumor protein p53-inducible nuclear protein 2	TP53INP2
TBD2A_HUMAN	reviewed	TBC1 domain family member 2A	TBC1D2
TFR1_HUMAN	reviewed	Transferrin receptor protein 1	TFRC
TIGD6_HUMAN	reviewed	Tigger transposable element-derived protein 6	TIGD6
PDPFL_HUMAN	reviewed	Pancreatic progenitor cell differentiation and proliferation factor-like protein	PPDPFL
PAX5_HUMAN	reviewed	Paired box protein Pax-5	PAX5
PA1B2_HUMAN	reviewed	Platelet-activating factor acetylhydrolase IB subunit alpha2	PAFAH1B2
PHC1_HUMAN	reviewed	Polyhomeotic-like protein 1	PHC1
PDE10_HUMAN	reviewed	cAMP and cAMP-inhibited cGMP 3',5'-cyclic phosphodiesterase 10A	PDE10A
P5F1B_HUMAN	reviewed	Putative POU domain, class 5, transcription factor 1B	POU5F1B
PARP6_HUMAN	reviewed	Protein mono-ADP-ribosyltransferase PARP6	PARP6
PNOC_HUMAN	reviewed	Prepronociceptin	PNOC
PPAC_HUMAN	reviewed	Low molecular weight phosphotyrosine protein phosphatase	ACP1
PMA6F_HUMAN	reviewed	Paraneoplastic antigen Ma6F	PNMA6F
PEA15_HUMAN	reviewed	Astrocytic phosphoprotein PEA-15	PEA15
PRS47_HUMAN	reviewed	Putative serine protease 47	PRSS47
PROZ_HUMAN	reviewed	Vitamin K-dependent protein Z	PROZ
PR40A_HUMAN	reviewed	Pre-mRNA-processing factor 40 homolog A	PRPF40A
PR38A_HUMAN	reviewed	Pre-mRNA-splicing factor 38A	PRPF38A
PRA18_HUMAN	reviewed	PRAME family member 18	PRAMEF18
PPT1_HUMAN	reviewed	Palmitoyl-protein thioesterase 1	PPT1
PRA19_HUMAN	reviewed	PRAME family member 19	PRAMEF19
PTX3_HUMAN	reviewed	Pentraxin-related protein PTX3	PTX3
QPCT_HUMAN	reviewed	Glutaminyl-peptide cyclotransferase	QPCT
RING2_HUMAN	reviewed	E3 ubiquitin-protein ligase RING2	RNF2
RIMS1_HUMAN	reviewed	Regulating synaptic membrane exocytosis protein 1	RIMS1
RL10A_HUMAN	reviewed	60S ribosomal protein L10a	RPL10A
RN123_HUMAN	reviewed	E3 ubiquitin-protein ligase RNF123	RNF123
RM23_HUMAN	reviewed	39S ribosomal protein L23, mitochondrial	MRPL23
RMD2_HUMAN	reviewed	Regulator of microtubule dynamics protein 2	RMDN2
RORA_HUMAN	reviewed	Nuclear receptor ROR-alpha	RORA
ROA2_HUMAN	reviewed	Heterogeneous nuclear ribonucleoproteins A2/B1	HNRNPA2B1
RPAB1_HUMAN	reviewed	DNA-directed RNA polymerases I, II, and III subunit RPABC1	POLR2E
RNAS9_HUMAN	reviewed	Inactive ribonuclease-like protein 9	RNASE9
RN181_HUMAN	reviewed	E3 ubiquitin-protein ligase RNF181	RNF181
RRP5_HUMAN	reviewed	Protein RRP5 homolog	PDCD11
RPRD2_HUMAN	reviewed	Regulation of nuclear pre-mRNA domain-containing protein 2	RPRD2
RS30_HUMAN	reviewed	40S ribosomal protein S30	FAU
RT27_HUMAN	reviewed	28S ribosomal protein S27, mitochondrial	MRPS27
RT24_HUMAN	reviewed	28S ribosomal protein S24, mitochondrial	MRPS24
S31A7_HUMAN	reviewed	Spermatogenesis-associated protein 31A7	SPATA31A7
S35E4_HUMAN	reviewed	Solute carrier family 35 member E4	SLC35E4
S22AB_HUMAN	reviewed	Solute carrier family 22 member 11	SLC22A11
RT28_HUMAN	reviewed	28S ribosomal protein S28, mitochondrial	MRPS28
S39A2_HUMAN	reviewed	Zinc transporter ZIP2	SLC39A2
S2548_HUMAN	reviewed	Solute carrier family 25 member 48	SLC25A48
S10A6_HUMAN	reviewed	Protein S100-A6	S100A6
RBL2B_HUMAN	reviewed	Rab-like protein 2B	RABL2B
RDH12_HUMAN	reviewed	Retinol dehydrogenase 12	RDH12
RBM8A_HUMAN	reviewed	RNA-binding protein 8A	RBM8A
RD23A_HUMAN	reviewed	UV excision repair protein RAD23 homolog A	RAD23A
RAB17_HUMAN	reviewed	Ras-related protein Rab-17	RAB17
RED1_HUMAN	reviewed	Double-stranded RNA-specific editase 1	ADARB1
RAB24_HUMAN	reviewed	Ras-related protein Rab-24	RAB24
RAB1A_HUMAN	reviewed	Ras-related protein Rab-1A	RAB1A
RAD17_HUMAN	reviewed	Cell cycle checkpoint protein RAD17	RAD17
RHG39_HUMAN	reviewed	Rho GTPase-activating protein 39	ARHGAP39
RFIP5_HUMAN	reviewed	Rab11 family-interacting protein 5	RAB11FIP5
RFXAP_HUMAN	reviewed	Regulatory factor X-associated protein	RFXAP
RL34_HUMAN	reviewed	60S ribosomal protein L34	RPL34
RL7A_HUMAN	reviewed	60S ribosomal protein L7a	RPL7A
RN125_HUMAN	reviewed	E3 ubiquitin-protein ligase RNF125	RNF125
RN157_HUMAN	reviewed	E3 ubiquitin ligase RNF157	RNF157
RPRM_HUMAN	reviewed	Protein reprimo	RPRM
SKI_HUMAN	reviewed	Ski oncogene	SKI
SCN5A_HUMAN	reviewed	Sodium channel protein type 5 subunit alpha	SCN5A
SCFD1_HUMAN	reviewed	Sec1 family domain-containing protein 1	SCFD1
SP7_HUMAN	reviewed	Transcription factor Sp7	SP7
SNP29_HUMAN	reviewed	Synaptosomal-associated protein 29	SNAP29
SPA9_HUMAN	reviewed	Serpin A9	SERPINA9
SNR48_HUMAN	reviewed	U11/U12 small nuclear ribonucleoprotein 48 kDa protein	SNRNP48
SNURF_HUMAN	reviewed	SNRPN upstream reading frame protein	SNURF
SIX2_HUMAN	reviewed	Homeobox protein SIX2	SIX2
SNG1_HUMAN	reviewed	Synaptogyrin-1	SYNGR1
SMKR1_HUMAN	reviewed	Small lysine-rich protein 1	SMKR1
SPTN2_HUMAN	reviewed	Spectrin beta chain, non-erythrocytic 2	SPTBN2
SPDE5_HUMAN	reviewed	Speedy protein E5	SPDYE5
SPX3_HUMAN	reviewed	Sugar phosphate exchanger 3	SLC37A3
SOX7_HUMAN	reviewed	Transcription factor SOX-7	SOX7
SOLH1_HUMAN	reviewed	Spermatogenesis- and oogenesis-specific basic helix-loop-helix-containing protein 1	SOHLH1
SPXN_HUMAN	reviewed	Spexin	SPX
SPT5H_HUMAN	reviewed	Transcription elongation factor SPT5	SUPT5H
SPT32_HUMAN	reviewed	Spermatogenesis-associated protein 32	SPATA32
SIA4C_HUMAN	reviewed	CMP-N-acetylneuraminate-beta-galactosamide-alpha-2,3-sialyltransferase 4	ST3GAL4
ST1A2_HUMAN	reviewed	Sulfotransferase 1A2	SULT1A2
SYCN_HUMAN	reviewed	Syncollin	SYCN
SI1L1_HUMAN	reviewed	Signal-induced proliferation-associated 1-like protein 1	SIPA1L1
SUMO1_HUMAN	reviewed	Small ubiquitin-related modifier 1	SUMO1
STP2_HUMAN	reviewed	Nuclear transition protein 2	TNP2
ST14_HUMAN	reviewed	Suppressor of tumorigenicity 14 protein	ST14
ST3L2_HUMAN	reviewed	Putative STAG3-like protein 2	STAG3L2
SSBP_HUMAN	reviewed	Single-stranded DNA-binding protein, mitochondrial	SSBP1
STK10_HUMAN	reviewed	Serine/threonine-protein kinase 10	STK10
SWAHD_HUMAN	reviewed	Ankyrin repeat domain-containing protein SOWAHD	SOWAHD
TANK_HUMAN	reviewed	TRAF family member-associated NF-kappa-B activator	TANK
TBCC1_HUMAN	reviewed	TBCC domain-containing protein 1	TBCCD1
TBC16_HUMAN	reviewed	TBC1 domain family member 16	TBC1D16
TBC12_HUMAN	reviewed	TBC1 domain family member 12	TBC1D12
TM129_HUMAN	reviewed	E3 ubiquitin-protein ligase TM129	TMEM129
TIMP3_HUMAN	reviewed	Metalloproteinase inhibitor 3	TIMP3
TRI44_HUMAN	reviewed	Tripartite motif-containing protein 44	TRIM44
TPPC8_HUMAN	reviewed	Trafficking protein particle complex subunit 8	TRAPPC8
TMA7_HUMAN	reviewed	Translation machinery-associated protein 7	TMA7
TMPS7_HUMAN	reviewed	Transmembrane protease serine 7	TMPRSS7
TOB1_HUMAN	reviewed	Protein Tob1	TOB1
TRABD_HUMAN	reviewed	TraB domain-containing protein	TRABD
TMC4_HUMAN	reviewed	Transmembrane channel-like protein 4	TMC4
TMM70_HUMAN	reviewed	Transmembrane protein 70, mitochondrial	TMEM70
TMM17_HUMAN	reviewed	Transmembrane protein 17	TMEM17
TMCC3_HUMAN	reviewed	Transmembrane and coiled-coil domain protein 3	TMCC3
TRPC6_HUMAN	reviewed	Short transient receptor potential channel 6	TRPC6
TYB4Y_HUMAN	reviewed	Thymosin beta-4, Y-chromosomal	TMSB4Y
TYB10_HUMAN	reviewed	Thymosin beta-10	TMSB10
TTLL3_HUMAN	reviewed	Tubulin monoglycylase TTLL3	TTLL3
TV23A_HUMAN	reviewed	Golgi apparatus membrane protein TVP23 homolog A	TVP23A
TTLL4_HUMAN	reviewed	Tubulin polyglutamylase TTLL4	TTLL4
UBE2N_HUMAN	reviewed	Ubiquitin-conjugating enzyme E2 N	UBE2N
TRPS1_HUMAN	reviewed	Zinc finger transcription factor Trps1	TRPS1
TSSK4_HUMAN	reviewed	Testis-specific serine/threonine-protein kinase 4	TSSK4
TVB77_HUMAN	reviewed	T cell receptor beta variable 7-7	TRBV7-7
UBA6_HUMAN	reviewed	Ubiquitin-like modifier-activating enzyme 6	UBA6
UBIA1_HUMAN	reviewed	UbiA prenyltransferase domain-containing protein 1	UBIAD1
UNC50_HUMAN	reviewed	Protein unc-50 homolog	UNC50
UBP28_HUMAN	reviewed	Ubiquitin carboxyl-terminal hydrolase 28	USP28
UEVLD_HUMAN	reviewed	Ubiquitin-conjugating enzyme E2 variant 3	UEVLD
VGFR1_HUMAN	reviewed	Vascular endothelial growth factor receptor 1	FLT1
PXDC2_HUMAN	reviewed	Plexin domain-containing protein 2	PLXDC2
RAD52_HUMAN	reviewed	DNA repair protein RAD52 homolog	RAD52
R144B_HUMAN	reviewed	E3 ubiquitin-protein ligase RNF144B	RNF144B
RASF7_HUMAN	reviewed	Ras association domain-containing protein 7	RASSF7
RAGE_HUMAN	reviewed	Advanced glycosylation end product-specific receptor	AGER
RBM6_HUMAN	reviewed	RNA-binding protein 6	RBM6
RBMS3_HUMAN	reviewed	RNA-binding motif, single-stranded-interacting protein 3	RBMS3
RBPJL_HUMAN	reviewed	Recombining binding protein suppressor of hairless-like protein	RBPJL
RBM3_HUMAN	reviewed	RNA-binding protein 3	RBM3
RGPD5_HUMAN	reviewed	RANBP2-like and GRIP domain-containing protein 5/6	RGPD5
RGPS2_HUMAN	reviewed	Ras-specific guanine nucleotide-releasing factor RalGPS2	RALGPS2
RIPP1_HUMAN	reviewed	Protein ripply1	RIPPLY1
RHBT1_HUMAN	reviewed	Rho-related BTB domain-containing protein 1	RHOBTB1
RFOX2_HUMAN	reviewed	RNA binding protein fox-1 homolog 2	RBFOX2
RHXF2_HUMAN	reviewed	Rhox homeobox family member 2	RHOXF2
RIN2_HUMAN	reviewed	Ras and Rab interactor 2	RIN2
RIOX1_HUMAN	reviewed	Ribosomal oxygenase 1	RIOX1
RM51_HUMAN	reviewed	39S ribosomal protein L51, mitochondrial	MRPL51
RPGF6_HUMAN	reviewed	Rap guanine nucleotide exchange factor 6	RAPGEF6
RP9_HUMAN	reviewed	Retinitis pigmentosa 9 protein	RP9
RPN1_HUMAN	reviewed	Dolichyl-diphosphooligosaccharide--protein glycosyltransferase subunit 1	RPN1
RN208_HUMAN	reviewed	RING finger protein 208	RNF208
RN225_HUMAN	reviewed	RING finger protein 225	RNF225
SCRB2_HUMAN	reviewed	Lysosome membrane protein 2	SCARB2
SCAF4_HUMAN	reviewed	SR-related and CTD-associated factor 4	SCAF4
SMAP2_HUMAN	reviewed	Stromal membrane-associated protein 2	SMAP2
SMA5O_HUMAN	reviewed	SMAD5 antisense gene protein 1	SMAD5-AS1
SP9_HUMAN	reviewed	Transcription factor Sp9	SP9
SMG8_HUMAN	reviewed	Protein SMG8	SMG8
SL9B2_HUMAN	reviewed	Sodium/hydrogen exchanger 9B2	SLC9B2
SNX1_HUMAN	reviewed	Sorting nexin-1	SNX1
SNF8_HUMAN	reviewed	Vacuolar-sorting protein SNF8	SNF8
SKAP1_HUMAN	reviewed	Src kinase-associated phosphoprotein 1	SKAP1
SPAT2_HUMAN	reviewed	Spermatogenesis-associated protein 2	SPATA2
SPTN4_HUMAN	reviewed	Spectrin beta chain, non-erythrocytic 4	SPTBN4
SKA2_HUMAN	reviewed	Spindle and kinetochore-associated protein 2	SKA2
SIGIR_HUMAN	reviewed	Single Ig IL-1-related receptor	SIGIRR
SIM23_HUMAN	reviewed	Small integral membrane protein 23	SMIM23
SO1B7_HUMAN	reviewed	Putative solute carrier organic anion transporter family member 1B7	SLCO1B7
SIM24_HUMAN	reviewed	Small integral membrane protein 24	SMIM24
SMRD2_HUMAN	reviewed	SWI/SNF-related matrix-associated actin-dependent regulator of chromatin subfamily D member 2	SMARCD2
SPF45_HUMAN	reviewed	Splicing factor 45	RBM17
SSX1_HUMAN	reviewed	Protein SSX1	SSX1
STA5A_HUMAN	reviewed	Signal transducer and activator of transcription 5A	STAT5A
STK3_HUMAN	reviewed	Serine/threonine-protein kinase 3	STK3
SUN1_HUMAN	reviewed	SUN domain-containing protein 1	SUN1
STAP1_HUMAN	reviewed	Signal-transducing adaptor protein 1	STAP1
TAPT1_HUMAN	reviewed	Transmembrane anterior posterior transformation protein 1 homolog	TAPT1
T200B_HUMAN	reviewed	Transmembrane protein 200B	TMEM200B
TA2R8_HUMAN	reviewed	Taste receptor type 2 member 8	TAS2R8
T22D3_HUMAN	reviewed	TSC22 domain family protein 3	TSC22D3
SYS1_HUMAN	reviewed	Protein SYS1 homolog	SYS1
TFE2_HUMAN	reviewed	Transcription factor E2-alpha	TCF3
T150A_HUMAN	reviewed	Transmembrane protein 150A	TMEM150A
TICN3_HUMAN	reviewed	Testican-3	SPOCK3
TM141_HUMAN	reviewed	Transmembrane protein 141	TMEM141
TM121_HUMAN	reviewed	Transmembrane protein 121	TMEM121
TERT_HUMAN	reviewed	Telomerase reverse transcriptase	TERT
TETN_HUMAN	reviewed	Tetranectin	CLEC3B
TICRR_HUMAN	reviewed	Treslin	TICRR
TJB16_HUMAN	reviewed	T cell receptor beta joining 1-6	TRBJ1-6
TEX15_HUMAN	reviewed	Testis-expressed protein 15	TEX15
TJB22_HUMAN	reviewed	T cell receptor beta joining 2-2	TRBJ2-2
TJB27_HUMAN	reviewed	T cell receptor beta joining 2-7	TRBJ2-7
TM251_HUMAN	reviewed	Transmembrane protein 251	TMEM251
TEDC1_HUMAN	reviewed	Tubulin epsilon and delta complex protein 1	TEDC1
TDRKH_HUMAN	reviewed	Tudor and KH domain-containing protein	TDRKH
TM2D1_HUMAN	reviewed	TM2 domain-containing protein 1	TM2D1
TM209_HUMAN	reviewed	Transmembrane protein 209	TMEM209
TEAD1_HUMAN	reviewed	Transcriptional enhancer factor TEF-1	TEAD1
TM187_HUMAN	reviewed	Transmembrane protein 187	TMEM187
TM10C_HUMAN	reviewed	tRNA methyltransferase 10 homolog C	TRMT10C
TGFB1_HUMAN	reviewed	Transforming growth factor beta-1 proprotein	TGFB1
TRIM5_HUMAN	reviewed	Tripartite motif-containing protein 5	TRIM5
TRH_HUMAN	reviewed	Pro-thyrotropin-releasing hormone	TRH
TRI67_HUMAN	reviewed	Tripartite motif-containing protein 67	TRIM67
TOR1A_HUMAN	reviewed	Torsin-1A	TOR1A
TRI60_HUMAN	reviewed	Tripartite motif-containing protein 60	TRIM60
TVB41_HUMAN	reviewed	T cell receptor beta variable 4-1	TRBV4-1
TVAL1_HUMAN	reviewed	T cell receptor alpha variable 12-1	TRAV12-1
TVA30_HUMAN	reviewed	T cell receptor alpha variable 30	TRAV30
TTC4_HUMAN	reviewed	Tetratricopeptide repeat protein 4	TTC4
TVB17_HUMAN	reviewed	Probable non-functional T cell receptor beta variable 17	TRBV17
UB2R2_HUMAN	reviewed	Ubiquitin-conjugating enzyme E2 R2	UBE2R2
UB2L3_HUMAN	reviewed	Ubiquitin-conjugating enzyme E2 L3	UBE2L3
NTAQ1_HUMAN	reviewed	Protein N-terminal glutamine amidohydrolase	NTAQ1
OR1M1_HUMAN	reviewed	Olfactory receptor 1M1	OR1M1
PIGX_HUMAN	reviewed	Phosphatidylinositol-glycan biosynthesis class X protein	PIGX
PIGG_HUMAN	reviewed	GPI ethanolamine phosphate transferase 2	PIGG
PATL1_HUMAN	reviewed	Protein PAT1 homolog 1	PATL1
PARK7_HUMAN	reviewed	Parkinson disease protein 7	PARK7
PER2_HUMAN	reviewed	Period circadian protein homolog 2	PER2
PHLB3_HUMAN	reviewed	Pleckstrin homology-like domain family B member 3	PHLDB3
PGAM1_HUMAN	reviewed	Phosphoglycerate mutase 1	PGAM1
PLXA1_HUMAN	reviewed	Plexin-A1	PLXNA1
PPIA_HUMAN	reviewed	Peptidyl-prolyl cis-trans isomerase A	PPIA
PPIL2_HUMAN	reviewed	RING-type E3 ubiquitin-protein ligase PPIL2	PPIL2
PLIN2_HUMAN	reviewed	Perilipin-2	PLIN2
PKP2_HUMAN	reviewed	Plakophilin-2	PKP2
PLGT2_HUMAN	reviewed	Protein O-glucosyltransferase 2	POGLUT2
PLS3_HUMAN	reviewed	Phospholipid scramblase 3	PLSCR3
PORIM_HUMAN	reviewed	Porimin	TMEM123
PP2AB_HUMAN	reviewed	Serine/threonine-protein phosphatase 2A catalytic subunit beta isoform	PPP2CB
PLB1_HUMAN	reviewed	Phospholipase B1, membrane-associated	PLB1
PKHA2_HUMAN	reviewed	Pleckstrin homology domain-containing family A member 2	PLEKHA2
PKHA3_HUMAN	reviewed	Pleckstrin homology domain-containing family A member 3	PLEKHA3
PKHA8_HUMAN	reviewed	Pleckstrin homology domain-containing family A member 8	PLEKHA8
PITM2_HUMAN	reviewed	Membrane-associated phosphatidylinositol transfer protein 2	PITPNM2
PROL1_HUMAN	reviewed	Opiorphin prepropeptide	OPRPN
PSB8_HUMAN	reviewed	Proteasome subunit beta type-8	PSMB8
PRR29_HUMAN	reviewed	Proline-rich protein 29	PRR29
PRAF2_HUMAN	reviewed	PRA1 family protein 2	PRAF2
PPR3D_HUMAN	reviewed	Protein phosphatase 1 regulatory subunit 3D	PPP1R3D
PRB3_HUMAN	reviewed	Basic salivary proline-rich protein 3	PRB3
PRDX6_HUMAN	reviewed	Peroxiredoxin-6	PRDX6
PRDX3_HUMAN	reviewed	Thioredoxin-dependent peroxide reductase, mitochondrial	PRDX3
PROF1_HUMAN	reviewed	Profilin-1	PFN1
PTGDS_HUMAN	reviewed	Prostaglandin-H2 D-isomerase	PTGDS
PTPRT_HUMAN	reviewed	Receptor-type tyrosine-protein phosphatase T	PTPRT
PSMG3_HUMAN	reviewed	Proteasome assembly chaperone 3	PSMG3
PSMD4_HUMAN	reviewed	26S proteasome non-ATPase regulatory subunit 4	PSMD4
PUM3_HUMAN	reviewed	Pumilio homolog 3	PUM3
R10B2_HUMAN	reviewed	Radial spoke head 10 homolog B2	RSPH10B2
RS25_HUMAN	reviewed	40S ribosomal protein S25	RPS25
SPON2_HUMAN	reviewed	Spondin-2	SPON2
SIL2B_HUMAN	reviewed	Small integral membrane protein 10-like protein 2B	SMIM10L2B
SMCO3_HUMAN	reviewed	Single-pass membrane and coiled-coil domain-containing protein 3	SMCO3
SO1B3_HUMAN	reviewed	Solute carrier organic anion transporter family member 1B3	SLCO1B3
SMLR1_HUMAN	reviewed	Small leucine-rich protein 1	SMLR1
SNW1_HUMAN	reviewed	SNW domain-containing protein 1	SNW1
SIM42_HUMAN	reviewed	Small integral membrane protein 42	SMIM42
SPD17_HUMAN	reviewed	Putative speedy protein E17	SPDYE17
SPB12_HUMAN	reviewed	Serpin B12	SERPINB12
SMUF1_HUMAN	reviewed	E3 ubiquitin-protein ligase SMURF1	SMURF1
SPI1_HUMAN	reviewed	Transcription factor PU.1	SPI1
SOX9_HUMAN	reviewed	Transcription factor SOX-9	SOX9
SPTA3_HUMAN	reviewed	Spermatogenesis-associated protein 3	SPATA3
TPRX1_HUMAN	reviewed	Tetra-peptide repeat homeobox protein 1	TPRX1
ST1A3_HUMAN	reviewed	Sulfotransferase 1A3	SULT1A3
STK4_HUMAN	reviewed	Serine/threonine-protein kinase 4	STK4
STAR9_HUMAN	reviewed	StAR-related lipid transfer protein 9	STARD9
TVAL3_HUMAN	reviewed	T cell receptor alpha variable 12-3	TRAV12-3
SVBP_HUMAN	reviewed	Small vasohibin-binding protein	SVBP
SYEP_HUMAN	reviewed	Bifunctional glutamate/proline--tRNA ligase	EPRS1
TBL2_HUMAN	reviewed	Transducin beta-like protein 2	TBL2
TCTP8_HUMAN	reviewed	Putative translationally-controlled tumor protein-like protein TPT1P8	TPT1P8
T4S4_HUMAN	reviewed	Transmembrane 4 L6 family member 4	TM4SF4
TCF19_HUMAN	reviewed	Transcription factor 19	TCF19
TAC2N_HUMAN	reviewed	Tandem C2 domains nuclear protein	TC2N
TACO1_HUMAN	reviewed	Translational activator of cytochrome c oxidase 1	TACO1
TAP1_HUMAN	reviewed	Antigen peptide transporter 1	TAP1
T2AG_HUMAN	reviewed	Transcription initiation factor IIA subunit 2	GTF2A2
SYT17_HUMAN	reviewed	Synaptotagmin-17	SYT17
TFDP1_HUMAN	reviewed	Transcription factor Dp-1	TFDP1
TET3_HUMAN	reviewed	Methylcytosine dioxygenase TET3	TET3
TEX53_HUMAN	reviewed	Testis-expressed protein 53	TEX53
TIAF1_HUMAN	reviewed	TGFB1-induced anti-apoptotic factor 1	TIAF1
TESK1_HUMAN	reviewed	Dual specificity testis-specific protein kinase 1	TESK1
TJB15_HUMAN	reviewed	T cell receptor beta joining 1-5	TRBJ1-5
TICN1_HUMAN	reviewed	Testican-1	SPOCK1
TEX12_HUMAN	reviewed	Testis-expressed protein 12	TEX12
TKN4_HUMAN	reviewed	Tachykinin-4	TAC4
TJB21_HUMAN	reviewed	T cell receptor beta joining 2-1	TRBJ2-1
TRMO_HUMAN	reviewed	tRNA	TRMO
TRI77_HUMAN	reviewed	Tripartite motif-containing protein 77	TRIM77
TRNP1_HUMAN	reviewed	TMF-regulated nuclear protein 1	TRNP1
TRIQK_HUMAN	reviewed	Triple QxxK/R motif-containing protein	TRIQK
TRDMT_HUMAN	reviewed	tRNA	TRDMT1
TNS2_HUMAN	reviewed	Tensin-2	TNS2
TMOD3_HUMAN	reviewed	Tropomodulin-3	TMOD3
TP53B_HUMAN	reviewed	TP53-binding protein 1	TP53BP1
TSN8_HUMAN	reviewed	Tetraspanin-8	TSPAN8
TSPOB_HUMAN	reviewed	Putative peripheral benzodiazepine receptor-related protein	TSPO
TSP4_HUMAN	reviewed	Thrombospondin-4	THBS4
NU155_HUMAN	reviewed	Nuclear pore complex protein Nup155	NUP155
NT2NA_HUMAN	reviewed	Notch homolog 2 N-terminal-like protein A	NOTCH2NLA
OR6K2_HUMAN	reviewed	Olfactory receptor 6K2	OR6K2
OR6A2_HUMAN	reviewed	Olfactory receptor 6A2	OR6A2
OR2W3_HUMAN	reviewed	Olfactory receptor 2W3	OR2W3
PI3R6_HUMAN	reviewed	Phosphoinositide 3-kinase regulatory subunit 6	PIK3R6
PEX16_HUMAN	reviewed	Peroxisomal membrane protein PEX16	PEX16
PELI3_HUMAN	reviewed	E3 ubiquitin-protein ligase pellino homolog 3	PELI3
PRS54_HUMAN	reviewed	Inactive serine protease 54	PRSS54
PRRT3_HUMAN	reviewed	Proline-rich transmembrane protein 3	PRRT3
PR15B_HUMAN	reviewed	Protein phosphatase 1 regulatory subunit 15B	PPP1R15B
PSG4_HUMAN	reviewed	Pregnancy-specific beta-1-glycoprotein 4	PSG4
PSG2_HUMAN	reviewed	Pregnancy-specific beta-1-glycoprotein 2	PSG2
PTPR2_HUMAN	reviewed	Receptor-type tyrosine-protein phosphatase N2	PTPRN2
RS3_HUMAN	reviewed	40S ribosomal protein S3	RPS3
RS4X_HUMAN	reviewed	40S ribosomal protein S4, X isoform	RPS4X
S2538_HUMAN	reviewed	Mitochondrial glycine transporter	SLC25A38
S2547_HUMAN	reviewed	Solute carrier family 25 member 47	SLC25A47
SAM11_HUMAN	reviewed	Sterile alpha motif domain-containing protein 11	SAMD11
SAM14_HUMAN	reviewed	Sterile alpha motif domain-containing protein 14	SAMD14
SAA4_HUMAN	reviewed	Serum amyloid A-4 protein	SAA4
S2611_HUMAN	reviewed	Sodium-independent sulfate anion transporter	SLC26A11
S100Z_HUMAN	reviewed	Protein S100-Z	S100Z
S2553_HUMAN	reviewed	Solute carrier family 25 member 53	SLC25A53
S38A8_HUMAN	reviewed	Putative sodium-coupled neutral amino acid transporter 8	SLC38A8
S28A2_HUMAN	reviewed	Sodium/nucleoside cotransporter 2	SLC28A2
S10A2_HUMAN	reviewed	Protein S100-A2	S100A2
S45A2_HUMAN	reviewed	Membrane-associated transporter protein	SLC45A2
RTCB_HUMAN	reviewed	RNA-splicing ligase RtcB homolog	RTCB
S4A10_HUMAN	reviewed	Sodium-driven chloride bicarbonate exchanger	SLC4A10
RTEL1_HUMAN	reviewed	Regulator of telomere elongation helicase 1	RTEL1
SETD5_HUMAN	reviewed	Histone-lysine N-methyltransferase SETD5	SETD5
SETD4_HUMAN	reviewed	SET domain-containing protein 4	SETD4
SH21B_HUMAN	reviewed	SH2 domain-containing protein 1B	SH2D1B
SEBOX_HUMAN	reviewed	Homeobox protein SEBOX	SEBOX
SH2D6_HUMAN	reviewed	SH2 domain-containing protein 6	SH2D6
SDC1_HUMAN	reviewed	Syndecan-1	SDC1
SDA1_HUMAN	reviewed	Protein SDA1 homolog	SDAD1
SECR_HUMAN	reviewed	Secretin	SCT
SET1A_HUMAN	reviewed	Histone-lysine N-methyltransferase SETD1A	SETD1A
SDC4_HUMAN	reviewed	Syndecan-4	SDC4
SEHL2_HUMAN	reviewed	Serine hydrolase-like protein 2	SERHL2
SEM7A_HUMAN	reviewed	Semaphorin-7A	SEMA7A
SEM6D_HUMAN	reviewed	Semaphorin-6D	SEMA6D
SEM6B_HUMAN	reviewed	Semaphorin-6B	SEMA6B
SERA_HUMAN	reviewed	D-3-phosphoglycerate dehydrogenase	PHGDH
SEML_HUMAN	reviewed	Putative protein SEM1, isoform 2	SEM1
SERC1_HUMAN	reviewed	Serine incorporator 1	SERINC1
SENP3_HUMAN	reviewed	Sentrin-specific protease 3	SENP3
SC6A7_HUMAN	reviewed	Sodium-dependent proline transporter	SLC6A7
SC5A6_HUMAN	reviewed	Sodium-dependent multivitamin transporter	SLC5A6
SENP5_HUMAN	reviewed	Sentrin-specific protease 5	SENP5
SERC2_HUMAN	reviewed	Serine incorporator 2	SERINC2
SCNBA_HUMAN	reviewed	Sodium channel protein type 11 subunit alpha	SCN11A
SPO11_HUMAN	reviewed	Meiotic recombination protein SPO11	SPO11
SIM12_HUMAN	reviewed	Small integral membrane protein 12	SMIM12
SNX21_HUMAN	reviewed	Sorting nexin-21	SNX21
SL9B1_HUMAN	reviewed	Sodium/hydrogen exchanger 9B1	SLC9B1
SMCR5_HUMAN	reviewed	Smith-Magenis syndrome chromosomal region candidate gene 5 protein	SMCR5
SIM39_HUMAN	reviewed	Small integral membrane protein 39	SMIM39
SPAST_HUMAN	reviewed	Spastin	SPAST
SO1A2_HUMAN	reviewed	Solute carrier organic anion transporter family member 1A2	SLCO1A2
SP4_HUMAN	reviewed	Transcription factor Sp4	SP4
SPD13_HUMAN	reviewed	Putative speedy protein E13	SPDYE13
SORL_HUMAN	reviewed	Sortilin-related receptor	SORL1
SOX1_HUMAN	reviewed	Transcription factor SOX-1	SOX1
SLBP_HUMAN	reviewed	Histone RNA hairpin-binding protein	SLBP
SIA8E_HUMAN	reviewed	Alpha-2,8-sialyltransferase 8E	ST8SIA5
SPN90_HUMAN	reviewed	NCK-interacting protein with SH3 domain	NCKIPSD
SULF1_HUMAN	reviewed	Extracellular sulfatase Sulf-1	SULF1
ST32C_HUMAN	reviewed	Serine/threonine-protein kinase 32C	STK32C
SIA10_HUMAN	reviewed	Type 2 lactosamine alpha-2,3-sialyltransferase	ST3GAL6
STMP1_HUMAN	reviewed	Short transmembrane mitochondrial protein 1	STMP1
STP1_HUMAN	reviewed	Spermatid nuclear transition protein 1	TNP1
TCAM1_HUMAN	reviewed	TIR domain-containing adapter molecule 1	TICAM1
TAF6_HUMAN	reviewed	Transcription initiation factor TFIID subunit 6	TAF6
TCHP_HUMAN	reviewed	Trichoplein keratin filament-binding protein	TCHP
TCP11_HUMAN	reviewed	T-complex protein 11 homolog	TCP11
TF3C4_HUMAN	reviewed	General transcription factor 3C polypeptide 4	GTF3C4
THMS2_HUMAN	reviewed	Protein THEMIS2	THEMIS2
TM10B_HUMAN	reviewed	tRNA methyltransferase 10 homolog B	TRMT10B
TIRAP_HUMAN	reviewed	Toll/interleukin-1 receptor domain-containing adapter protein	TIRAP
TEX43_HUMAN	reviewed	Testis-expressed protein 43	TEX43
THEM4_HUMAN	reviewed	Acyl-coenzyme A thioesterase THEM4	THEM4
TF3C1_HUMAN	reviewed	General transcription factor 3C polypeptide 1	GTF3C1
TISD_HUMAN	reviewed	mRNA decay activator protein ZFP36L2	ZFP36L2
TDRG1_HUMAN	reviewed	Testis development-related protein 1	TDRG1
TM221_HUMAN	reviewed	Transmembrane protein 221	TMEM221
TM214_HUMAN	reviewed	Transmembrane protein 214	TMEM214
TRI14_HUMAN	reviewed	Tripartite motif-containing protein 14	TRIM14
TRI26_HUMAN	reviewed	Tripartite motif-containing protein 26	TRIM26
TRIM8_HUMAN	reviewed	E3 ubiquitin-protein ligase TRIM8	TRIM8
TREF1_HUMAN	reviewed	Transcriptional-regulating factor 1	TRERF1
TRI64_HUMAN	reviewed	Tripartite motif-containing protein 64	TRIM64
TNR6A_HUMAN	reviewed	Trinucleotide repeat-containing gene 6A protein	TNRC6A
TT39C_HUMAN	reviewed	Tetratricopeptide repeat protein 39C	TTC39C
P4R3C_HUMAN	reviewed	Protein PPP4R3C	PPP4R3C
P5CR2_HUMAN	reviewed	Pyrroline-5-carboxylate reductase 2	PYCR2
PP4P1_HUMAN	reviewed	Type 1 phosphatidylinositol 4,5-bisphosphate 4-phosphatase	PIP4P1
PNPH_HUMAN	reviewed	Purine nucleoside phosphorylase	PNP
PP6R2_HUMAN	reviewed	Serine/threonine-protein phosphatase 6 regulatory subunit 2	PPP6R2
PLS2_HUMAN	reviewed	Phospholipid scramblase 2	PLSCR2
PORED_HUMAN	reviewed	Polyprenol reductase	SRD5A3
PP12C_HUMAN	reviewed	Protein phosphatase 1 regulatory subunit 12C	PPP1R12C
PKHG3_HUMAN	reviewed	Pleckstrin homology domain-containing family G member 3	PLEKHG3
RSLAB_HUMAN	reviewed	Ras-like protein family member 10B	RASL10B
RS4Y1_HUMAN	reviewed	40S ribosomal protein S4, Y isoform 1	RPS4Y1
S35A4_HUMAN	reviewed	Probable UDP-sugar transporter protein SLC35A4	SLC35A4
S35G2_HUMAN	reviewed	Solute carrier family 35 member G2	SLC35G2
S22AI_HUMAN	reviewed	Solute carrier family 22 member 18	SLC22A18
SAP3_HUMAN	reviewed	Ganglioside GM2 activator	GM2A
SCOT1_HUMAN	reviewed	Succinyl-CoA:3-ketoacid coenzyme A transferase 1, mitochondrial	OXCT1
SGPP2_HUMAN	reviewed	Sphingosine-1-phosphate phosphatase 2	SGPP2
SELV_HUMAN	reviewed	Selenoprotein V	SELENOV
SGE2P_HUMAN	reviewed	Putative SAGE1-like protein	SAGE2P
SC23A_HUMAN	reviewed	Protein transport protein Sec23A	SEC23A
SDCG8_HUMAN	reviewed	Serologically defined colon cancer antigen 8	SDCCAG8
SC24D_HUMAN	reviewed	Protein transport protein Sec24D	SEC24D
SC5A1_HUMAN	reviewed	Sodium/glucose cotransporter 1	SLC5A1
SCRT2_HUMAN	reviewed	Transcriptional repressor scratch 2	SCRT2
SCUB2_HUMAN	reviewed	Signal peptide, CUB and EGF-like domain-containing protein 2	SCUBE2
SBSPO_HUMAN	reviewed	Somatomedin-B and thrombospondin type-1 domain-containing protein	SBSPON
SMAKA_HUMAN	reviewed	Small membrane A-kinase anchor protein	C2orf88
SNX24_HUMAN	reviewed	Sorting nexin-24	SNX24
SMCA2_HUMAN	reviewed	Probable global transcription activator SNF2L2	SMARCA2
SPOP_HUMAN	reviewed	Speckle-type POZ protein	SPOP
SPAT4_HUMAN	reviewed	Spermatogenesis-associated protein 4	SPATA4
SIM1_HUMAN	reviewed	Single-minded homolog 1	SIM1
SIM15_HUMAN	reviewed	Small integral membrane protein 15	SMIM15
SNX7_HUMAN	reviewed	Sorting nexin-7	SNX7
SPHK2_HUMAN	reviewed	Sphingosine kinase 2	SPHK2
SLN12_HUMAN	reviewed	Schlafen family member 12	SLFN12
SPIT4_HUMAN	reviewed	Kunitz-type protease inhibitor 4	SPINT4
SPIT1_HUMAN	reviewed	Kunitz-type protease inhibitor 1	SPINT1
SPIC_HUMAN	reviewed	Transcription factor Spi-C	SPIC
SIDT1_HUMAN	reviewed	SID1 transmembrane family member 1	SIDT1
SIA4B_HUMAN	reviewed	CMP-N-acetylneuraminate-beta-galactosamide-alpha-2,3-sialyltransferase 2	ST3GAL2
SPEB_HUMAN	reviewed	Agmatinase, mitochondrial	AGMAT
SNTG1_HUMAN	reviewed	Gamma-1-syntrophin	SNTG1
SUMO4_HUMAN	reviewed	Small ubiquitin-related modifier 4	SUMO4
SUPT3_HUMAN	reviewed	Transcription initiation protein SPT3 homolog	SUPT3H
TMM89_HUMAN	reviewed	Transmembrane protein 89	TMEM89
STK40_HUMAN	reviewed	Serine/threonine-protein kinase 40	STK40
STAG2_HUMAN	reviewed	Cohesin subunit SA-2	STAG2
STBD1_HUMAN	reviewed	Starch-binding domain-containing protein 1	STBD1
STAG1_HUMAN	reviewed	Cohesin subunit SA-1	STAG1
SSDH_HUMAN	reviewed	Succinate-semialdehyde dehydrogenase, mitochondrial	ALDH5A1
STB5L_HUMAN	reviewed	Syntaxin-binding protein 5-like	STXBP5L
T191C_HUMAN	reviewed	Transmembrane protein 191C	TMEM191C
TAF1C_HUMAN	reviewed	TATA box-binding protein-associated factor RNA polymerase I subunit C	TAF1C
SYWM_HUMAN	reviewed	Tryptophan--tRNA ligase, mitochondrial	WARS2
TCPZ_HUMAN	reviewed	T-complex protein 1 subunit zeta	CCT6A
TAFA5_HUMAN	reviewed	Chemokine-like protein TAFA-5	TAFA5
T184C_HUMAN	reviewed	Transmembrane protein 184C	TMEM184C
TM128_HUMAN	reviewed	Transmembrane protein 128	TMEM128
SYT6_HUMAN	reviewed	Synaptotagmin-6	SYT6
TBA3D_HUMAN	reviewed	Tubulin alpha-3D chain	TUBA3D
TEX55_HUMAN	reviewed	Testis-specific expressed protein 55	TEX55
TIAR_HUMAN	reviewed	Nucleolysin TIAR	TIAL1
THA_HUMAN	reviewed	Thyroid hormone receptor alpha	THRA
TLC3B_HUMAN	reviewed	Ceramide synthase	TLCD3B
TEX2_HUMAN	reviewed	Testis-expressed protein 2	TEX2
TLL1_HUMAN	reviewed	Tolloid-like protein 1	TLL1
TM223_HUMAN	reviewed	Transmembrane protein 223	TMEM223
TM211_HUMAN	reviewed	Transmembrane protein 211	TMEM211
TMX4_HUMAN	reviewed	Thioredoxin-related transmembrane protein 4	TMX4
TRIM7_HUMAN	reviewed	E3 ubiquitin-protein ligase TRIM7	TRIM7
TMPS4_HUMAN	reviewed	Transmembrane protease serine 4	TMPRSS4
TR10A_HUMAN	reviewed	Tumor necrosis factor receptor superfamily member 10A	TNFRSF10A
TRBP2_HUMAN	reviewed	RISC-loading complex subunit TARBP2	TARBP2
TVAL2_HUMAN	reviewed	T cell receptor alpha variable 12-2	TRAV12-2
TVA6_HUMAN	reviewed	T cell receptor alpha variable 6	TRAV6
TVB62_HUMAN	reviewed	T cell receptor beta variable 6-2	TRBV6-2
UPK1B_HUMAN	reviewed	Uroplakin-1b	UPK1B
LHPL3_HUMAN	reviewed	LHFPL tetraspan subfamily member 3 protein	LHFPL3
KVD16_HUMAN	reviewed	Immunoglobulin kappa variable 1D-16	IGKV1D-16
OPN3_HUMAN	reviewed	Opsin-3	OPN3
OR1E1_HUMAN	reviewed	Olfactory receptor 1E1	OR1E1
OR1L4_HUMAN	reviewed	Olfactory receptor 1L4	OR1L4
NSUN7_HUMAN	reviewed	Putative methyltransferase NSUN7	NSUN7
OR8J1_HUMAN	reviewed	Olfactory receptor 8J1	OR8J1
OR9A2_HUMAN	reviewed	Olfactory receptor 9A2	OR9A2
O2T11_HUMAN	reviewed	Olfactory receptor 2T11	OR2T11
O10A5_HUMAN	reviewed	Olfactory receptor 10A5	OR10A5
O7E24_HUMAN	reviewed	Olfactory receptor 7E24	OR7E24
P2RX5_HUMAN	reviewed	P2X purinoceptor 5	P2RX5
O52H1_HUMAN	reviewed	Olfactory receptor 52H1	OR52H1
[truncated: 18,397 more rows]

## Sheet: Sheet2
PPARA
GPBAR1
SLC6A2
SLC6A3
MAOA
MAOB
SLC6A4
NPY
CYP3A4
HMGCR
SLCO2B1
ABCB1
SLCO1A2
SLC22A6
SLC22A8
ABCC2
SLC22A11
ABCG1
SLC22A7
SLCO1B1
SLC16A1
ABCB11
SLCO1B3
HDAC2
ABL
ADCAD2
ALMS
ALOX5
APOA1
APOA2
APOA5
APOC2
APOE
ATHS
BMIQ19
CCL3
CD36
CETP
CTX
CXCL2
DIAR7
EAOH
FBS
FHCL1
FPLD1
FPLD2
FPLD7
GSD1A
GSD1B
GSD3
HGPS
HMSNO
LDLR
LMNA
LPL
LRP6
MRTES
NPC1L1
NPHS1
NPHS2
NPHS24
SMAX1
SREBF1
TNFRSF1B
TXNIP
USF1
HYPLIP2
LIPD
HYPLIP1
HDLCQ11
APOB
LIPC
APOC3
SLC37A4
INS
G6PC1
PRMT7
PCSK9
ALB
LIPE
C3
ADIPOQ
LCAT
PON1
WT1
ADRB3
CRP
APOA4
LPA
GAA
LOC108491825
PPARG
FABP2
LDLR-AS1
AGL
MTTP
LDLRAP1
PLTP
LEP
ACE
PIK3C2A
COL4A5
SERPINE1
SMARCA4
DOCK6
MIR6886
LOC106560211
ACTN4
LEPR
ABCA1
AXDND1
ADD1
TTC21B
TTC21B-AS1
RXRG
APOL1
SREBF2
FADS3
OLR1
GPT
APOC1
COG2
DGKE
CFH
LAMB2
NR1H4
SMARCAL1
GPIHBP1
LPXN
IL6
PNLIP
MTHFR
LIPA
USF2
CELA2A
TNF
ABCG8
CRABP2
PLCE1
GBA
ABCG5
COQ8B
LOC106627981
ARHGDIA
PTPRO
MYO1E
EMP2
NUP107
NUP93
TRPC6
THBD
SGPL1
APOC4-APOC2
FASN
ANGPTL3
CPT2
ZMPSTE24
SCARB1
DGAT1
SOAT1
MAGI2
NUP133
NUP85
NUP160
KANK2
AVIL
NUP205
TBC1D8B
LMX1B
ESR1
VCAM1
NOS3
CREB3L3
CPT1A
LMNB2
SELE
SELP
ANGPTL4
PYGL
LIPI
F2
AGT
COL4A3
PLA2G7
GYS2
SLC17A5
CCL2
MMP9
SMPD1
AKT2
RAB27A
MYO5A
CIDEC
CLCN5
MFF-DT
GLA
ALMS1
VEGFA
CYP7A1
TSFM
NOC3L
MAGI2-AS3
PLCE1-AS1
SLC25A13
HP
TFG
VWF
GNB3
CYP19A1
ADCY3
LMAN1
MCFD2
CFHR1
CFHR3
DCAF17
GYS1
CFB
F7
PAOD1
XDH
IGF1
PNPLA2
ANXA5
MPO
IL10
CLU
MYLIP
AGTR1
CDKN2B
NR1H2
PPARD
MTR
SOAT2
TF
NR1H3
CD2AP
C5AR2
CD55
SERPINC1
CCL5
ICAM1
LRP1
GCG
EGFR
LDHAL6B
ASXL2
LOC107982234
IL1B
CD59
F3
AGTR2
LEPQTL1
CFI
CD46
BAAT
APBB1
SH2B1
MMACHC
CFHR5
CFHR4
METTL8
RPL36A-HNRNPH2
LIPE-AS1
MIR4713HG
LOC101930071
PIRC66
LCS1
GHR
GBE1
CRB2
INF2
ESR2
AGER
VLDLR
FGA
SHBG
CD79A
RBP4
NPPA
EDN1
IRS1
NR3C1
SCD
LIPG
IGFBP3
RHBDF2
DPH3
PHKG2
PHKA2
TLR4
APOH
ADRB2
NAMPT
MGP
CP
CXCL8
CES1
CCR5
FDFT1
SPP1
GYG1
CPT1B
EPHX2
GPD1
PCDH15
RGS2
UCP1
RXRA
FABP4
MB
CHIT1
CHKA
LRP2
CX3CR1
PLAT
ACADM
SERPINF2
MGAM
CD14
SLC34A2
FGF23
KL
TRIM21
CYP27A1
ST3GAL4
CAT
CDKN2A
PC
NCOA1
TLR2
GGT1
AKR1B1
HNF1A
FGB
TRIB1
STAP1
ITGB3
HMGA1
PON2
CXCL12
FADS1
INSR
FN1
NPPB
CYP11B2
POMC
SOD1
FBP1
NCOA3
SLC2A9
NCOA2
ALG1
KIRREL2
G6PC3
FAT1
SLC37A1
SLC37A3
LIME1
PAGR1
KIRREL1
MIR142
REN
CYP2D6
ANLN
RETN
MIR30C1
MIR122

## Sheet: drug-disease
ACE
PPARD
HMGCR
SLC6A2
XDH
MGAM
INS
SLC6A4
PPARA
ALOX5
MAOB
RXRA
IL10
ABCG1
PLAT
CXCL2
EGFR
SOD1
MAOA
PON1
F7
ICAM1
NCOA1
PPARG
CRP
NOS3
CXCL8
SELE
THBD
NR3C1
SERPINE1
VCAM1
SLC25A13
TNF
INSR
CAT
MPO
NCOA2
SPP1
F2
IL1B
ESR1
IGFBP3
ALB
F3
ADRB2
VEGFA
ESR2
CCL2
CYP3A4
IL6
SLC6A3
MMP9
