# Supplementary material for: Mechanism of Action of Shenerjiangzhi Formulation on Hyperlipidemia Induced by Consumption of a High-Fat Diet in Rats Using Network Pharmacology and Analyses of the Gut Microbiota
Source: Front Pharmacol. 2022 Apr 5;13:745074. doi: 10.3389/fphar.2022.745074 (PMC9016632; doi:10.3389/fphar.2022.745074)
Supplement: Supplementary file 3 [file DataSheet2.zip › Supplementary Material (S2)/Model and control biochemical data.xlsx]

## Sheet: 2 weeks modeling 
2weeks	BC	MG		2weeks	BC	MG		2weeks	BC	MG		2weeks	BC	MG		FOOD INTAKE
TG	0.72	2.12		TC	1.827	2.318		HDL	1.034	0.847		LDL	0.422	0.789		BODY WEIGHT
	0.732	3.27			1.273	3.42			1.002	0.772			0.51	1.166		experiment date
	0.813	2.72			1.121	3.059			0.991	0.852			0.284	0.888
	0.846	3.35			2.036	2.578			1.3	1.008			0.338	1.068
	0.768	2.63			1.501	3.276			1.11	0.793			0.406	1.062
	0.852	2.82			1.719	3.121			1.171	0.847			0.312	1.237
	0.801	3.15			1.814	2.981			1.057	0.892			0.413	0.828
	0.798	2.67			1.713	3.054			1.138	0.693			0.393	0.963
		2.124				3.121				0.793				1.0825
		2.358				2.644				1.093				1.12
		1.917				2.993				0.969				0.72
		2.463				3.102				0.829				0.805
		2.25				2.501				0.964				0.9975
		3.501				2.528				1.181				1.0525
		2.394				2.863				0.833				1.095
		3.542				2.975				0.919				0.994
		3.792				2.058				0.747				0.8175
		1.85				3.317				1.244				0.9475
		1.794				2.84				0.912				0.995
		2.416				3.101				0.877				1.095
		3.968				2.872				0.848				0.885
		2.672				2.591				0.814				0.9
		2.83				3.044				0.802				1.158
		2.57				3.123				0.959				0.979
		2.46				1.782				0.845				0.9975
		2.328				3.887				0.861				0.9275
		3.036				3.174				0.781				1.2075
		2.652				2.973				0.652				0.97
		2.82				2.916				0.87				0.9225
		2.736				2.41				0.78				0.8975
		2.335				3.516				0.953				1.131
		2.776				3.017				0.731				1.291
2weeks	BC	MG		food intake,2weeks	BC	MG		Baseline	BC	MG		food intake,Baseline	BC	MG
body weight	195	280.85		Sun	25.01	26.21		body weight	165	166		Sun	20.01	20.5
	187	291.45		Mon	23.22	25.06			170	168		Mon	20.22	20
	190	274.12		Tue	23.13	25.62			168	178		Tue	21.13	21
	195	285.46		Wed	25.42	26.02			177	178		Wed	21.42	22
	188	300.89		Thur	23.16	25.89			183	166		Thur	20.16	20.5
	191	308.78		Fri	24.08	26.52			169	163		Fri	20.08	20
	192	315.82		Sat	23.66	25.05			162	171		Sat	20.66	21
	200	312.21				25.28			162	165				20.28
		226.12				26.52				172				22.52
		228.5				27.06				160				23.06
		206.01				25.12				177				20.12
		217.82				25.04				181				21.04
		202.61				24.21				166				20.21
		199.4				25.98				165				20.98
		188.82				25.64				189				21.64
		196.18				26.52				175				20.52
		234.91				24.06				171				20.06
		225.46				25.77				168				21.77
		227.12				24.89				177				21.89
		218.18				26.96				174				21.96
		226.61				26.12				169				19.12
		227.12				25.22				175				20.22
		200.91				24.35				168				21.35
		219.82				26.82				175				20.82
		236.47				25.86				166				20.86
		222.12				24.45				170				19.45
		245.72				26.82				161				20.82
		229.91				25.06				172				20.06
		226.88								180
		246.44								183
		250.61								187
		239.89								165

## Sheet: 4 weeks Lab data
4weeks	body weight	BC	MG	HD	MD	LD		TG	BC	MG	HD	MD	LD		HDL	BC	MG	HD	MD	LD
		276.57	352.85	296.12	307.91	309.47			0.8518	4.8082	0.7495	0.9612	1.3903			1.0662	1.1407	1.3216	1.2579	1.222
		257.53	381.45	280.88	296.46	291.12			0.5704	2.4706	0.4705	0.7254	1.1963			1.1964	0.8527	0.996	1.0377	1.0822
		259.46	364.12	261.01	298.12	308.72			0.7216	3.8972	0.6714	0.8491	1.2782			1.1342	0.9372	1.0312	1.0681	1.1522
		265.82	366.46	280.82	280.18	298.91			0.7116	3.9407	0.7082	0.8964	1.3084			1.1717	1.0689	1.2182	1.1132	1.1678
		259.56	360.89	275.61	299.61	289.88			0.7282	3.6982	0.6712	0.7982	1.2929			1.0416	0.9977	1.0068	1.096	1.1164
		267.12	355.78	267.4	279.12	310.44			0.8164	3.8972	0.7154	0.8591	1.2582			1.1212	0.1343	1.4721	1.2231	1.1212
		265.89	376.82	259.82	280.91	315.61			0.7464	3.7704	0.5818	0.7979	1.3064			1.1062	1.0989	1.3201	1.0697	1.0988
		267.21	355.21	269.18	282.82	310.89			0.6984	3.2168	0.6014	0.8694	1.6306			1.0732	1.1132	0.998	1.1478	1.2112
																1.11384	0.91795	1.1705
	food intake	BC	MG	HD	MD	LD		TC	BC	MG	HD	MD	LD		LDL	BC	MG	HD	MD	LD
	Sun	38.01	48.21	47.28	49.64	48.22			1.7296	4.2119	1.8512	1.6532	2.3891			0.5392	1.434	0.4826	0.5848	0.7174
	Mon	38.22	50.06	44.52	46.52	49.35			1.406	3.0731	1.371	1.9824	2.8087			0.2858	0.791	0.3574	0.4402	0.5404
	Tue	38.13	46.62	45.06	48.06	51.82			1.6912	3.9625	1.4244	1.6948	2.7912			0.4125	1.1125	0.42	0.5612	0.6289
	Wed	38.42	49.02	48.12	48.77	44.86			1.5091	3.0976	1.6382	1.7926	2.4297			0.4298	1.0628	0.4712	0.4936	0.6917
	Thur	38.16	49.89	47.04	46.89	51.45			1.6284	3.8274	1.5625	1.8491	2.6646			0.521	1.3126	0.464	0.5512	0.5732
	Fri	38.08	45.52	44.21	48.96	46.82			1.7122	4.0191	1.7896	1.9277	2.5988			0.296	1.0642	0.3877	0.5633	0.6689
	Sat	38.66	50.24	46.98	46.12	51.06			1.5866	3.8574	1.5121	1.6979	2.6166			0.4313	1.1978	0.4012	0.4646	0.702
									1.4949	3.6425	1.4364	1.9812	2.7312			0.396	0.996	0.9817	0.5091	0.6277
3weeks	body weight	BC	MG	HD	MD	LD
		269	342.85	286.12	293.91	291.47			FOOD INTAKE
		242	351.45	279.5	286.46	282.12			BODY WEIGHT
		245	334.12	256.01	283.12	291.72			experiment date
		255	346.46	274.82	272.18	285.91
		246	360.89	260.61	289.61	280.88
		253	355.78	255.4	270.12	300.44
		258	376.82	240.82	272.91	305.61
		252	355.21	242.18	276.82	290.89
	food intake	BC	MG	HD	MD	LD
	Sun	30.01	42.21	40.28	40.64	40.22
	Mon	30.22	42.06	41.52	39.52	39.35
	Tue	31.13	41.62	40.06	41.06	41.82
	Wed	30.42	40.02	41.12	40.77	40.86
	Thur	29.16	42.89	38.04	39.89	42.45
	Fri	30.08	39.52	40.21	41.96	40.82
	Sat	33.66	40.24	40.98	40.12	43.06
2weeks	body weight	BC	MG	HD	MD	LD
		246	322.85	267.12	274.91	273.47
		232	334.45	264.5	267.46	264.12
		236	314.12	242.01	261.12	281.72
		236	326.46	258.82	252.18	266.91
		228	340.89	249.61	266.61	262.88
		243	345.78	235.4	252.12	282.44
		221	358.82	226.82	249.91	290.61
		240	355.21	229.18	255.82	279.89
	food intake	BC	MG	HD	MD	LD
	Sun	30.01	36.21	35.28	35.64	35.22
	Mon	27.22	34.06	38.52	36.52	34.35
	Tue	25.13	37.62	37.06	35.06	36.82
	Wed	28.42	36.02	35.12	36.77	36.86
	Thur	29.16	35.89	33.04	34.89	36.45
	Fri	30.08	35.52	35.21	34.96	37.82
	Sat	25.66	35.24	36.98	36.12	35.06
1weeks	body weight	BC	MG	HD	MD	LD
		228	302.85	245.12	254.91	255.47
		219	318.45	247.5	248.46	242.12
		218	294.12	222.01	249.12	267.72
		210	305.46	238.82	238.18	248.91
		206	321.89	222.61	248.61	246.88
		221	328.78	219.4	237.12	265.44
		209	337.82	208.82	222.91	272.61
		220	330.21	206.18	238.82	266.89
	food intake	BC	MG	HD	MD	LD
	Sun	27.01	30.21	30.28	29.64	30.22
	Mon	25.22	30.06	31.52	30.52	29.35
	Tue	25.13	31.62	32.06	29.06	31.82
	Wed	25.42	30.02	30.12	30.77	30.86
	Thur	26.16	30.89	29.04	29.89	29.45
	Fri	27.08	29.52	30.21	31.96	31.82
	Sat	23.66	29.24	31.98	30.12	30.06

## Sheet: baseline
BESELINE	BC	MG			BC	MG			BC	MG			BC	MG
TG	0.353	0.546		TC	1.7	1.692		HDL	0.674	0.943		LDL	0.289	0.282
	0.602	1.45			1.56	1.433			0.638	0.605			0.283	0.177
	0.618	0.462			2.261	1.946			0.837	0.998			0.177	0.271
	0.68	0.603			1.949	1.747			0.851	0.635			0.271	0.21
	0.508	0.981			1.831	1.66			0.815	0.685			0.21	0.256
	0.471	0.42			1.443	1.53			0.727	0.633			0.256	0.149
	0.442	1.492			2.681	2.869			0.867	0.595			0.149	0.345
	0.866	1.24			2.577	2.742			1.023	0.8			0.345	0.289
		0.903				2.556				0.718				0.264
		0.823				2.095				1.034				0.273
		0.91				2.596				0.716				0.275
		0.448				1.587				0.598				0.302
		1.117				2.161				0.812				0.379
		1.35				1.968				0.651				0.262
		0.433				1.571				0.471				0.375
		1.047				1.707				0.487				0.326
		0.525				2.407				0.598				0.405
		1.057				2.27				0.737				0.328
		1.454				1.734				0.821				0.401
		0.487				1.436				1.003				0.181
		1.504				2.056				0.738				0.371
		1.298				2.481				0.59				0.442
		0.442				2.058				0.634				0.196
		1.331				1.802				0.658				0.371
		1.116				2.164				0.757				0.442
		0.48				2.151				0.696				0.196
		0.514				1.823				0.619				0.371
		0.604				2.218				0.983				0.322
		0.619				2.426				0.751				0.528
		0.672				2.251				0.675				0.53
		1.353				1.7				0.5				0.273
		0.913				1.56				0.727				0.415

## Sheet: t-test
Table1 Lipid profile of rats in model group before high-fat diet modeling ( ±s, n=32)
Group	TG	TC	HDL	LDL
0 days	0.8936±0.38	2.0124±0.39	0.7146±0.15	0.3190±0.10
14 days	2.6973±0.54##	2.9111±0.42##	0.8738±0.13##	0.9997±0.14##
##Highly significant difference was indicated (P < 0.01).
Table2 Lipid profile of rats in model group two weeks after high-fat diet modeling ( ±s)
Group	TG	TC	HDL	LDL
BC	0.7913±0.05	1.6255±0.31	1.1004±0.10	0.3847±0.07
MG	2.6973±0.54**	2.9111±0.42**	0.8738±0.13**	0.9997±0.14**
** Highly significant difference was indicated (P < 0.01).

## Sheet: All 6 weeks Lab data
6weeks	body weight	BC	MG	HD	MD	LD		TG	BC	MG	HD	MD	LD		HDL	BC	MG	HD	MD	LD
		276.57	352.85	296.12	307.91	309.47			0.8518	4.8082	0.7495	0.9612	1.3903			1.0662	1.1407	1.3216	1.2579	1.222
		257.53	381.45	280.88	296.46	291.12			0.5704	2.4706	0.4705	0.7254	1.1963			1.1964	0.8527	0.996	1.0377	1.0822
		259.46	364.12	261.01	298.12	308.72			0.7216	3.8972	0.6714	0.8491	1.2782			1.1342	0.9372	1.0312	1.0681	1.1522
		265.82	366.46	280.82	280.18	298.91			0.7116	3.9407	0.7082	0.8964	1.3084			1.1717	1.0689	1.2182	1.1132	1.1678
		259.56	360.89	275.61	299.61	289.88			0.7282	3.6982	0.6712	0.7982	1.2929			1.0416	0.9977	1.0068	1.096	1.1164
		267.12	355.78	267.4	279.12	310.44			0.8164	3.8972	0.7154	0.8591	1.2582			1.1212	0.1343	1.4721	1.2231	1.1212
		265.89	376.82	259.82	280.91	315.61			0.7464	3.7704	0.5818	0.7979	1.3064			1.1062	1.0989	1.3201	1.0697	1.0988
		267.21	355.21	269.18	282.82	310.89			0.6984	3.2168	0.6014	0.8694	1.6306			1.0732	1.1132	0.998	1.1478	1.2112
	food intake	BC	MG	HD	MD	LD		TC	BC	MG	HD	MD	LD		LDL	BC	MG	HD	MD	LD
	Sun	38.01	48.21	47.28	49.64	48.22			1.7296	4.2119	1.8512	1.6532	2.3891			0.5392	1.434	0.4826	0.5848	0.7174
	Mon	38.22	50.06	44.52	46.52	49.35			1.406	3.0731	1.371	1.9824	2.8087			0.2858	0.791	0.3574	0.4402	0.5404
	Tue	38.13	46.62	45.06	48.06	51.82			1.6912	3.9625	1.4244	1.6948	2.7912			0.4125	1.1125	0.42	0.5612	0.6289
	Wed	38.42	49.02	48.12	48.77	44.86			1.5091	3.0976	1.6382	1.7926	2.4297			0.4298	1.0628	0.4712	0.4936	0.6917
	Thur	38.16	49.89	47.04	46.89	51.45			1.6284	3.8274	1.5625	1.8491	2.6646			0.521	1.3126	0.464	0.5512	0.5732
	Fri	38.08	45.52	44.21	48.96	46.82			1.7122	4.0191	1.7896	1.9277	2.5988			0.296	1.0642	0.3877	0.5633	0.6689
	Sat	38.66	50.24	46.98	46.12	51.06			1.5866	3.8574	1.5121	1.6979	2.6166			0.4313	1.1978	0.4012	0.4646	0.702
									1.4949	3.6425	1.4364	1.9812	2.7312			0.396	0.996	0.9817	0.5091	0.6277
5weeks	body weight	BC	MG	HD	MD	LD
		269	342.85	286.12	293.91	291.47			FOOD INTAKE
		242.5	351.45	279.5	286.46	282.12			BODY WEIGHT
		245.1	334.12	256.01	283.12	291.72			experiment date
		255.4	346.46	274.82	272.18	285.91
		246.2	360.89	260.61	289.61	280.88
		253.2	355.78	255.4	270.12	300.44
		258	376.82	240.82	272.91	305.61
		252.5	355.21	242.18	276.82	290.89
	food intake	BC	MG	HD	MD	LD
	Sun	30.01	39.21	40.28	40.64	40.22
	Mon	30.22	40.06	41.52	39.52	39.35
	Tue	31.13	39.62	40.06	41.06	41.82
	Wed	30.42	40.02	41.12	40.77	40.86
	Thur	29.16	42.89	38.04	39.89	42.45
	Fri	30.08	39.52	40.21	41.96	40.82
	Sat	33.66	40.24	40.98	40.12	40.06
4weeks	body weight	BC	MG	HD	MD	LD
		246	322.85	267.12	274.91	273.47
		232	334.45	264.5	267.46	264.12
		236	314.12	242.01	261.12	281.72
		236	326.46	258.82	252.18	266.91
		228	340.89	249.61	266.61	262.88
		243	345.78	235.4	252.12	282.44
		221	358.82	226.82	249.91	290.61
		240	355.21	229.18	255.82	279.89
	food intake	BC	MG	HD	MD	LD
	Sun	30.01	36.21	35.28	35.64	35.22
	Mon	27.22	34.06	38.52	36.52	34.35
	Tue	25.13	37.62	37.06	35.06	36.82
	Wed	28.42	36.02	35.12	36.77	36.86
	Thur	29.16	35.89	33.04	34.89	36.45
	Fri	30.08	35.52	35.21	34.96	37.82
	Sat	25.66	35.24	36.98	36.12	35.06
3weeks	body weight	BC	MG	HD	MD	LD
		228	302.85	245.12	254.91	255.47
		219	318.45	247.5	248.46	242.12
		218	294.12	222.01	249.12	267.72
		210	305.46	238.82	238.18	248.91
		206	321.89	222.61	248.61	246.88
		221	328.78	219.4	237.12	265.44
		209	337.82	208.82	222.91	272.61
		220	330.21	206.18	238.82	266.89
	food intake	BC	MG	HD	MD	LD
	Sun	27.01	30.21	30.28	29.64	30.22
	Mon	25.22	30.06	31.52	30.52	29.35
	Tue	25.13	31.62	32.06	29.06	31.82
	Wed	25.42	30.02	30.12	30.77	30.86
	Thur	26.16	30.89	29.04	29.89	29.45
	Fri	27.08	29.52	30.21	31.96	31.82
	Sat	23.66	29.24	31.98	30.12	30.06
2weeks	BC	MG		2weeks	BC	MG		2weeks	BC	MG		2weeks	BC	MG
TG	0.72	2.12		TC	1.827	2.318		HDL	1.034	0.847		LDL	0.422	0.789
	0.732	3.27			1.273	3.42			1.002	0.772			0.51	1.166
	0.813	2.72			1.121	3.059			0.991	0.852			0.284	0.888
	0.846	3.35			2.036	2.578			1.3	1.008			0.338	1.068
	0.768	2.63			1.501	3.276			1.11	0.793			0.406	1.062
	0.852	2.82			1.719	3.121			1.171	0.847			0.312	1.237
	0.801	3.15			1.814	2.981			1.057	0.892			0.413	0.828
	0.798	2.67			1.713	3.054			1.138	0.693			0.393	0.963
		2.124				3.121				0.793				1.0825
		2.358				2.644				1.093				1.12
		1.917				2.993				0.969				0.72
		2.463				3.102				0.829				0.805
		2.25				2.501				0.964				0.9975
		3.501				2.528				1.181				1.0525
		2.394				2.863				0.833				1.095
		3.542				2.975				0.919				0.994
		3.792				2.058				0.747				0.8175
		1.85				3.317				1.244				0.9475
		1.794				2.84				0.912				0.995
		2.416				3.101				0.877				1.095
		3.968				2.872				0.848				0.885
		2.672				2.591				0.814				0.9
		2.83				3.044				0.802				1.158
		2.57				3.123				0.959				0.979
		2.46				1.782				0.845				0.9975
		2.328				3.887				0.861				0.9275
		3.036				3.174				0.781				1.2075
		2.652				2.973				0.652				0.97
		2.82				2.916				0.87				0.9225
		2.736				2.41				0.78				0.8975
		2.335				3.516				0.953				1.131
		2.776				3.017				0.731				1.291
BESELINE	BC	MG		BESELINE	BC	MG		BESELINE	BC	MG		BESELINE	BC	MG
TG	0.353	0.546		TC	1.7	1.692		HDL	0.674	0.943		LDL	0.289	0.282
	0.602	1.45			1.56	1.433			0.638	0.605			0.283	0.177
	0.618	0.462			2.261	1.946			0.837	0.998			0.177	0.271
	0.68	0.603			1.949	1.747			0.851	0.635			0.271	0.21
	0.508	0.981			1.831	1.66			0.815	0.685			0.21	0.256
	0.471	0.42			1.443	1.53			0.727	0.633			0.256	0.149
	0.442	1.492			2.681	2.869			0.867	0.595			0.149	0.345
	0.866	1.24			2.577	2.742			1.023	0.8			0.345	0.289
		0.903				2.556				0.718				0.264
		0.823				2.095				1.034				0.273
		0.91				2.596				0.716				0.275
		0.448				1.587				0.598				0.302
		1.117				2.161				0.812				0.379
		1.35				1.968				0.651				0.262
		0.433				1.571				0.471				0.375
		1.047				1.707				0.487				0.326
		0.525				2.407				0.598				0.405
		1.057				2.27				0.737				0.328
		1.454				1.734				0.821				0.401
		0.487				1.436				1.003				0.181
		1.504				2.056				0.738				0.371
		1.298				2.481				0.59				0.442
		0.442				2.058				0.634				0.196
		1.331				1.802				0.658				0.371
		1.116				2.164				0.757				0.442
		0.48				2.151				0.696				0.196
		0.514				1.823				0.619				0.371
		0.604				2.218				0.983				0.322
		0.619				2.426				0.751				0.528
		0.672				2.251				0.675				0.53
		1.353				1.7				0.5				0.273
		0.913				1.56				0.727				0.415
2weeks	BC	MG		food intake,2 Weeks	BC	MG		Baseline	BC	MG		food intake,Baseline	BC	MG
body weight	195	280.85		Sun	25.01	26.21		body weight	165	166		Sun	20.01	20.5
	187	291.45		Mon	23.22	25.06			170	168		Mon	20.22	20
	190	274.12		Tue	23.13	25.62			168	178		Tue	21.13	21
	195	285.46		Wed	25.42	26.02			177	178		Wed	21.42	22
	188	300.89		Thur	23.16	25.89			183	166		Thur	20.16	20.5
	191	308.78		Fri	24.08	26.52			169	163		Fri	20.08	20
	192	315.82		Sat	23.66	25.05			162	171		Sat	20.66	21
	200	312.21				25.28			162	165				20.28
		226.12				26.52				172				22.52
		228.5				27.06				160				23.06
		206.01				25.12				177				20.12
		217.82				25.04				181				21.04
		202.61				24.21				166				20.21
		199.4				25.98				165				20.98
		188.82				25.64				189				21.64
		196.18				26.52				175				20.52
		234.91				24.06				171				20.06
		225.46				25.77				168				21.77
		227.12				24.89				177				21.89
		218.18				26.96				174				21.96
		226.61				26.12				169				19.12
		227.12				25.22				175				20.22
		200.91				24.35				168				21.35
		219.82				26.82				175				20.82
		236.47				25.86				166				20.86
		222.12				24.45				170				19.45
		245.72				26.82				161				20.82
		229.91				25.06				172				20.06
		226.88								180
		246.44								183
		250.61								187
		239.89								165
